# Supplementary material for: Comprehensive profiling of lysine acetylproteome analysis reveals diverse functions of lysine acetylation in common wheat
Source: Sci Rep. 2016 Feb 15;6:21069. doi: 10.1038/srep21069 (PMC4753473; doi:10.1038/srep21069)
Supplement: Supplementary Dataset S1 [file srep21069-s2.xls]

## Sheet: Annotation summary
		Table S1. The identifed acetylated sites in wheat
		Protein	Fasta headers	Localization prob	PEP	Modified sequence	Modification (K) Probabilities	Position	Mass error [ppm]	Peptide Score	Subcellular Location	biological_process	molecular_function	cellular_component	KO No.	Gene desc	Pathway desc	Interpro ID	Domain desc
		Q6V959	>tr|Q6V959|Q6V959_WHEAT Ribosomal protein L3 OS=Triticum aestivum GN=RPL3 PE=2 SV=1;>tr|A1YE34|A1YE34_WHEAT Ribosomal protein L3-B2 OS=Triticum aestivum GN=RPL3-B2 PE=2 SV=1	1	0.00594262	_FVDTSSK(ac)FGHGR_	FVDTSSK(1)FGHGR	368	-0.47824	69.864	chloroplast	gene expression;organic substance biosynthetic process;biosynthetic process;macromolecule biosynthetic process;cellular macromolecule metabolic process;cellular process;biological_process;cellular macromolecule biosynthetic process;metabolic process;organic substance metabolic process;cellular biosynthetic process;cellular protein metabolic process;macromolecule metabolic process;cellular metabol…	molecular_function;structural molecule activity;structural constituent of ribosome;	cell;cellular_component;intracellular;cytoplasmic part;cytoplasm;intracellular non-membrane-bounded organelle;organelle;macromolecular complex;non-membrane-bounded organelle;ribonucleoprotein complex;cell part;intracellular organelle;intracellular part;ribosome;	K02925	RP-L3e:large subunit ribosomal protein L3e;	Ribosome ;	IPR019926;IPR000597;IPR009000;	Ribosomal protein L3, conserved site;Ribosomal protein L3;Translation protein, beta-barrel domain;
		B2ZGL4	>tr|B2ZGL4|B2ZGL4_WHEAT Plastid acetyl-CoA carboxylase OS=Triticum aestivum GN=Acc-1 PE=4 SV=1;>tr|B2ZGL3|B2ZGL3_WHEAT Plastid acetyl-CoA carboxylase OS=Triticum aestivum GN=Acc-1 PE=4 SV=1;>tr|B2ZGL2|B2ZGL2_WHEAT Plastid acetyl-CoA carboxylase OS=Triticum	1	0.00497913	_GYNEVK(ac)YTPSR_	GYNEVK(1)YTPSR	1341	3.2039	69.864	chloroplast	lipid metabolic process;lipid biosynthetic process;organic substance biosynthetic process;biosynthetic process;cellular process;small molecule biosynthetic process;oxoacid metabolic process;organic acid metabolic process;small molecule metabolic process;biological_process;monocarboxylic acid metabolic process;organic acid biosynthetic process;monocarboxylic acid biosynthetic process;single-organi…	ligase activity, forming carbon-carbon bonds;molecular_function;ligase activity;catalytic activity;CoA carboxylase activity;acetyl-CoA carboxylase activity;purine ribonucleotide binding;anion binding;ribonucleotide binding;small molecule binding;ion binding;ribonucleoside binding;purine ribonucleoside triphosphate binding;carbohydrate derivative binding;adenyl ribonucleotide binding;nucleoside ph…		K11262	ACAC:acetyl-CoA carboxylase / biotin carboxylase [EC:6.4.1.2 6.3.4.14];ACAC:acetyl-CoA carboxylase / biotin carboxylase [EC:6.4.1.2 6.3.4.14];ACAC:acetyl-CoA carboxylase / biotin carboxylase [EC:6.4.1.2 6.3.4.14];ACAC:acetyl-CoA carboxylase / biotin carboxylase [EC:6.4.1.2 6.3.4.14];ACAC:acetyl-CoA carboxylase / biotin carboxylase [EC:6.4.1.2 6.3.4.14];ACAC:acetyl-CoA carboxylase / biotin carboxy…	Metabolic pathways ;Biosynthesis of secondary metabolites ;Fatty acid metabolism ;Pyruvate metabolism ;AMPK signaling pathway ;Insulin signaling pathway ;Glucagon signaling pathway ;Propanoate metabolism ;Fatty acid biosynthesis ;Aflatoxin biosynthesis ;	IPR011054;IPR011053;IPR011761;IPR011763;IPR011764;IPR013537;IPR005482;IPR005481;IPR005479;IPR013816;IPR013815;IPR029045;IPR000022;IPR000089;IPR016185;	Rudiment single hybrid motif;Single hybrid motif;ATP-grasp fold;Acetyl-coenzyme A carboxyltransferase, C-terminal;Biotin carboxylation domain;Acetyl-CoA carboxylase, central domain;Biotin carboxylase, C-terminal;Carbamoyl-phosphate synthase, large subunit, N-terminal;Carbamoyl-phosphate synthetase large subunit-like, ATP-binding domain;ATP-grasp fold, subdomain 2;ATP-grasp fold, subdomain 1;ClpP/…
		C7C4X1	>tr|C7C4X1|C7C4X1_WHEAT Glyceraldehyde-3-phosphate dehydrogenase OS=Triticum aestivum GN=ga3pd PE=2 SV=1;>tr|W5HB91|W5HB91_WHEAT Uncharacterized protein OS=Triticum aestivum PE=3 SV=1;>tr|W5GYX5|W5GYX5_WHEAT Uncharacterized protein OS=Triticum aestivum PE=	1	0.0147077	_AASFNIIPSSTGAAK(ac)AVGK_	AASFNIIPSSTGAAK(1)AVGK	217	0.1256	64.346	cytosol	biological_process;single-organism carbohydrate metabolic process;carbohydrate metabolic process;metabolic process;hexose metabolic process;organic substance metabolic process;monosaccharide metabolic process;primary metabolic process;glucose metabolic process;	nucleoside phosphate binding;molecular_function;coenzyme binding;cofactor binding;nucleotide binding;heterocyclic compound binding;binding;small molecule binding;organic cyclic compound binding;NAD binding;NADP binding;oxidoreductase activity, acting on the aldehyde or oxo group of = donors;oxidoreductase activity;catalytic activity;oxidoreductase activity, acting on the aldehyde or oxo group of …		K00134	GAPDH:glyceraldehyde 3-phosphate dehydrogenase [EC:1.2.1.12];GAPDH:glyceraldehyde 3-phosphate dehydrogenase [EC:1.2.1.12];GAPDH:glyceraldehyde 3-phosphate dehydrogenase [EC:1.2.1.12];GAPDH:glyceraldehyde 3-phosphate dehydrogenase [EC:1.2.1.12];GAPDH:glyceraldehyde 3-phosphate dehydrogenase [EC:1.2.1.12];GAPDH:glyceraldehyde 3-phosphate dehydrogenase [EC:1.2.1.12];GAPDH:glyceraldehyde 3-phosphate …	Metabolic pathways ;Biosynthesis of secondary metabolites ;Biosynthesis of antibiotics ;Microbial metabolism in diverse environments ;Biosynthesis of amino acids ;Carbon metabolism ;Alzheimer's disease ;Glycolysis / Gluconeogenesis ;Carbon fixation in photosynthetic organisms ;HIF-1 signaling pathway ;	IPR016040;IPR020828;IPR020829;IPR020831;IPR020830;IPR006424;	NAD(P)-binding domain;Glyceraldehyde 3-phosphate dehydrogenase, NAD(P) binding domain;Glyceraldehyde 3-phosphate dehydrogenase, catalytic domain;Glyceraldehyde/Erythrose phosphate dehydrogenase family;Glyceraldehyde 3-phosphate dehydrogenase, active site;Glyceraldehyde-3-phosphate dehydrogenase, type I;
		C7C4X1	>tr|C7C4X1|C7C4X1_WHEAT Glyceraldehyde-3-phosphate dehydrogenase OS=Triticum aestivum GN=ga3pd PE=2 SV=1;>tr|W5HB91|W5HB91_WHEAT Uncharacterized protein OS=Triticum aestivum PE=3 SV=1	1	2.96434e-09	_YDTVHGHWK(ac)HSDIK_	YDTVHGHWK(1)HSDIK	57	0.70133	110.97	cytosol	biological_process;single-organism carbohydrate metabolic process;carbohydrate metabolic process;metabolic process;hexose metabolic process;organic substance metabolic process;monosaccharide metabolic process;primary metabolic process;glucose metabolic process;	nucleoside phosphate binding;molecular_function;coenzyme binding;cofactor binding;nucleotide binding;heterocyclic compound binding;binding;small molecule binding;organic cyclic compound binding;NAD binding;NADP binding;oxidoreductase activity, acting on the aldehyde or oxo group of = donors;oxidoreductase activity;catalytic activity;oxidoreductase activity, acting on the aldehyde or oxo group of …		K00134	GAPDH:glyceraldehyde 3-phosphate dehydrogenase [EC:1.2.1.12];GAPDH:glyceraldehyde 3-phosphate dehydrogenase [EC:1.2.1.12];GAPDH:glyceraldehyde 3-phosphate dehydrogenase [EC:1.2.1.12];GAPDH:glyceraldehyde 3-phosphate dehydrogenase [EC:1.2.1.12];GAPDH:glyceraldehyde 3-phosphate dehydrogenase [EC:1.2.1.12];GAPDH:glyceraldehyde 3-phosphate dehydrogenase [EC:1.2.1.12];GAPDH:glyceraldehyde 3-phosphate …	Metabolic pathways ;Biosynthesis of secondary metabolites ;Biosynthesis of antibiotics ;Microbial metabolism in diverse environments ;Biosynthesis of amino acids ;Carbon metabolism ;Alzheimer's disease ;Glycolysis / Gluconeogenesis ;Carbon fixation in photosynthetic organisms ;HIF-1 signaling pathway ;	IPR016040;IPR020828;IPR020829;IPR020831;IPR020830;IPR006424;	NAD(P)-binding domain;Glyceraldehyde 3-phosphate dehydrogenase, NAD(P) binding domain;Glyceraldehyde 3-phosphate dehydrogenase, catalytic domain;Glyceraldehyde/Erythrose phosphate dehydrogenase family;Glyceraldehyde 3-phosphate dehydrogenase, active site;Glyceraldehyde-3-phosphate dehydrogenase, type I;
		W5AUU5	>tr|W5AUU5|W5AUU5_WHEAT Histone H3 OS=Triticum aestivum PE=3 SV=1;>sp|P68428|H32_WHEAT Histone H3.2 OS=Triticum aestivum PE=1 SV=2;>tr|D8L9K7|D8L9K7_WHEAT Histone H3 OS=Triticum aestivum GN=TAA_ctg0464b.00020.1 PE=3 SV=1;>tr|W5GCF2|W5GCF2_WHEAT Histone H3	1	8.22368e-08	_EIAQDFK(ac)TDLR_	EIAQDFK(1)TDLR	80	-1.3285	133.42	nuclear				K11253	H3:histone H3;H3:histone H3;H3:histone H3;	Alcoholism ;Transcriptional misregulation in cancer ;Systemic lupus erythematosus ;	IPR007125;IPR000164;IPR009072;	Histone core;Histone H3/CENP-A;Histone-fold;
		W5AUU5	>tr|W5AUU5|W5AUU5_WHEAT Histone H3 OS=Triticum aestivum PE=3 SV=1;>sp|P68428|H32_WHEAT Histone H3.2 OS=Triticum aestivum PE=1 SV=2;>tr|D8L9K7|D8L9K7_WHEAT Histone H3 OS=Triticum aestivum GN=TAA_ctg0464b.00020.1 PE=3 SV=1;>tr|W5GCF2|W5GCF2_WHEAT Histone H3	1	0.00059356	_K(ac)QLATK(ac)AAR_	K(1)QLATK(1)AAR	19	-2.0242	127.76	nuclear				K11253	H3:histone H3;H3:histone H3;H3:histone H3;	Alcoholism ;Transcriptional misregulation in cancer ;Systemic lupus erythematosus ;	IPR007125;IPR000164;IPR009072;	Histone core;Histone H3/CENP-A;Histone-fold;
		W5AUU5	>tr|W5AUU5|W5AUU5_WHEAT Histone H3 OS=Triticum aestivum PE=3 SV=1;>sp|P68428|H32_WHEAT Histone H3.2 OS=Triticum aestivum PE=1 SV=2;>tr|D8L9K7|D8L9K7_WHEAT Histone H3 OS=Triticum aestivum GN=TAA_ctg0464b.00020.1 PE=3 SV=1;>tr|W5GCF2|W5GCF2_WHEAT Histone H3	1	0.00059356	_K(ac)QLATK(ac)AAR_	K(1)QLATK(1)AAR	24	-2.0242	127.76	nuclear				K11253	H3:histone H3;H3:histone H3;H3:histone H3;	Alcoholism ;Transcriptional misregulation in cancer ;Systemic lupus erythematosus ;	IPR007125;IPR000164;IPR009072;	Histone core;Histone H3/CENP-A;Histone-fold;
		W5AUU5	>tr|W5AUU5|W5AUU5_WHEAT Histone H3 OS=Triticum aestivum PE=3 SV=1;>sp|P68428|H32_WHEAT Histone H3.2 OS=Triticum aestivum PE=1 SV=2;>tr|D8L9K7|D8L9K7_WHEAT Histone H3 OS=Triticum aestivum GN=TAA_ctg0464b.00020.1 PE=3 SV=1;>tr|W5GCF2|W5GCF2_WHEAT Histone H3	1	0.00996406	_K(ac)STGGK(ac)APR_	K(1)STGGK(1)APR	10	-0.0028469	96.665	nuclear				K11253	H3:histone H3;H3:histone H3;H3:histone H3;	Alcoholism ;Transcriptional misregulation in cancer ;Systemic lupus erythematosus ;	IPR007125;IPR000164;IPR009072;	Histone core;Histone H3/CENP-A;Histone-fold;
		W5AUU5	>tr|W5AUU5|W5AUU5_WHEAT Histone H3 OS=Triticum aestivum PE=3 SV=1;>sp|P68428|H32_WHEAT Histone H3.2 OS=Triticum aestivum PE=1 SV=2;>tr|D8L9K7|D8L9K7_WHEAT Histone H3 OS=Triticum aestivum GN=TAA_ctg0464b.00020.1 PE=3 SV=1;>tr|W5GCF2|W5GCF2_WHEAT Histone H3	1	0.00996406	_K(ac)STGGK(ac)APR_	K(1)STGGK(1)APR	15	-0.0028469	96.665	nuclear				K11253	H3:histone H3;H3:histone H3;H3:histone H3;	Alcoholism ;Transcriptional misregulation in cancer ;Systemic lupus erythematosus ;	IPR007125;IPR000164;IPR009072;	Histone core;Histone H3/CENP-A;Histone-fold;
		D8L9K9	>tr|D8L9K9|D8L9K9_WHEAT Fructose-1,6-bisphosphatase, cytosolic,putative,expressed OS=Triticum aestivum GN=TAA_ctg0464b.00040.1 PE=3 SV=1;>tr|W5CBY6|W5CBY6_WHEAT Uncharacterized protein OS=Triticum aestivum PE=3 SV=1;>tr|W5DBX9|W5DBX9_WHEAT Uncharacterized	1	0.0284402	_NWDTPTAK(ac)YVEK_	NWDTPTAK(1)YVEK	228	3.4893	49.298	chloroplast	biological_process;metabolic process;organic substance metabolic process;primary metabolic process;carbohydrate metabolic process;	molecular_function;phosphoric ester hydrolase activity;phosphatase activity;hydrolase activity;hydrolase activity, acting on ester bonds;carbohydrate phosphatase activity;catalytic activity;sugar-phosphatase activity;fructose 1,6-bisphosphate 1-phosphatase activity;		K03841	FBP:fructose-1,6-bisphosphatase I [EC:3.1.3.11];FBP:fructose-1,6-bisphosphatase I [EC:3.1.3.11];FBP:fructose-1,6-bisphosphatase I [EC:3.1.3.11];FBP:fructose-1,6-bisphosphatase I [EC:3.1.3.11];FBP:fructose-1,6-bisphosphatase I [EC:3.1.3.11];FBP:fructose-1,6-bisphosphatase I [EC:3.1.3.11];FBP:fructose-1,6-bisphosphatase I [EC:3.1.3.11];FBP:fructose-1,6-bisphosphatase I [EC:3.1.3.11];FBP:fructose-1,…	Metabolic pathways ;Biosynthesis of secondary metabolites ;Biosynthesis of antibiotics ;Microbial metabolism in diverse environments ;Carbon metabolism ;Glycolysis / Gluconeogenesis ;AMPK signaling pathway ;Carbon fixation in photosynthetic organisms ;Methane metabolism ;Fructose and mannose metabolism ;Insulin signaling pathway ;Pentose phosphate pathway ;	IPR000146;IPR028343;	Fructose-1,6-bisphosphatase class 1/Sedoheputulose-1,7-bisphosphatase;Fructose-1,6-bisphosphatase;
		W5EUJ7	>tr|F4Y594|F4Y594_WHEAT Heat shock protein 90 OS=Triticum aestivum GN=Hsp90.2-D1 PE=2 SV=1;>tr|F4Y593|F4Y593_WHEAT Heat shock protein 90 OS=Triticum aestivum GN=Hsp90.2-B1 PE=2 SV=1;>tr|W5HFS4|W5HFS4_WHEAT Uncharacterized protein OS=Triticum aestivum PE=3	1	2.29291e-08	_AVENSPFLEK(ac)LK_	AVENSPFLEK(1)LK	398	-2.527	125.54	cytosol				K04079	htpG:molecular chaperone HtpG;htpG:molecular chaperone HtpG;htpG:molecular chaperone HtpG;htpG:molecular chaperone HtpG;htpG:molecular chaperone HtpG;htpG:molecular chaperone HtpG;htpG:molecular chaperone HtpG;htpG:molecular chaperone HtpG;htpG:molecular chaperone HtpG;	Protein processing in endoplasmic reticulum ;Pathways in cancer ;PI3K-Akt signaling pathway ;Plant-pathogen interaction ;Progesterone-mediated oocyte maturation ;Prostate cancer ;Antigen processing and presentation ;Estrogen signaling pathway ;NOD-like receptor signaling pathway ;	IPR020568;IPR020575;IPR001404;IPR003594;	Ribosomal protein S5 domain 2-type fold;Heat shock protein Hsp90, N-terminal;Heat shock protein Hsp90 family;Histidine kinase-like ATPase, C-terminal domain;
		W5EUJ7	>tr|F4Y594|F4Y594_WHEAT Heat shock protein 90 OS=Triticum aestivum GN=Hsp90.2-D1 PE=2 SV=1;>tr|F4Y593|F4Y593_WHEAT Heat shock protein 90 OS=Triticum aestivum GN=Hsp90.2-B1 PE=2 SV=1;>tr|W5HFS4|W5HFS4_WHEAT Uncharacterized protein OS=Triticum aestivum PE=3	1	0.0253914	_IMK(ac)AQALR_	IMK(1)AQALR	503	-0.32908	62.546	cytosol				K04079	htpG:molecular chaperone HtpG;htpG:molecular chaperone HtpG;htpG:molecular chaperone HtpG;htpG:molecular chaperone HtpG;htpG:molecular chaperone HtpG;htpG:molecular chaperone HtpG;htpG:molecular chaperone HtpG;htpG:molecular chaperone HtpG;htpG:molecular chaperone HtpG;	Protein processing in endoplasmic reticulum ;Pathways in cancer ;PI3K-Akt signaling pathway ;Plant-pathogen interaction ;Progesterone-mediated oocyte maturation ;Prostate cancer ;Antigen processing and presentation ;Estrogen signaling pathway ;NOD-like receptor signaling pathway ;	IPR020568;IPR020575;IPR001404;IPR003594;	Ribosomal protein S5 domain 2-type fold;Heat shock protein Hsp90, N-terminal;Heat shock protein Hsp90 family;Histidine kinase-like ATPase, C-terminal domain;
		W5GKA6	>tr|W5GKA6|W5GKA6_WHEAT Uncharacterized protein OS=Triticum aestivum PE=4 SV=1;>tr|W5GB16|W5GB16_WHEAT Uncharacterized protein OS=Triticum aestivum PE=4 SV=1;>tr|W5GVP4|W5GVP4_WHEAT Uncharacterized protein OS=Triticum aestivum PE=4 SV=1;>sp|F8RP11|HSOP_WHE	1	0.0031926	_YPEAIK(ac)HYNEAIR_	YPEAIK(1)HYNEAIR	126	-1.8836	69.92	cytosol							IPR006636;IPR019734;IPR013026;IPR001440;IPR011990;	Heat shock chaperonin-binding;Tetratricopeptide repeat;Tetratricopeptide repeat-containing domain;Tetratricopeptide TPR1;Tetratricopeptide-like helical domain;
		W5C8X2	>tr|W5C8X2|W5C8X2_WHEAT Uncharacterized protein (Fragment) OS=Triticum aestivum PE=4 SV=1;>tr|W5GUU5|W5GUU5_WHEAT Uncharacterized protein (Fragment) OS=Triticum aestivum PE=3 SV=1;>tr|W5B4B9|W5B4B9_WHEAT Uncharacterized protein (Fragment) OS=Triticum aesti	1	0.0102783	_SLGAAVIYNK(ac)DK_	SLGAAVIYNK(1)DK	48	-2.753	68.121	extracellular							IPR023271;IPR000425;	Aquaporin-like;Major intrinsic protein;
		L0GED8	>tr|W5APY5|W5APY5_WHEAT Uncharacterized protein OS=Triticum aestivum PE=3 SV=1;>tr|G5DFC5|G5DFC5_WHEAT 14-3-3 protein OS=Triticum aestivum PE=2 SV=1;>tr|W5BRW8|W5BRW8_WHEAT Uncharacterized protein OS=Triticum aestivum PE=4 SV=1;>tr|L0GED8|L0GED8_WHEAT 14-3	1	2.01053e-06	_EENVYMAK(ac)LAEQAER_	EENVYMAK(1)LAEQAER	16	-2.9839	99.344	chloroplast				K06630	YWHAE:14-3-3 protein epsilon;YWHAE:14-3-3 protein epsilon;YWHAE:14-3-3 protein epsilon;YWHAE:14-3-3 protein epsilon;YWHAE:14-3-3 protein epsilon;YWHAE:14-3-3 protein epsilon;YWHAE:14-3-3 protein epsilon;YWHAE:14-3-3 protein epsilon;	Epstein-Barr virus infection ;Cell cycle ;Viral carcinogenesis ;Oocyte meiosis ;PI3K-Akt signaling pathway ;Neurotrophin signaling pathway ;Hippo signaling pathway ;Hippo signaling pathway - fly ;	IPR000308;IPR023410;IPR023409;	14-3-3 protein;14-3-3 domain;14-3-3 protein, conserved site;
		L0GED8	>tr|W5APY5|W5APY5_WHEAT Uncharacterized protein OS=Triticum aestivum PE=3 SV=1;>tr|G5DFC5|G5DFC5_WHEAT 14-3-3 protein OS=Triticum aestivum PE=2 SV=1;>tr|W5BRW8|W5BRW8_WHEAT Uncharacterized protein OS=Triticum aestivum PE=4 SV=1;>tr|L0GED8|L0GED8_WHEAT 14-3	1	0.00397241	_IETELSK(ac)ICDGILK_	IETELSK(1)ICDGILK	101	2.8112	67.136	chloroplast				K06630	YWHAE:14-3-3 protein epsilon;YWHAE:14-3-3 protein epsilon;YWHAE:14-3-3 protein epsilon;YWHAE:14-3-3 protein epsilon;YWHAE:14-3-3 protein epsilon;YWHAE:14-3-3 protein epsilon;YWHAE:14-3-3 protein epsilon;YWHAE:14-3-3 protein epsilon;	Epstein-Barr virus infection ;Cell cycle ;Viral carcinogenesis ;Oocyte meiosis ;PI3K-Akt signaling pathway ;Neurotrophin signaling pathway ;Hippo signaling pathway ;Hippo signaling pathway - fly ;	IPR000308;IPR023410;IPR023409;	14-3-3 protein;14-3-3 domain;14-3-3 protein, conserved site;
		W5APY5	>tr|W5APY5|W5APY5_WHEAT Uncharacterized protein OS=Triticum aestivum PE=3 SV=1;>tr|G5DFC5|G5DFC5_WHEAT 14-3-3 protein OS=Triticum aestivum PE=2 SV=1;>tr|W5BRW8|W5BRW8_WHEAT Uncharacterized protein OS=Triticum aestivum PE=4 SV=1;>tr|W5D4G1|W5D4G1_WHEAT Unch	1	1.689e-06	_VAK(ac)TVDSEELTVEER_	VAK(1)TVDSEELTVEER	37	0.50377	102.64	plasma membrane				K06630	YWHAE:14-3-3 protein epsilon;YWHAE:14-3-3 protein epsilon;YWHAE:14-3-3 protein epsilon;YWHAE:14-3-3 protein epsilon;YWHAE:14-3-3 protein epsilon;YWHAE:14-3-3 protein epsilon;YWHAE:14-3-3 protein epsilon;YWHAE:14-3-3 protein epsilon;	Epstein-Barr virus infection ;Cell cycle ;Viral carcinogenesis ;Oocyte meiosis ;PI3K-Akt signaling pathway ;Neurotrophin signaling pathway ;Hippo signaling pathway ;Hippo signaling pathway - fly ;	IPR023409;IPR023410;IPR000308;	14-3-3 protein, conserved site;14-3-3 domain;14-3-3 protein;
		L0GED8	>tr|W5APY5|W5APY5_WHEAT Uncharacterized protein OS=Triticum aestivum PE=3 SV=1;>tr|G5DFC5|G5DFC5_WHEAT 14-3-3 protein OS=Triticum aestivum PE=2 SV=1;>tr|W5BRW8|W5BRW8_WHEAT Uncharacterized protein OS=Triticum aestivum PE=4 SV=1;>tr|L0GED8|L0GED8_WHEAT 14-3	1	0.0233911	_VFYLK(ac)MK_	VFYLK(1)MK	129	0.96513	62.717	chloroplast				K06630	YWHAE:14-3-3 protein epsilon;YWHAE:14-3-3 protein epsilon;YWHAE:14-3-3 protein epsilon;YWHAE:14-3-3 protein epsilon;YWHAE:14-3-3 protein epsilon;YWHAE:14-3-3 protein epsilon;YWHAE:14-3-3 protein epsilon;YWHAE:14-3-3 protein epsilon;	Epstein-Barr virus infection ;Cell cycle ;Viral carcinogenesis ;Oocyte meiosis ;PI3K-Akt signaling pathway ;Neurotrophin signaling pathway ;Hippo signaling pathway ;Hippo signaling pathway - fly ;	IPR000308;IPR023410;IPR023409;	14-3-3 protein;14-3-3 domain;14-3-3 protein, conserved site;
		L0GED8	>tr|L0GED8|L0GED8_WHEAT 14-3-3 protein OS=Triticum aestivum GN=14R2 PE=2 SV=1	1	7.97069e-05	_VAK(ac)TADVGELTVEER_	VAK(1)TADVGELTVEER	36	2.1049	88.385	chloroplast				K06630	YWHAE:14-3-3 protein epsilon;YWHAE:14-3-3 protein epsilon;YWHAE:14-3-3 protein epsilon;YWHAE:14-3-3 protein epsilon;YWHAE:14-3-3 protein epsilon;YWHAE:14-3-3 protein epsilon;YWHAE:14-3-3 protein epsilon;YWHAE:14-3-3 protein epsilon;	Epstein-Barr virus infection ;Cell cycle ;Viral carcinogenesis ;Oocyte meiosis ;PI3K-Akt signaling pathway ;Neurotrophin signaling pathway ;Hippo signaling pathway ;Hippo signaling pathway - fly ;	IPR000308;IPR023410;IPR023409;	14-3-3 protein;14-3-3 domain;14-3-3 protein, conserved site;
		L0GED8	>tr|L0GED8|L0GED8_WHEAT 14-3-3 protein OS=Triticum aestivum GN=14R2 PE=2 SV=1	1	0.00452811	_YLAEFK(ac)AGAER_	YLAEFK(1)AGAER	142	-0.95863	75.819	chloroplast				K06630	YWHAE:14-3-3 protein epsilon;YWHAE:14-3-3 protein epsilon;YWHAE:14-3-3 protein epsilon;YWHAE:14-3-3 protein epsilon;YWHAE:14-3-3 protein epsilon;YWHAE:14-3-3 protein epsilon;YWHAE:14-3-3 protein epsilon;YWHAE:14-3-3 protein epsilon;	Epstein-Barr virus infection ;Cell cycle ;Viral carcinogenesis ;Oocyte meiosis ;PI3K-Akt signaling pathway ;Neurotrophin signaling pathway ;Hippo signaling pathway ;Hippo signaling pathway - fly ;	IPR000308;IPR023410;IPR023409;	14-3-3 protein;14-3-3 domain;14-3-3 protein, conserved site;
		W5EIR1	>tr|W5EIR1|W5EIR1_WHEAT Uncharacterized protein OS=Triticum aestivum PE=4 SV=1;>tr|W5A619|W5A619_WHEAT Uncharacterized protein OS=Triticum aestivum PE=4 SV=1;>tr|Q7DMG9|Q7DMG9_WHEAT Calmodulin TaCaM1-1 OS=Triticum aestivum PE=2 SV=1;>tr|P94058|P94058_WHEAT	1	8.49997e-13	_DTDSEEELK(ac)EAFR_	DTDSEEELK(1)EAFR	87	1.9269	137.84	cytosol				K02183	CALM:calmodulin;CALM:calmodulin;CALM:calmodulin;CALM:calmodulin;CALM:calmodulin;CALM:calmodulin;CALM:calmodulin;CALM:calmodulin;CALM:calmodulin;CALM:calmodulin;CALM:calmodulin;CALM:calmodulin;CALM:calmodulin;CALM:calmodulin;CALM:calmodulin;CALM:calmodulin;CALM:calmodulin;CALM:calmodulin;CALM:calmodulin;CALM:calmodulin;CALM:calmodulin;CALM:calmodulin;CALM:calmodulin;CALM:calmodulin;CALM:calmodulin…	Alzheimer's disease ;Oocyte meiosis ;Tuberculosis ;Plant-pathogen interaction ;Insulin signaling pathway ;Alcoholism ;Phosphatidylinositol signaling system ;Glucagon signaling pathway ;Neurotrophin signaling pathway ;cAMP signaling pathway ;Oxytocin signaling pathway ;Ras signaling pathway ;cGMP-PKG signaling pathway ;Dopaminergic synapse ;Calcium signaling pathway ;Adrenergic signaling in cardio…	IPR002048;IPR018247;IPR011992;	EF-hand domain;EF-Hand 1, calcium-binding site;EF-hand domain pair;
		W5EIR1	>tr|W5EIR1|W5EIR1_WHEAT Uncharacterized protein OS=Triticum aestivum PE=4 SV=1;>tr|W5A619|W5A619_WHEAT Uncharacterized protein OS=Triticum aestivum PE=4 SV=1;>tr|Q7DMG9|Q7DMG9_WHEAT Calmodulin TaCaM1-1 OS=Triticum aestivum PE=2 SV=1;>tr|P94058|P94058_WHEAT	1	5.4392e-06	_EAFSLFDK(ac)DGDGCITTK_	EAFSLFDK(1)DGDGCITTK	22	-0.55149	91.317	cytosol				K02183	CALM:calmodulin;CALM:calmodulin;CALM:calmodulin;CALM:calmodulin;CALM:calmodulin;CALM:calmodulin;CALM:calmodulin;CALM:calmodulin;CALM:calmodulin;CALM:calmodulin;CALM:calmodulin;CALM:calmodulin;CALM:calmodulin;CALM:calmodulin;CALM:calmodulin;CALM:calmodulin;CALM:calmodulin;CALM:calmodulin;CALM:calmodulin;CALM:calmodulin;CALM:calmodulin;CALM:calmodulin;CALM:calmodulin;CALM:calmodulin;CALM:calmodulin…	Alzheimer's disease ;Oocyte meiosis ;Tuberculosis ;Plant-pathogen interaction ;Insulin signaling pathway ;Alcoholism ;Phosphatidylinositol signaling system ;Glucagon signaling pathway ;Neurotrophin signaling pathway ;cAMP signaling pathway ;Oxytocin signaling pathway ;Ras signaling pathway ;cGMP-PKG signaling pathway ;Dopaminergic synapse ;Calcium signaling pathway ;Adrenergic signaling in cardio…	IPR002048;IPR018247;IPR011992;	EF-hand domain;EF-Hand 1, calcium-binding site;EF-hand domain pair;
		W5EGR5	>tr|W5EGR5|W5EGR5_WHEAT Uncharacterized protein (Fragment) OS=Triticum aestivum PE=4 SV=1;>tr|W5CTI6|W5CTI6_WHEAT Uncharacterized protein OS=Triticum aestivum PE=4 SV=1;>tr|W5C8B0|W5C8B0_WHEAT Uncharacterized protein (Fragment) OS=Triticum aestivum PE=4 SV	1	2.10493e-20	_DAHFLK(ac)YPIYVGGNR_	DAHFLK(1)YPIYVGGNR	58	0.040449	151.74	nuclear							IPR002325;IPR011054;IPR024094;	Cytochrome f;Rudiment single hybrid motif;Cytochrome f large domain;
		P06528	>sp|P06528|ATPF_WHEAT ATP synthase subunit b, chloroplastic OS=Triticum aestivum GN=atpF PE=3 SV=1;>tr|W5GKW2|W5GKW2_WHEAT ATP synthase subunit b, chloroplastic (Fragment) OS=Triticum aestivum GN=atpF PE=3 SV=1	1	9.18049e-05	_NETLYFEK(ac)QR_	NETLYFEK(1)QR	133	-0.92919	106.62	chloroplast	nitrogen compound metabolic process;purine nucleoside triphosphate biosynthetic process;purine ribonucleoside biosynthetic process;ribonucleoside triphosphate biosynthetic process;purine nucleoside triphosphate metabolic process;nucleoside triphosphate biosynthetic process;phosphate-containing compound metabolic process;purine ribonucleoside triphosphate biosynthetic process;nucleoside triphospha…	purine ribonucleotide binding;anion binding;ribonucleotide binding;small molecule binding;ion binding;ribonucleoside binding;purine ribonucleoside triphosphate binding;carbohydrate derivative binding;adenyl ribonucleotide binding;nucleoside phosphate binding;molecular_function;nucleotide binding;nucleoside binding;adenyl nucleotide binding;heterocyclic compound binding;binding;purine nucleoside b…	plastid thylakoid;photosynthetic membrane;intracellular membrane-bounded organelle;intracellular;plastid;chloroplast part;cytoplasm;organelle;thylakoid part;plastid part;chloroplast thylakoid;membrane-bounded organelle;intracellular organelle;thylakoid;cell;thylakoid membrane;cellular_component;organelle subcompartment;cytoplasmic part;membrane;cell part;intracellular organelle part;intracellular…	K02109	ATPF0B:F-type H+-transporting ATPase subunit b;ATPF0B:F-type H+-transporting ATPase subunit b;ATPF0B:F-type H+-transporting ATPase subunit b;	Metabolic pathways ;Oxidative phosphorylation ;Photosynthesis ;	IPR002146;	ATPase, F0 complex, subunit B/B', bacterial/chloroplast;
		W5EXE3	>tr|W5EXE3|W5EXE3_WHEAT Uncharacterized protein OS=Triticum aestivum PE=4 SV=1;>tr|W5CNK0|W5CNK0_WHEAT Uncharacterized protein OS=Triticum aestivum PE=4 SV=1;>tr|W5G3L9|W5G3L9_WHEAT Uncharacterized protein OS=Triticum aestivum PE=4 SV=1;>tr|W5BLY7|W5BLY7_W	1	0.0295917	_GIPK(ac)YYTDETHR_	GIPK(1)YYTDETHR	116	-0.34125	50.46	cytosol							IPR005798;	Cytochrome b/b6, C-terminal;
		P08819	>sp|P08819|CBP2_WHEAT Serine carboxypeptidase 2 OS=Triticum aestivum GN=CBP2 PE=1 SV=2;>tr|W5AC96|W5AC96_WHEAT Uncharacterized protein OS=Triticum aestivum PE=4 SV=1;>tr|W5ALZ0|W5ALZ0_WHEAT Uncharacterized protein OS=Triticum aestivum PE=4 SV=1;>tr|W4ZUN9|	1	0.00464477	_FPHYK(ac)YR_	FPHYK(1)YR	148	0.72546	94.401	nuclear	biological_process;metabolic process;organic substance metabolic process;macromolecule metabolic process;protein metabolic process;primary metabolic process;proteolysis;	peptidase activity, acting on L-amino acid peptides;molecular_function;hydrolase activity;carboxypeptidase activity;serine-type peptidase activity;peptidase activity;serine hydrolase activity;catalytic activity;serine-type exopeptidase activity;exopeptidase activity;serine-type carboxypeptidase activity;					IPR029058;IPR018202;IPR001563;	Alpha/Beta hydrolase fold;Peptidase S10, serine carboxypeptidase, active site;Peptidase S10, serine carboxypeptidase;
		P08823	>sp|P08823|RUBA_WHEAT RuBisCO large subunit-binding protein subunit alpha, chloroplastic (Fragment) OS=Triticum aestivum PE=1 SV=1;>tr|W5B4M9|W5B4M9_WHEAT Uncharacterized protein (Fragment) OS=Triticum aestivum PE=4 SV=1	1	0.000200405	_EIAFDQK(ac)SR_	EIAFDQK(1)SR	12	-0.146	121.73	cytosol	biological_process;cellular process;cellular macromolecule metabolic process;protein folding;metabolic process;organic substance metabolic process;cellular protein metabolic process;protein metabolic process;macromolecule metabolic process;cellular metabolic process;primary metabolic process;protein refolding;	purine ribonucleotide binding;anion binding;ribonucleotide binding;small molecule binding;ion binding;ribonucleoside binding;purine ribonucleoside triphosphate binding;carbohydrate derivative binding;adenyl ribonucleotide binding;nucleoside phosphate binding;molecular_function;nucleotide binding;nucleoside binding;adenyl nucleotide binding;heterocyclic compound binding;binding;purine nucleoside b…	intracellular;cytoplasmic part;plastid;cytoplasm;organelle;membrane-bounded organelle;cell part;cell;intracellular organelle;intracellular part;cellular_component;intracellular membrane-bounded organelle;chloroplast;				IPR001844;IPR018370;IPR027413;IPR027409;IPR002423;	Chaperonin Cpn60;Chaperonin Cpn60, conserved site;GroEL-like equatorial domain;GroEL-like apical domain;Chaperonin Cpn60/TCP-1 family;
		P08823	>sp|P08823|RUBA_WHEAT RuBisCO large subunit-binding protein subunit alpha, chloroplastic (Fragment) OS=Triticum aestivum PE=1 SV=1;>tr|W5B4G1|W5B4G1_WHEAT Uncharacterized protein OS=Triticum aestivum PE=3 SV=1;>tr|W5BQ39|W5BQ39_WHEAT Uncharacterized protei	1	2.44963e-21	_ELSETDSIYDSEK(ac)LAER_	ELSETDSIYDSEK(1)LAER	364	-1.6319	137.73	cytosol	biological_process;cellular process;cellular macromolecule metabolic process;protein folding;metabolic process;organic substance metabolic process;cellular protein metabolic process;protein metabolic process;macromolecule metabolic process;cellular metabolic process;primary metabolic process;protein refolding;	purine ribonucleotide binding;anion binding;ribonucleotide binding;small molecule binding;ion binding;ribonucleoside binding;purine ribonucleoside triphosphate binding;carbohydrate derivative binding;adenyl ribonucleotide binding;nucleoside phosphate binding;molecular_function;nucleotide binding;nucleoside binding;adenyl nucleotide binding;heterocyclic compound binding;binding;purine nucleoside b…	intracellular;cytoplasmic part;plastid;cytoplasm;organelle;membrane-bounded organelle;cell part;cell;intracellular organelle;intracellular part;cellular_component;intracellular membrane-bounded organelle;chloroplast;				IPR001844;IPR018370;IPR027413;IPR027409;IPR002423;	Chaperonin Cpn60;Chaperonin Cpn60, conserved site;GroEL-like equatorial domain;GroEL-like apical domain;Chaperonin Cpn60/TCP-1 family;
		W5HGR2	>tr|W5HGR2|W5HGR2_WHEAT Uncharacterized protein OS=Triticum aestivum PE=3 SV=1;>tr|W5E9G6|W5E9G6_WHEAT Uncharacterized protein OS=Triticum aestivum PE=3 SV=1;>sp|P11383|RBL_WHEAT Ribulose bisphosphate carboxylase large chain OS=Triticum aestivum GN=rbcL PE	1	1.13372e-09	_AACK(ac)WSPELAAACEVWK_	AACK(1)WSPELAAACEVWK	447	-1.0768	105.9	cytosol				K01601	rbcL:ribulose-bisphosphate carboxylase large chain [EC:4.1.1.39];rbcL:ribulose-bisphosphate carboxylase large chain [EC:4.1.1.39];rbcL:ribulose-bisphosphate carboxylase large chain [EC:4.1.1.39];rbcL:ribulose-bisphosphate carboxylase large chain [EC:4.1.1.39];rbcL:ribulose-bisphosphate carboxylase large chain [EC:4.1.1.39];	Metabolic pathways ;Microbial metabolism in diverse environments ;Carbon metabolism ;Glyoxylate and dicarboxylate metabolism ;Carbon fixation in photosynthetic organisms ;	IPR020878;IPR020888;IPR017443;IPR017444;IPR000685;	Ribulose bisphosphate carboxylase, large chain, active site;Ribulose bisphosphate carboxylase, large subunit;Ribulose bisphosphate carboxylase, large subunit, ferrodoxin-like N-terminal;Ribulose bisphosphate carboxylase, large subunit, N-terminal;Ribulose bisphosphate carboxylase, large subunit, C-terminal;
		W5HGR2	>tr|W5HGR2|W5HGR2_WHEAT Uncharacterized protein OS=Triticum aestivum PE=3 SV=1;>tr|W5E9G6|W5E9G6_WHEAT Uncharacterized protein OS=Triticum aestivum PE=3 SV=1;>sp|P11383|RBL_WHEAT Ribulose bisphosphate carboxylase large chain OS=Triticum aestivum GN=rbcL PE	1	0.00447065	_WSPELAAACEVWK(ac)AIK_	WSPELAAACEVWK(1)AIK	460	2.9739	84.403	cytosol				K01601	rbcL:ribulose-bisphosphate carboxylase large chain [EC:4.1.1.39];rbcL:ribulose-bisphosphate carboxylase large chain [EC:4.1.1.39];rbcL:ribulose-bisphosphate carboxylase large chain [EC:4.1.1.39];rbcL:ribulose-bisphosphate carboxylase large chain [EC:4.1.1.39];rbcL:ribulose-bisphosphate carboxylase large chain [EC:4.1.1.39];	Metabolic pathways ;Microbial metabolism in diverse environments ;Carbon metabolism ;Glyoxylate and dicarboxylate metabolism ;Carbon fixation in photosynthetic organisms ;	IPR020878;IPR020888;IPR017443;IPR017444;IPR000685;	Ribulose bisphosphate carboxylase, large chain, active site;Ribulose bisphosphate carboxylase, large subunit;Ribulose bisphosphate carboxylase, large subunit, ferrodoxin-like N-terminal;Ribulose bisphosphate carboxylase, large subunit, N-terminal;Ribulose bisphosphate carboxylase, large subunit, C-terminal;
		W5HGR2	>tr|W5HGR2|W5HGR2_WHEAT Uncharacterized protein OS=Triticum aestivum PE=3 SV=1;>tr|W5E9G6|W5E9G6_WHEAT Uncharacterized protein OS=Triticum aestivum PE=3 SV=1;>sp|P11383|RBL_WHEAT Ribulose bisphosphate carboxylase large chain OS=Triticum aestivum GN=rbcL PE	1	1.26057e-09	_AIK(ac)FEFEPVDTIDK_	AIK(1)FEFEPVDTIDK	463	0.072251	118.51	cytosol				K01601	rbcL:ribulose-bisphosphate carboxylase large chain [EC:4.1.1.39];rbcL:ribulose-bisphosphate carboxylase large chain [EC:4.1.1.39];rbcL:ribulose-bisphosphate carboxylase large chain [EC:4.1.1.39];rbcL:ribulose-bisphosphate carboxylase large chain [EC:4.1.1.39];rbcL:ribulose-bisphosphate carboxylase large chain [EC:4.1.1.39];	Metabolic pathways ;Microbial metabolism in diverse environments ;Carbon metabolism ;Glyoxylate and dicarboxylate metabolism ;Carbon fixation in photosynthetic organisms ;	IPR020878;IPR020888;IPR017443;IPR017444;IPR000685;	Ribulose bisphosphate carboxylase, large chain, active site;Ribulose bisphosphate carboxylase, large subunit;Ribulose bisphosphate carboxylase, large subunit, ferrodoxin-like N-terminal;Ribulose bisphosphate carboxylase, large subunit, N-terminal;Ribulose bisphosphate carboxylase, large subunit, C-terminal;
		W5HGR2	>tr|W5HGR2|W5HGR2_WHEAT Uncharacterized protein OS=Triticum aestivum PE=3 SV=1;>tr|W5E9G6|W5E9G6_WHEAT Uncharacterized protein OS=Triticum aestivum PE=3 SV=1;>sp|P11383|RBL_WHEAT Ribulose bisphosphate carboxylase large chain OS=Triticum aestivum GN=rbcL PE	1	0.00136526	_DDFIEK(ac)DR_	DDFIEK(1)DR	353	-0.14116	108.74	cytosol				K01601	rbcL:ribulose-bisphosphate carboxylase large chain [EC:4.1.1.39];rbcL:ribulose-bisphosphate carboxylase large chain [EC:4.1.1.39];rbcL:ribulose-bisphosphate carboxylase large chain [EC:4.1.1.39];rbcL:ribulose-bisphosphate carboxylase large chain [EC:4.1.1.39];rbcL:ribulose-bisphosphate carboxylase large chain [EC:4.1.1.39];	Metabolic pathways ;Microbial metabolism in diverse environments ;Carbon metabolism ;Glyoxylate and dicarboxylate metabolism ;Carbon fixation in photosynthetic organisms ;	IPR020878;IPR020888;IPR017443;IPR017444;IPR000685;	Ribulose bisphosphate carboxylase, large chain, active site;Ribulose bisphosphate carboxylase, large subunit;Ribulose bisphosphate carboxylase, large subunit, ferrodoxin-like N-terminal;Ribulose bisphosphate carboxylase, large subunit, N-terminal;Ribulose bisphosphate carboxylase, large subunit, C-terminal;
		W5HGR2	>tr|W5HGR2|W5HGR2_WHEAT Uncharacterized protein OS=Triticum aestivum PE=3 SV=1;>tr|W5E9G6|W5E9G6_WHEAT Uncharacterized protein OS=Triticum aestivum PE=3 SV=1;>sp|P11383|RBL_WHEAT Ribulose bisphosphate carboxylase large chain OS=Triticum aestivum GN=rbcL PE	1	0.0010434	_DKLNK(ac)YGR_	DKLNK(1)YGR	161	-1.062	133.58	cytosol				K01601	rbcL:ribulose-bisphosphate carboxylase large chain [EC:4.1.1.39];rbcL:ribulose-bisphosphate carboxylase large chain [EC:4.1.1.39];rbcL:ribulose-bisphosphate carboxylase large chain [EC:4.1.1.39];rbcL:ribulose-bisphosphate carboxylase large chain [EC:4.1.1.39];rbcL:ribulose-bisphosphate carboxylase large chain [EC:4.1.1.39];	Metabolic pathways ;Microbial metabolism in diverse environments ;Carbon metabolism ;Glyoxylate and dicarboxylate metabolism ;Carbon fixation in photosynthetic organisms ;	IPR020878;IPR020888;IPR017443;IPR017444;IPR000685;	Ribulose bisphosphate carboxylase, large chain, active site;Ribulose bisphosphate carboxylase, large subunit;Ribulose bisphosphate carboxylase, large subunit, ferrodoxin-like N-terminal;Ribulose bisphosphate carboxylase, large subunit, N-terminal;Ribulose bisphosphate carboxylase, large subunit, C-terminal;
		W5HGR2	>tr|W5HGR2|W5HGR2_WHEAT Uncharacterized protein OS=Triticum aestivum PE=3 SV=1;>tr|W5E9G6|W5E9G6_WHEAT Uncharacterized protein OS=Triticum aestivum PE=3 SV=1;>sp|P11383|RBL_WHEAT Ribulose bisphosphate carboxylase large chain OS=Triticum aestivum GN=rbcL PE	1	5.36686e-31	_DYK(ac)LTYYTPEYETK_	DYK(1)LTYYTPEYETK	21	-0.54271	174.95	cytosol				K01601	rbcL:ribulose-bisphosphate carboxylase large chain [EC:4.1.1.39];rbcL:ribulose-bisphosphate carboxylase large chain [EC:4.1.1.39];rbcL:ribulose-bisphosphate carboxylase large chain [EC:4.1.1.39];rbcL:ribulose-bisphosphate carboxylase large chain [EC:4.1.1.39];rbcL:ribulose-bisphosphate carboxylase large chain [EC:4.1.1.39];	Metabolic pathways ;Microbial metabolism in diverse environments ;Carbon metabolism ;Glyoxylate and dicarboxylate metabolism ;Carbon fixation in photosynthetic organisms ;	IPR020878;IPR020888;IPR017443;IPR017444;IPR000685;	Ribulose bisphosphate carboxylase, large chain, active site;Ribulose bisphosphate carboxylase, large subunit;Ribulose bisphosphate carboxylase, large subunit, ferrodoxin-like N-terminal;Ribulose bisphosphate carboxylase, large subunit, N-terminal;Ribulose bisphosphate carboxylase, large subunit, C-terminal;
		W5HGR2	>tr|W5HGR2|W5HGR2_WHEAT Uncharacterized protein OS=Triticum aestivum PE=3 SV=1;>tr|W5E9G6|W5E9G6_WHEAT Uncharacterized protein OS=Triticum aestivum PE=3 SV=1;>sp|P11383|RBL_WHEAT Ribulose bisphosphate carboxylase large chain OS=Triticum aestivum GN=rbcL PE	1	2.17275e-21	_LTYYTPEYETK(ac)DTDILAAFR_	LTYYTPEYETK(1)DTDILAAFR	32	0.84178	120.82	cytosol				K01601	rbcL:ribulose-bisphosphate carboxylase large chain [EC:4.1.1.39];rbcL:ribulose-bisphosphate carboxylase large chain [EC:4.1.1.39];rbcL:ribulose-bisphosphate carboxylase large chain [EC:4.1.1.39];rbcL:ribulose-bisphosphate carboxylase large chain [EC:4.1.1.39];rbcL:ribulose-bisphosphate carboxylase large chain [EC:4.1.1.39];	Metabolic pathways ;Microbial metabolism in diverse environments ;Carbon metabolism ;Glyoxylate and dicarboxylate metabolism ;Carbon fixation in photosynthetic organisms ;	IPR020878;IPR020888;IPR017443;IPR017444;IPR000685;	Ribulose bisphosphate carboxylase, large chain, active site;Ribulose bisphosphate carboxylase, large subunit;Ribulose bisphosphate carboxylase, large subunit, ferrodoxin-like N-terminal;Ribulose bisphosphate carboxylase, large subunit, N-terminal;Ribulose bisphosphate carboxylase, large subunit, C-terminal;
		W5HGR2	>tr|W5HGR2|W5HGR2_WHEAT Uncharacterized protein OS=Triticum aestivum PE=3 SV=1;>tr|W5E9G6|W5E9G6_WHEAT Uncharacterized protein OS=Triticum aestivum PE=3 SV=1;>sp|P11383|RBL_WHEAT Ribulose bisphosphate carboxylase large chain OS=Triticum aestivum GN=rbcL PE	1	3.3047e-37	_FVFCAEAIYK(ac)SQAETGEIK_	FVFCAEAIYK(1)SQAETGEIK	224	2.859	155.79	cytosol				K01601	rbcL:ribulose-bisphosphate carboxylase large chain [EC:4.1.1.39];rbcL:ribulose-bisphosphate carboxylase large chain [EC:4.1.1.39];rbcL:ribulose-bisphosphate carboxylase large chain [EC:4.1.1.39];rbcL:ribulose-bisphosphate carboxylase large chain [EC:4.1.1.39];rbcL:ribulose-bisphosphate carboxylase large chain [EC:4.1.1.39];	Metabolic pathways ;Microbial metabolism in diverse environments ;Carbon metabolism ;Glyoxylate and dicarboxylate metabolism ;Carbon fixation in photosynthetic organisms ;	IPR020878;IPR020888;IPR017443;IPR017444;IPR000685;	Ribulose bisphosphate carboxylase, large chain, active site;Ribulose bisphosphate carboxylase, large subunit;Ribulose bisphosphate carboxylase, large subunit, ferrodoxin-like N-terminal;Ribulose bisphosphate carboxylase, large subunit, N-terminal;Ribulose bisphosphate carboxylase, large subunit, C-terminal;
		W5HGR2	>tr|W5HGR2|W5HGR2_WHEAT Uncharacterized protein OS=Triticum aestivum PE=3 SV=1;>tr|W5E9G6|W5E9G6_WHEAT Uncharacterized protein OS=Triticum aestivum PE=3 SV=1;>sp|P11383|RBL_WHEAT Ribulose bisphosphate carboxylase large chain OS=Triticum aestivum GN=rbcL PE	1	2.02096e-43	_GHYLNATAGTCEEMIK(ac)R_	GHYLNATAGTCEEMIK(1)R	249	-1.8256	171.46	cytosol				K01601	rbcL:ribulose-bisphosphate carboxylase large chain [EC:4.1.1.39];rbcL:ribulose-bisphosphate carboxylase large chain [EC:4.1.1.39];rbcL:ribulose-bisphosphate carboxylase large chain [EC:4.1.1.39];rbcL:ribulose-bisphosphate carboxylase large chain [EC:4.1.1.39];rbcL:ribulose-bisphosphate carboxylase large chain [EC:4.1.1.39];	Metabolic pathways ;Microbial metabolism in diverse environments ;Carbon metabolism ;Glyoxylate and dicarboxylate metabolism ;Carbon fixation in photosynthetic organisms ;	IPR020878;IPR020888;IPR017443;IPR017444;IPR000685;	Ribulose bisphosphate carboxylase, large chain, active site;Ribulose bisphosphate carboxylase, large subunit;Ribulose bisphosphate carboxylase, large subunit, ferrodoxin-like N-terminal;Ribulose bisphosphate carboxylase, large subunit, N-terminal;Ribulose bisphosphate carboxylase, large subunit, C-terminal;
		W5HGR2	>tr|W5HGR2|W5HGR2_WHEAT Uncharacterized protein OS=Triticum aestivum PE=3 SV=1;>tr|W5E9G6|W5E9G6_WHEAT Uncharacterized protein OS=Triticum aestivum PE=3 SV=1;>sp|P11383|RBL_WHEAT Ribulose bisphosphate carboxylase large chain OS=Triticum aestivum GN=rbcL PE	1	1.67592e-99	_IPPTYSK(ac)TFQGPPHGIQVER_	IPPTYSK(1)TFQGPPHGIQVER	143	-2.5973	230.71	cytosol				K01601	rbcL:ribulose-bisphosphate carboxylase large chain [EC:4.1.1.39];rbcL:ribulose-bisphosphate carboxylase large chain [EC:4.1.1.39];rbcL:ribulose-bisphosphate carboxylase large chain [EC:4.1.1.39];rbcL:ribulose-bisphosphate carboxylase large chain [EC:4.1.1.39];rbcL:ribulose-bisphosphate carboxylase large chain [EC:4.1.1.39];	Metabolic pathways ;Microbial metabolism in diverse environments ;Carbon metabolism ;Glyoxylate and dicarboxylate metabolism ;Carbon fixation in photosynthetic organisms ;	IPR020878;IPR020888;IPR017443;IPR017444;IPR000685;	Ribulose bisphosphate carboxylase, large chain, active site;Ribulose bisphosphate carboxylase, large subunit;Ribulose bisphosphate carboxylase, large subunit, ferrodoxin-like N-terminal;Ribulose bisphosphate carboxylase, large subunit, N-terminal;Ribulose bisphosphate carboxylase, large subunit, C-terminal;
		W5HGR2	>tr|W5HGR2|W5HGR2_WHEAT Uncharacterized protein OS=Triticum aestivum PE=3 SV=1;>tr|W5E9G6|W5E9G6_WHEAT Uncharacterized protein OS=Triticum aestivum PE=3 SV=1;>sp|P11383|RBL_WHEAT Ribulose bisphosphate carboxylase large chain OS=Triticum aestivum GN=rbcL PE	1	4.21165e-08	_LGLSAK(ac)NYGR_	LGLSAK(1)NYGR	180	0.44263	148.94	cytosol				K01601	rbcL:ribulose-bisphosphate carboxylase large chain [EC:4.1.1.39];rbcL:ribulose-bisphosphate carboxylase large chain [EC:4.1.1.39];rbcL:ribulose-bisphosphate carboxylase large chain [EC:4.1.1.39];rbcL:ribulose-bisphosphate carboxylase large chain [EC:4.1.1.39];rbcL:ribulose-bisphosphate carboxylase large chain [EC:4.1.1.39];	Metabolic pathways ;Microbial metabolism in diverse environments ;Carbon metabolism ;Glyoxylate and dicarboxylate metabolism ;Carbon fixation in photosynthetic organisms ;	IPR020878;IPR020888;IPR017443;IPR017444;IPR000685;	Ribulose bisphosphate carboxylase, large chain, active site;Ribulose bisphosphate carboxylase, large subunit;Ribulose bisphosphate carboxylase, large subunit, ferrodoxin-like N-terminal;Ribulose bisphosphate carboxylase, large subunit, N-terminal;Ribulose bisphosphate carboxylase, large subunit, C-terminal;
		W5HGR2	>tr|W5HGR2|W5HGR2_WHEAT Uncharacterized protein OS=Triticum aestivum PE=3 SV=1;>tr|W5E9G6|W5E9G6_WHEAT Uncharacterized protein OS=Triticum aestivum PE=3 SV=1;>sp|P11383|RBL_WHEAT Ribulose bisphosphate carboxylase large chain OS=Triticum aestivum GN=rbcL PE	1	0.000820673	_YGRPLLGCTIK(ac)PK_	YGRPLLGCTIK(1)PK	172	1.2483	96.756	cytosol				K01601	rbcL:ribulose-bisphosphate carboxylase large chain [EC:4.1.1.39];rbcL:ribulose-bisphosphate carboxylase large chain [EC:4.1.1.39];rbcL:ribulose-bisphosphate carboxylase large chain [EC:4.1.1.39];rbcL:ribulose-bisphosphate carboxylase large chain [EC:4.1.1.39];rbcL:ribulose-bisphosphate carboxylase large chain [EC:4.1.1.39];	Metabolic pathways ;Microbial metabolism in diverse environments ;Carbon metabolism ;Glyoxylate and dicarboxylate metabolism ;Carbon fixation in photosynthetic organisms ;	IPR020878;IPR020888;IPR017443;IPR017444;IPR000685;	Ribulose bisphosphate carboxylase, large chain, active site;Ribulose bisphosphate carboxylase, large subunit;Ribulose bisphosphate carboxylase, large subunit, ferrodoxin-like N-terminal;Ribulose bisphosphate carboxylase, large subunit, N-terminal;Ribulose bisphosphate carboxylase, large subunit, C-terminal;
		W5HGR2	>tr|W5HGR2|W5HGR2_WHEAT Uncharacterized protein OS=Triticum aestivum PE=3 SV=1;>tr|W5E9G6|W5E9G6_WHEAT Uncharacterized protein OS=Triticum aestivum PE=3 SV=1;>sp|P11383|RBL_WHEAT Ribulose bisphosphate carboxylase large chain OS=Triticum aestivum GN=rbcL PE	0.991856	0.00719594	_PLLGCTIKPK(ac)LGLSAK_	PLLGCTIK(0.008)PK(0.992)LGLSAK	174	-1.5586	79.837	cytosol				K01601	rbcL:ribulose-bisphosphate carboxylase large chain [EC:4.1.1.39];rbcL:ribulose-bisphosphate carboxylase large chain [EC:4.1.1.39];rbcL:ribulose-bisphosphate carboxylase large chain [EC:4.1.1.39];rbcL:ribulose-bisphosphate carboxylase large chain [EC:4.1.1.39];rbcL:ribulose-bisphosphate carboxylase large chain [EC:4.1.1.39];	Metabolic pathways ;Microbial metabolism in diverse environments ;Carbon metabolism ;Glyoxylate and dicarboxylate metabolism ;Carbon fixation in photosynthetic organisms ;	IPR020878;IPR020888;IPR017443;IPR017444;IPR000685;	Ribulose bisphosphate carboxylase, large chain, active site;Ribulose bisphosphate carboxylase, large subunit;Ribulose bisphosphate carboxylase, large subunit, ferrodoxin-like N-terminal;Ribulose bisphosphate carboxylase, large subunit, N-terminal;Ribulose bisphosphate carboxylase, large subunit, C-terminal;
		P12112	>sp|P12112|ATPA_WHEAT ATP synthase subunit alpha, chloroplastic OS=Triticum aestivum GN=atpA PE=3 SV=2	1	2.35623e-83	_GYLDSLEIEQVNK(ac)FLDELRK_	GYLDSLEIEQVNK(1)FLDELRK	456	0.60409	212.92	cytosol	energy coupled proton transmembrane transport, against = electrochemical gradient;single-organism transport;cellular process;single-organism process;single-organism cellular process;transmembrane transport;establishment of localization;monovalent inorganic cation transport;biological_process;ion transmembrane transport;hydrogen transport;transport;cation transport;proton transport;localization;io…	purine ribonucleotide binding;anion binding;ribonucleotide binding;small molecule binding;ion binding;ribonucleoside binding;purine ribonucleoside triphosphate binding;carbohydrate derivative binding;adenyl ribonucleotide binding;nucleoside phosphate binding;molecular_function;nucleotide binding;nucleoside binding;adenyl nucleotide binding;heterocyclic compound binding;binding;purine nucleoside b…	plastid thylakoid;photosynthetic membrane;intracellular membrane-bounded organelle;intracellular;plastid;chloroplast part;cytoplasm;organelle;thylakoid part;plastid part;chloroplast thylakoid;membrane-bounded organelle;intracellular organelle;thylakoid;cell;thylakoid membrane;cellular_component;organelle subcompartment;cytoplasmic part;membrane;cell part;intracellular organelle part;intracellular…	K02111	ATPF1A:F-type H+-transporting ATPase subunit alpha [EC:3.6.3.14];ATPF1A:F-type H+-transporting ATPase subunit alpha [EC:3.6.3.14];ATPF1A:F-type H+-transporting ATPase subunit alpha [EC:3.6.3.14];	Metabolic pathways ;Oxidative phosphorylation ;Photosynthesis ;	IPR000194;IPR000793;IPR027417;IPR020003;IPR004100;IPR023366;IPR005294;	ATPase, F1/V1/A1 complex, alpha/beta subunit, nucleotide-binding domain;ATPase, F1/V1/A1 complex, alpha/beta subunit, C-terminal;P-loop containing nucleoside triphosphate hydrolase;ATPase, alpha/beta subunit, nucleotide-binding domain, active site;ATPase, F1 complex alpha/beta subunit, N-terminal domain;ATP synthase subunit alpha-like domain;ATPase, F1 complex, alpha subunit;
		P12112	>sp|P12112|ATPA_WHEAT ATP synthase subunit alpha, chloroplastic OS=Triticum aestivum GN=atpA PE=3 SV=2	1	9.65759e-21	_HTLIIYDDLSK(ac)QAQAYR_	HTLIIYDDLSK(1)QAQAYR	266	-2.2464	130.47	cytosol	energy coupled proton transmembrane transport, against = electrochemical gradient;single-organism transport;cellular process;single-organism process;single-organism cellular process;transmembrane transport;establishment of localization;monovalent inorganic cation transport;biological_process;ion transmembrane transport;hydrogen transport;transport;cation transport;proton transport;localization;io…	purine ribonucleotide binding;anion binding;ribonucleotide binding;small molecule binding;ion binding;ribonucleoside binding;purine ribonucleoside triphosphate binding;carbohydrate derivative binding;adenyl ribonucleotide binding;nucleoside phosphate binding;molecular_function;nucleotide binding;nucleoside binding;adenyl nucleotide binding;heterocyclic compound binding;binding;purine nucleoside b…	plastid thylakoid;photosynthetic membrane;intracellular membrane-bounded organelle;intracellular;plastid;chloroplast part;cytoplasm;organelle;thylakoid part;plastid part;chloroplast thylakoid;membrane-bounded organelle;intracellular organelle;thylakoid;cell;thylakoid membrane;cellular_component;organelle subcompartment;cytoplasmic part;membrane;cell part;intracellular organelle part;intracellular…	K02111	ATPF1A:F-type H+-transporting ATPase subunit alpha [EC:3.6.3.14];ATPF1A:F-type H+-transporting ATPase subunit alpha [EC:3.6.3.14];ATPF1A:F-type H+-transporting ATPase subunit alpha [EC:3.6.3.14];	Metabolic pathways ;Oxidative phosphorylation ;Photosynthesis ;	IPR000194;IPR000793;IPR027417;IPR020003;IPR004100;IPR023366;IPR005294;	ATPase, F1/V1/A1 complex, alpha/beta subunit, nucleotide-binding domain;ATPase, F1/V1/A1 complex, alpha/beta subunit, C-terminal;P-loop containing nucleoside triphosphate hydrolase;ATPase, alpha/beta subunit, nucleotide-binding domain, active site;ATPase, F1 complex alpha/beta subunit, N-terminal domain;ATP synthase subunit alpha-like domain;ATPase, F1 complex, alpha subunit;
		P12112	>sp|P12112|ATPA_WHEAT ATP synthase subunit alpha, chloroplastic OS=Triticum aestivum GN=atpA PE=3 SV=2	1	0.00254822	_VDEIHK(ac)ILR_	VDEIHK(1)ILR	11	0.55049	89.679	cytosol	energy coupled proton transmembrane transport, against = electrochemical gradient;single-organism transport;cellular process;single-organism process;single-organism cellular process;transmembrane transport;establishment of localization;monovalent inorganic cation transport;biological_process;ion transmembrane transport;hydrogen transport;transport;cation transport;proton transport;localization;io…	purine ribonucleotide binding;anion binding;ribonucleotide binding;small molecule binding;ion binding;ribonucleoside binding;purine ribonucleoside triphosphate binding;carbohydrate derivative binding;adenyl ribonucleotide binding;nucleoside phosphate binding;molecular_function;nucleotide binding;nucleoside binding;adenyl nucleotide binding;heterocyclic compound binding;binding;purine nucleoside b…	plastid thylakoid;photosynthetic membrane;intracellular membrane-bounded organelle;intracellular;plastid;chloroplast part;cytoplasm;organelle;thylakoid part;plastid part;chloroplast thylakoid;membrane-bounded organelle;intracellular organelle;thylakoid;cell;thylakoid membrane;cellular_component;organelle subcompartment;cytoplasmic part;membrane;cell part;intracellular organelle part;intracellular…	K02111	ATPF1A:F-type H+-transporting ATPase subunit alpha [EC:3.6.3.14];ATPF1A:F-type H+-transporting ATPase subunit alpha [EC:3.6.3.14];ATPF1A:F-type H+-transporting ATPase subunit alpha [EC:3.6.3.14];	Metabolic pathways ;Oxidative phosphorylation ;Photosynthesis ;	IPR000194;IPR000793;IPR027417;IPR020003;IPR004100;IPR023366;IPR005294;	ATPase, F1/V1/A1 complex, alpha/beta subunit, nucleotide-binding domain;ATPase, F1/V1/A1 complex, alpha/beta subunit, C-terminal;P-loop containing nucleoside triphosphate hydrolase;ATPase, alpha/beta subunit, nucleotide-binding domain, active site;ATPase, F1 complex alpha/beta subunit, N-terminal domain;ATP synthase subunit alpha-like domain;ATPase, F1 complex, alpha subunit;
		P12119	>sp|P12119|PETD_WHEAT Cytochrome b6-f complex subunit 4 OS=Triticum aestivum GN=petD PE=3 SV=3	0.998104	0.0446755	_GVTK(ac)KPDLNDPVLR_	GVTK(0.998)K(0.002)PDLNDPVLR	5	-0.16438	56.569	plasma membrane	biological_process;photosynthesis;single-organism metabolic process;cellular process;metabolic process;generation of precursor metabolites and energy;photosynthesis, light reaction;electron transport chain;cellular metabolic process;oxidation-reduction process;photosynthetic electron transport chain;cellular respiration;energy derivation by oxidation of organic compounds;respiratory electron tran…	molecular_function;electron carrier activity;electron transporter, transferring electrons within cytochrome = b6/f complex of photosystem II activity;electron transporter, transferring electrons within the cyclic = electron transport pathway of photosynthesis activity;catalytic activity;oxidoreductase activity;	plastid thylakoid;photosynthetic membrane;intracellular membrane-bounded organelle;intracellular;plastid;chloroplast part;cytoplasm;organelle;thylakoid part;plastid part;chloroplast thylakoid;membrane-bounded organelle;intracellular organelle;thylakoid;cell;thylakoid membrane;cellular_component;organelle subcompartment;cytoplasmic part;membrane;cell part;intracellular organelle part;intracellular…	K02637	petD:cytochrome b6-f complex subunit 4;petD:cytochrome b6-f complex subunit 4;	Metabolic pathways ;Photosynthesis ;	IPR005870;IPR005798;	Cytochrome b6/f complex, subunit IV;Cytochrome b/b6, C-terminal;
		P12782	>sp|P12782|PGKH_WHEAT Phosphoglycerate kinase, chloroplastic OS=Triticum aestivum PE=2 SV=1;>tr|W4ZQG3|W4ZQG3_WHEAT Phosphoglycerate kinase (Fragment) OS=Triticum aestivum PE=3 SV=1;>tr|W5ACW3|W5ACW3_WHEAT Phosphoglycerate kinase OS=Triticum aestivum PE=3	1	0.00194771	_AHASTEGVTK(ac)FLK_	AHASTEGVTK(1)FLK	236	0.57015	77.894	chloroplast	monosaccharide catabolic process;organic substance catabolic process;cellular process;carbohydrate metabolic process;hexose metabolic process;catabolic process;generation of precursor metabolites and energy;biological_process;carbohydrate catabolic process;single-organism carbohydrate metabolic process;single-organism carbohydrate catabolic process;metabolic process;glucose catabolic process;gluc…	purine ribonucleotide binding;anion binding;ribonucleotide binding;small molecule binding;ion binding;ribonucleoside binding;purine ribonucleoside triphosphate binding;carbohydrate derivative binding;adenyl ribonucleotide binding;nucleoside phosphate binding;molecular_function;nucleotide binding;nucleoside binding;adenyl nucleotide binding;heterocyclic compound binding;binding;purine nucleoside b…	intracellular;cytoplasmic part;plastid;cytoplasm;organelle;membrane-bounded organelle;cell part;cell;intracellular organelle;intracellular part;cellular_component;intracellular membrane-bounded organelle;chloroplast;	K00927	PGK:phosphoglycerate kinase [EC:2.7.2.3];PGK:phosphoglycerate kinase [EC:2.7.2.3];PGK:phosphoglycerate kinase [EC:2.7.2.3];PGK:phosphoglycerate kinase [EC:2.7.2.3];PGK:phosphoglycerate kinase [EC:2.7.2.3];PGK:phosphoglycerate kinase [EC:2.7.2.3];PGK:phosphoglycerate kinase [EC:2.7.2.3];PGK:phosphoglycerate kinase [EC:2.7.2.3];	Metabolic pathways ;Biosynthesis of secondary metabolites ;Biosynthesis of antibiotics ;Microbial metabolism in diverse environments ;Biosynthesis of amino acids ;Carbon metabolism ;Glycolysis / Gluconeogenesis ;Carbon fixation in photosynthetic organisms ;	IPR015824;IPR015901;IPR015911;IPR001576;	Phosphoglycerate kinase, N-terminal;Phosphoglycerate kinase, C-terminal;Phosphoglycerate kinase, conserved site;Phosphoglycerate kinase;
		P12782	>sp|P12782|PGKH_WHEAT Phosphoglycerate kinase, chloroplastic OS=Triticum aestivum PE=2 SV=1;>tr|W4ZQG3|W4ZQG3_WHEAT Phosphoglycerate kinase (Fragment) OS=Triticum aestivum PE=3 SV=1;>tr|W5ACW3|W5ACW3_WHEAT Phosphoglycerate kinase OS=Triticum aestivum PE=3	1	2.14198e-20	_FYK(ac)EEEK_	FYK(1)EEEK	196	-0.93965	169.8	chloroplast	monosaccharide catabolic process;organic substance catabolic process;cellular process;carbohydrate metabolic process;hexose metabolic process;catabolic process;generation of precursor metabolites and energy;biological_process;carbohydrate catabolic process;single-organism carbohydrate metabolic process;single-organism carbohydrate catabolic process;metabolic process;glucose catabolic process;gluc…	purine ribonucleotide binding;anion binding;ribonucleotide binding;small molecule binding;ion binding;ribonucleoside binding;purine ribonucleoside triphosphate binding;carbohydrate derivative binding;adenyl ribonucleotide binding;nucleoside phosphate binding;molecular_function;nucleotide binding;nucleoside binding;adenyl nucleotide binding;heterocyclic compound binding;binding;purine nucleoside b…	intracellular;cytoplasmic part;plastid;cytoplasm;organelle;membrane-bounded organelle;cell part;cell;intracellular organelle;intracellular part;cellular_component;intracellular membrane-bounded organelle;chloroplast;	K00927	PGK:phosphoglycerate kinase [EC:2.7.2.3];PGK:phosphoglycerate kinase [EC:2.7.2.3];PGK:phosphoglycerate kinase [EC:2.7.2.3];PGK:phosphoglycerate kinase [EC:2.7.2.3];PGK:phosphoglycerate kinase [EC:2.7.2.3];PGK:phosphoglycerate kinase [EC:2.7.2.3];PGK:phosphoglycerate kinase [EC:2.7.2.3];PGK:phosphoglycerate kinase [EC:2.7.2.3];	Metabolic pathways ;Biosynthesis of secondary metabolites ;Biosynthesis of antibiotics ;Microbial metabolism in diverse environments ;Biosynthesis of amino acids ;Carbon metabolism ;Glycolysis / Gluconeogenesis ;Carbon fixation in photosynthetic organisms ;	IPR015824;IPR015901;IPR015911;IPR001576;	Phosphoglycerate kinase, N-terminal;Phosphoglycerate kinase, C-terminal;Phosphoglycerate kinase, conserved site;Phosphoglycerate kinase;
		P12782	>sp|P12782|PGKH_WHEAT Phosphoglycerate kinase, chloroplastic OS=Triticum aestivum PE=2 SV=1;>tr|W4ZQG3|W4ZQG3_WHEAT Phosphoglycerate kinase (Fragment) OS=Triticum aestivum PE=3 SV=1;>tr|W5ACW3|W5ACW3_WHEAT Phosphoglycerate kinase OS=Triticum aestivum PE=3	0.985901	0.00382884	_FYKEEEK(ac)NDPEFAK_	FYK(0.014)EEEK(0.986)NDPEFAK	200	-0.84569	79.614	chloroplast	monosaccharide catabolic process;organic substance catabolic process;cellular process;carbohydrate metabolic process;hexose metabolic process;catabolic process;generation of precursor metabolites and energy;biological_process;carbohydrate catabolic process;single-organism carbohydrate metabolic process;single-organism carbohydrate catabolic process;metabolic process;glucose catabolic process;gluc…	purine ribonucleotide binding;anion binding;ribonucleotide binding;small molecule binding;ion binding;ribonucleoside binding;purine ribonucleoside triphosphate binding;carbohydrate derivative binding;adenyl ribonucleotide binding;nucleoside phosphate binding;molecular_function;nucleotide binding;nucleoside binding;adenyl nucleotide binding;heterocyclic compound binding;binding;purine nucleoside b…	intracellular;cytoplasmic part;plastid;cytoplasm;organelle;membrane-bounded organelle;cell part;cell;intracellular organelle;intracellular part;cellular_component;intracellular membrane-bounded organelle;chloroplast;	K00927	PGK:phosphoglycerate kinase [EC:2.7.2.3];PGK:phosphoglycerate kinase [EC:2.7.2.3];PGK:phosphoglycerate kinase [EC:2.7.2.3];PGK:phosphoglycerate kinase [EC:2.7.2.3];PGK:phosphoglycerate kinase [EC:2.7.2.3];PGK:phosphoglycerate kinase [EC:2.7.2.3];PGK:phosphoglycerate kinase [EC:2.7.2.3];PGK:phosphoglycerate kinase [EC:2.7.2.3];	Metabolic pathways ;Biosynthesis of secondary metabolites ;Biosynthesis of antibiotics ;Microbial metabolism in diverse environments ;Biosynthesis of amino acids ;Carbon metabolism ;Glycolysis / Gluconeogenesis ;Carbon fixation in photosynthetic organisms ;	IPR015824;IPR015901;IPR015911;IPR001576;	Phosphoglycerate kinase, N-terminal;Phosphoglycerate kinase, C-terminal;Phosphoglycerate kinase, conserved site;Phosphoglycerate kinase;
		P12782	>sp|P12782|PGKH_WHEAT Phosphoglycerate kinase, chloroplastic OS=Triticum aestivum PE=2 SV=1;>tr|W4ZQG3|W4ZQG3_WHEAT Phosphoglycerate kinase (Fragment) OS=Triticum aestivum PE=3 SV=1;>tr|W5ACW3|W5ACW3_WHEAT Phosphoglycerate kinase OS=Triticum aestivum PE=3	1	0.00399174	_GVTPK(ac)FSLAPLVPR_	GVTPK(1)FSLAPLVPR	145	-0.61008	70.373	chloroplast	monosaccharide catabolic process;organic substance catabolic process;cellular process;carbohydrate metabolic process;hexose metabolic process;catabolic process;generation of precursor metabolites and energy;biological_process;carbohydrate catabolic process;single-organism carbohydrate metabolic process;single-organism carbohydrate catabolic process;metabolic process;glucose catabolic process;gluc…	purine ribonucleotide binding;anion binding;ribonucleotide binding;small molecule binding;ion binding;ribonucleoside binding;purine ribonucleoside triphosphate binding;carbohydrate derivative binding;adenyl ribonucleotide binding;nucleoside phosphate binding;molecular_function;nucleotide binding;nucleoside binding;adenyl nucleotide binding;heterocyclic compound binding;binding;purine nucleoside b…	intracellular;cytoplasmic part;plastid;cytoplasm;organelle;membrane-bounded organelle;cell part;cell;intracellular organelle;intracellular part;cellular_component;intracellular membrane-bounded organelle;chloroplast;	K00927	PGK:phosphoglycerate kinase [EC:2.7.2.3];PGK:phosphoglycerate kinase [EC:2.7.2.3];PGK:phosphoglycerate kinase [EC:2.7.2.3];PGK:phosphoglycerate kinase [EC:2.7.2.3];PGK:phosphoglycerate kinase [EC:2.7.2.3];PGK:phosphoglycerate kinase [EC:2.7.2.3];PGK:phosphoglycerate kinase [EC:2.7.2.3];PGK:phosphoglycerate kinase [EC:2.7.2.3];	Metabolic pathways ;Biosynthesis of secondary metabolites ;Biosynthesis of antibiotics ;Microbial metabolism in diverse environments ;Biosynthesis of amino acids ;Carbon metabolism ;Glycolysis / Gluconeogenesis ;Carbon fixation in photosynthetic organisms ;	IPR015824;IPR015901;IPR015911;IPR001576;	Phosphoglycerate kinase, N-terminal;Phosphoglycerate kinase, C-terminal;Phosphoglycerate kinase, conserved site;Phosphoglycerate kinase;
		P12862	>sp|P12862|ATPAM_WHEAT ATP synthase subunit alpha, mitochondrial OS=Triticum aestivum GN=ATPA PE=3 SV=1;>tr|W5APQ7|W5APQ7_WHEAT ATP synthase subunit alpha OS=Triticum aestivum GN=atp1 PE=3 SV=1;>tr|W5I075|W5I075_WHEAT Uncharacterized protein (Fragment) OS=	1	4.34975e-09	_SFLEK(ac)GGLTNER_	SFLEK(1)GGLTNER	486	0.34905	130.1	cytosol	energy coupled proton transmembrane transport, against = electrochemical gradient;single-organism transport;cellular process;single-organism process;single-organism cellular process;transmembrane transport;establishment of localization;monovalent inorganic cation transport;biological_process;ion transmembrane transport;hydrogen transport;transport;cation transport;proton transport;localization;io…	purine ribonucleotide binding;anion binding;ribonucleotide binding;small molecule binding;ion binding;ribonucleoside binding;purine ribonucleoside triphosphate binding;carbohydrate derivative binding;adenyl ribonucleotide binding;nucleoside phosphate binding;molecular_function;nucleotide binding;nucleoside binding;adenyl nucleotide binding;heterocyclic compound binding;binding;purine nucleoside b…	organelle envelope;mitochondrial membrane;cell;mitochondrial envelope;cellular_component;intracellular membrane-bounded organelle;envelope;mitochondrion;intracellular;cytoplasmic part;cytoplasm;membrane;organelle;organelle inner membrane;organelle membrane;mitochondrial part;membrane-bounded organelle;intracellular organelle part;cell part;intracellular organelle;intracellular part;organelle part…	K02132	ATPeF1A:F-type H+-transporting ATPase subunit alpha;ATPeF1A:F-type H+-transporting ATPase subunit alpha;ATPeF1A:F-type H+-transporting ATPase subunit alpha;ATPeF1A:F-type H+-transporting ATPase subunit alpha;ATPeF1A:F-type H+-transporting ATPase subunit alpha;	Metabolic pathways ;Oxidative phosphorylation ;Huntington's disease ;Alzheimer's disease ;Parkinson's disease ;	IPR023366;IPR004100;IPR005294;IPR020003;IPR000793;IPR000194;IPR027417;	ATP synthase subunit alpha-like domain;ATPase, F1 complex alpha/beta subunit, N-terminal domain;ATPase, F1 complex, alpha subunit;ATPase, alpha/beta subunit, nucleotide-binding domain, active site;ATPase, F1/V1/A1 complex, alpha/beta subunit, C-terminal;ATPase, F1/V1/A1 complex, alpha/beta subunit, nucleotide-binding domain;P-loop containing nucleoside triphosphate hydrolase;
		W5HPH2	>tr|W5HPH2|W5HPH2_WHEAT Uncharacterized protein OS=Triticum aestivum PE=3 SV=1;>tr|W4ZXB4|W4ZXB4_WHEAT Uncharacterized protein OS=Triticum aestivum PE=3 SV=1;>tr|W5EBU5|W5EBU5_WHEAT Uncharacterized protein OS=Triticum aestivum PE=3 SV=1;>tr|W4ZQS3|W4ZQS3_W	1	1.75809e-05	_YLGGIK(ac)YMTR_	YLGGIK(1)YMTR	107	1.3163	103.31	cytosol							IPR001865;IPR018130;IPR023591;IPR005706;	Ribosomal protein S2;Ribosomal protein S2, conserved site;Ribosomal protein S2, flavodoxin-like domain;Ribosomal protein S2, bacteria/mitochondria/plastid;
		W5D544	>tr|W5D544|W5D544_WHEAT ATP synthase subunit beta OS=Triticum aestivum GN=atpE PE=3 SV=1;>sp|P20858|ATPB_WHEAT ATP synthase subunit beta, chloroplastic OS=Triticum aestivum GN=atpB PE=3 SV=1;>tr|W5ES96|W5ES96_WHEAT ATP synthase subunit beta OS=Triticum aes	1	0.00177848	_AITLEEENK(ac)SQK_	AITLEEENK(1)SQK	495	0.048778	79.492	chloroplast				K02112	ATPF1B:F-type H+-transporting ATPase subunit beta [EC:3.6.3.14];ATPF1B:F-type H+-transporting ATPase subunit beta [EC:3.6.3.14];ATPF1B:F-type H+-transporting ATPase subunit beta [EC:3.6.3.14];	Metabolic pathways ;Oxidative phosphorylation ;Photosynthesis ;	IPR000194;IPR000793;IPR024034;IPR027417;IPR003593;IPR020003;IPR004100;IPR005722;	ATPase, F1/V1/A1 complex, alpha/beta subunit, nucleotide-binding domain;ATPase, F1/V1/A1 complex, alpha/beta subunit, C-terminal;ATPase, F1 complex beta subunit/V1 complex, C-terminal;P-loop containing nucleoside triphosphate hydrolase;AAA+ ATPase domain;ATPase, alpha/beta subunit, nucleotide-binding domain, active site;ATPase, F1 complex alpha/beta subunit, N-terminal domain;ATPase, F1 complex, …
		W5D544	>tr|W5D544|W5D544_WHEAT ATP synthase subunit beta OS=Triticum aestivum GN=atpE PE=3 SV=1;>sp|P20858|ATPB_WHEAT ATP synthase subunit beta, chloroplastic OS=Triticum aestivum GN=atpB PE=3 SV=1;>tr|W5AMD4|W5AMD4_WHEAT ATP synthase subunit beta OS=Triticum aes	1	0.000428912	_ESGVINEK(ac)NIEESK_	ESGVINEK(1)NIEESK	225	-0.43865	82.651	chloroplast				K02112	ATPF1B:F-type H+-transporting ATPase subunit beta [EC:3.6.3.14];ATPF1B:F-type H+-transporting ATPase subunit beta [EC:3.6.3.14];ATPF1B:F-type H+-transporting ATPase subunit beta [EC:3.6.3.14];	Metabolic pathways ;Oxidative phosphorylation ;Photosynthesis ;	IPR000194;IPR000793;IPR024034;IPR027417;IPR003593;IPR020003;IPR004100;IPR005722;	ATPase, F1/V1/A1 complex, alpha/beta subunit, nucleotide-binding domain;ATPase, F1/V1/A1 complex, alpha/beta subunit, C-terminal;ATPase, F1 complex beta subunit/V1 complex, C-terminal;P-loop containing nucleoside triphosphate hydrolase;AAA+ ATPase domain;ATPase, alpha/beta subunit, nucleotide-binding domain, active site;ATPase, F1 complex alpha/beta subunit, N-terminal domain;ATPase, F1 complex, …
		W5D544	>tr|W5D544|W5D544_WHEAT ATP synthase subunit beta OS=Triticum aestivum GN=atpE PE=3 SV=1;>sp|P20858|ATPB_WHEAT ATP synthase subunit beta, chloroplastic OS=Triticum aestivum GN=atpB PE=3 SV=1;>tr|W5AMD4|W5AMD4_WHEAT ATP synthase subunit beta OS=Triticum aes	1	0.0326598	_TNPTTSPPGASTIEEK(ac)STGR_	TNPTTSPPGASTIEEK(1)STGR	18	0.32045	44.848	chloroplast				K02112	ATPF1B:F-type H+-transporting ATPase subunit beta [EC:3.6.3.14];ATPF1B:F-type H+-transporting ATPase subunit beta [EC:3.6.3.14];ATPF1B:F-type H+-transporting ATPase subunit beta [EC:3.6.3.14];	Metabolic pathways ;Oxidative phosphorylation ;Photosynthesis ;	IPR000194;IPR000793;IPR024034;IPR027417;IPR003593;IPR020003;IPR004100;IPR005722;	ATPase, F1/V1/A1 complex, alpha/beta subunit, nucleotide-binding domain;ATPase, F1/V1/A1 complex, alpha/beta subunit, C-terminal;ATPase, F1 complex beta subunit/V1 complex, C-terminal;P-loop containing nucleoside triphosphate hydrolase;AAA+ ATPase domain;ATPase, alpha/beta subunit, nucleotide-binding domain, active site;ATPase, F1 complex alpha/beta subunit, N-terminal domain;ATPase, F1 complex, …
		W5GJ80	>tr|W5GJ80|W5GJ80_WHEAT Phosphoribulokinase OS=Triticum aestivum PE=3 SV=1;>sp|P26302|KPPR_WHEAT Phosphoribulokinase, chloroplastic OS=Triticum aestivum PE=2 SV=1;>tr|W5G838|W5G838_WHEAT Phosphoribulokinase (Fragment) OS=Triticum aestivum PE=3 SV=1;>tr|W5E	1	0.00219418	_FAWK(ac)IQR_	FAWK(1)IQR	209	-0.20372	124.89	chloroplast				K00855	PRK:phosphoribulokinase [EC:2.7.1.19];PRK:phosphoribulokinase [EC:2.7.1.19];PRK:phosphoribulokinase [EC:2.7.1.19];PRK:phosphoribulokinase [EC:2.7.1.19];	Metabolic pathways ;Microbial metabolism in diverse environments ;Carbon metabolism ;Carbon fixation in photosynthetic organisms ;	IPR027417;IPR006082;IPR006083;	P-loop containing nucleoside triphosphate hydrolase;Phosphoribulokinase;Phosphoribulokinase/uridine kinase;
		W5GJ80	>tr|W5GJ80|W5GJ80_WHEAT Phosphoribulokinase OS=Triticum aestivum PE=3 SV=1;>sp|P26302|KPPR_WHEAT Phosphoribulokinase, chloroplastic OS=Triticum aestivum PE=2 SV=1;>tr|W5G838|W5G838_WHEAT Phosphoribulokinase (Fragment) OS=Triticum aestivum PE=3 SV=1;>tr|W5E	1	4.68383e-17	_GHSLESIK(ac)ASIEAR_	GHSLESIK(1)ASIEAR	225	-0.543	143.93	chloroplast				K00855	PRK:phosphoribulokinase [EC:2.7.1.19];PRK:phosphoribulokinase [EC:2.7.1.19];PRK:phosphoribulokinase [EC:2.7.1.19];PRK:phosphoribulokinase [EC:2.7.1.19];	Metabolic pathways ;Microbial metabolism in diverse environments ;Carbon metabolism ;Carbon fixation in photosynthetic organisms ;	IPR027417;IPR006082;IPR006083;	P-loop containing nucleoside triphosphate hydrolase;Phosphoribulokinase;Phosphoribulokinase/uridine kinase;
		W5C3C8	>tr|W5C321|W5C321_WHEAT Ribulose bisphosphate carboxylase small chain (Fragment) OS=Triticum aestivum PE=3 SV=1;>tr|W5B2I6|W5B2I6_WHEAT Ribulose bisphosphate carboxylase small chain (Fragment) OS=Triticum aestivum PE=3 SV=1;>tr|W5C9Y4|W5C9Y4_WHEAT Ribulose	1	2.19746e-12	_KFETLSYLPPLSTEALLK(ac)QVDYLIR_	KFETLSYLPPLSTEALLK(1)QVDYLIR	67	1.4141	111.84	mitochondria							IPR000894;IPR024681;	Ribulose bisphosphate carboxylase small chain, domain;Ribulose bisphosphate carboxylase, small chain;
		W5C3C8	>tr|W5C321|W5C321_WHEAT Ribulose bisphosphate carboxylase small chain (Fragment) OS=Triticum aestivum PE=3 SV=1;>tr|W5B2I6|W5B2I6_WHEAT Ribulose bisphosphate carboxylase small chain (Fragment) OS=Triticum aestivum PE=3 SV=1;>tr|W5C9Y4|W5C9Y4_WHEAT Ribulose	1	0.000581745	_SK(ac)WVPCLEFSK_	SK(1)WVPCLEFSK	76	0.41749	90.793	mitochondria							IPR000894;IPR024681;	Ribulose bisphosphate carboxylase small chain, domain;Ribulose bisphosphate carboxylase, small chain;
		W5C3C8	>tr|W5C321|W5C321_WHEAT Ribulose bisphosphate carboxylase small chain (Fragment) OS=Triticum aestivum PE=3 SV=1;>tr|W5B2I6|W5B2I6_WHEAT Ribulose bisphosphate carboxylase small chain (Fragment) OS=Triticum aestivum PE=3 SV=1;>tr|W5C9Y4|W5C9Y4_WHEAT Ribulose	1	3.27121e-25	_WVPCLEFSK(ac)VGFVFR_	WVPCLEFSK(1)VGFVFR	85	-0.018054	162.93	mitochondria							IPR000894;IPR024681;	Ribulose bisphosphate carboxylase small chain, domain;Ribulose bisphosphate carboxylase, small chain;
		P27806	>sp|P27806|H1_WHEAT Histone H1 OS=Triticum aestivum PE=2 SV=2;>tr|W5F969|W5F969_WHEAT Uncharacterized protein OS=Triticum aestivum PE=3 SV=1;>tr|W5FG65|W5FG65_WHEAT Uncharacterized protein OS=Triticum aestivum PE=3 SV=1	1	0.0184268	_FIEDK(ac)HK_	FIEDK(1)HK	87	-0.97829	67.981	nuclear	nitrogen compound metabolic process;chromosome organization;cellular aromatic compound metabolic process;protein-DNA complex subunit organization;nucleic acid metabolic process;cellular macromolecule metabolic process;protein complex subunit organization;single-organism cellular process;cellular component biogenesis;chromatin organization;protein complex biogenesis;DNA packaging;macromolecular co…	molecular_function;binding;heterocyclic compound binding;organic cyclic compound binding;nucleic acid binding;DNA binding;	chromosome;cell;cellular_component;intracellular;protein complex;intracellular non-membrane-bounded organelle;organelle;DNA bending complex;protein-DNA complex;non-membrane-bounded organelle;macromolecular complex;intracellular organelle part;cell part;chromosomal part;intracellular organelle;intracellular part;organelle part;chromatin;DNA packaging complex;nucleosome;membrane-bounded organelle;i…				IPR011991;IPR005819;IPR005818;	Winged helix-turn-helix DNA-binding domain;Histone H5;Linker histone H1/H5, domain H15;
		W5H6C1	>tr|W5H6C1|W5H6C1_WHEAT Histone H2B (Fragment) OS=Triticum aestivum PE=3 SV=1;>tr|W5GF52|W5GF52_WHEAT Histone H2B OS=Triticum aestivum PE=3 SV=1;>tr|W5GCJ7|W5GCJ7_WHEAT Histone H2B OS=Triticum aestivum PE=3 SV=1;>tr|W5FMS4|W5FMS4_WHEAT Histone H2B OS=Triti	1	2.79816e-14	_LVLPGELAK(ac)HAVSEGTK_	LVLPGELAK(1)HAVSEGTK	78	1.2414	122.14	cytosol				K11252	H2B:histone H2B;H2B:histone H2B;H2B:histone H2B;	Viral carcinogenesis ;Alcoholism ;Systemic lupus erythematosus ;	IPR009072;IPR000558;IPR007125;	Histone-fold;Histone H2B;Histone core;
		W5H6C1	>tr|W5H6C1|W5H6C1_WHEAT Histone H2B (Fragment) OS=Triticum aestivum PE=3 SV=1;>tr|W5GF52|W5GF52_WHEAT Histone H2B OS=Triticum aestivum PE=3 SV=1;>tr|W5GCJ7|W5GCJ7_WHEAT Histone H2B OS=Triticum aestivum PE=3 SV=1;>tr|W5FMS4|W5FMS4_WHEAT Histone H2B OS=Triti	1	0.00312532	_SVETYK(ac)IYIFK_	SVETYK(1)IYIFK	8	3.1116	76.682	cytosol				K11252	H2B:histone H2B;H2B:histone H2B;H2B:histone H2B;	Viral carcinogenesis ;Alcoholism ;Systemic lupus erythematosus ;	IPR009072;IPR000558;IPR007125;	Histone-fold;Histone H2B;Histone core;
		W5CLR7	>tr|W5CLR7|W5CLR7_WHEAT Uncharacterized protein OS=Triticum aestivum PE=3 SV=1;>tr|W5CKV9|W5CKV9_WHEAT Uncharacterized protein OS=Triticum aestivum PE=3 SV=1;>tr|W5CYB5|W5CYB5_WHEAT Uncharacterized protein OS=Triticum aestivum PE=3 SV=1;>sp|P30110|GSTF1_WH	1	0.0213971	_AIAK(ac)YILR_	AIAK(1)YILR	69	1.5345	66.073	chloroplast							IPR012336;IPR004045;IPR004046;IPR010987;	Thioredoxin-like fold;Glutathione S-transferase, N-terminal;Glutathione S-transferase, C-terminal;Glutathione S-transferase, C-terminal-like;
		W5B7Z6	>tr|W5B7Z6|W5B7Z6_WHEAT Adenosylhomocysteinase OS=Triticum aestivum PE=3 SV=1;>sp|P32112|SAHH_WHEAT Adenosylhomocysteinase OS=Triticum aestivum GN=SAHH PE=2 SV=1;>tr|W5BTX6|W5BTX6_WHEAT Uncharacterized protein (Fragment) OS=Triticum aestivum PE=3 SV=1;>tr|	1	0.0242006	_HLDEK(ac)VAALHLGK_	HLDEK(1)VAALHLGK	446	0.61092	57.106	cytosol				K01251	E3.3.1.1:adenosylhomocysteinase [EC:3.3.1.1];E3.3.1.1:adenosylhomocysteinase [EC:3.3.1.1];	Metabolic pathways ;Cysteine and methionine metabolism ;	IPR000043;IPR020082;IPR015878;IPR016040;	Adenosylhomocysteinase;S-adenosyl-L-homocysteine hydrolase, conserved site;S-adenosyl-L-homocysteine hydrolase, NAD binding domain;NAD(P)-binding domain;
		W5B7Z6	>tr|W5B7Z6|W5B7Z6_WHEAT Adenosylhomocysteinase OS=Triticum aestivum PE=3 SV=1;>sp|P32112|SAHH_WHEAT Adenosylhomocysteinase OS=Triticum aestivum GN=SAHH PE=2 SV=1;>tr|W5BTX6|W5BTX6_WHEAT Uncharacterized protein (Fragment) OS=Triticum aestivum PE=3 SV=1;>tr|	1	1.06273e-05	_SK(ac)FDNLYGCR_	SK(1)FDNLYGCR	237	-0.86802	119.53	cytosol				K01251	E3.3.1.1:adenosylhomocysteinase [EC:3.3.1.1];E3.3.1.1:adenosylhomocysteinase [EC:3.3.1.1];	Metabolic pathways ;Cysteine and methionine metabolism ;	IPR000043;IPR020082;IPR015878;IPR016040;	Adenosylhomocysteinase;S-adenosyl-L-homocysteine hydrolase, conserved site;S-adenosyl-L-homocysteine hydrolase, NAD binding domain;NAD(P)-binding domain;
		W5B7Z6	>tr|W5B7Z6|W5B7Z6_WHEAT Adenosylhomocysteinase OS=Triticum aestivum PE=3 SV=1;>sp|P32112|SAHH_WHEAT Adenosylhomocysteinase OS=Triticum aestivum GN=SAHH PE=2 SV=1;>tr|W5BF76|W5BF76_WHEAT Uncharacterized protein OS=Triticum aestivum PE=3 SV=1	1	0.00300995	_TDASK(ac)YR_	TDASK(1)YR	191	0.66785	117.16	cytosol				K01251	E3.3.1.1:adenosylhomocysteinase [EC:3.3.1.1];E3.3.1.1:adenosylhomocysteinase [EC:3.3.1.1];	Metabolic pathways ;Cysteine and methionine metabolism ;	IPR000043;IPR020082;IPR015878;IPR016040;	Adenosylhomocysteinase;S-adenosyl-L-homocysteine hydrolase, conserved site;S-adenosyl-L-homocysteine hydrolase, NAD binding domain;NAD(P)-binding domain;
		W5B7Z6	>tr|W5B7Z6|W5B7Z6_WHEAT Adenosylhomocysteinase OS=Triticum aestivum PE=3 SV=1;>sp|P32112|SAHH_WHEAT Adenosylhomocysteinase OS=Triticum aestivum GN=SAHH PE=2 SV=1;>tr|W5BTX6|W5BTX6_WHEAT Uncharacterized protein (Fragment) OS=Triticum aestivum PE=3 SV=1;>tr|	1	0.00036585	_VYVLPK(ac)HLDEK_	VYVLPK(1)HLDEK	441	1.349	93.839	cytosol				K01251	E3.3.1.1:adenosylhomocysteinase [EC:3.3.1.1];E3.3.1.1:adenosylhomocysteinase [EC:3.3.1.1];	Metabolic pathways ;Cysteine and methionine metabolism ;	IPR000043;IPR020082;IPR015878;IPR016040;	Adenosylhomocysteinase;S-adenosyl-L-homocysteine hydrolase, conserved site;S-adenosyl-L-homocysteine hydrolase, NAD binding domain;NAD(P)-binding domain;
		W5I0B0	>tr|W5I0B0|W5I0B0_WHEAT Uncharacterized protein OS=Triticum aestivum PE=4 SV=1;>tr|W5GF95|W5GF95_WHEAT Uncharacterized protein OS=Triticum aestivum PE=4 SV=1;>sp|P41378|IF4A_WHEAT Eukaryotic initiation factor 4A OS=Triticum aestivum PE=2 SV=1;>tr|W5GQH8|W5	1	0.000550444	_KVDWLTDK(ac)MR_	KVDWLTDK(1)MR	299	-1.8026	111.5	cytosol				K03257	EIF4A:translation initiation factor 4A;	RNA transport ;	IPR011545;IPR027417;IPR001650;IPR000629;IPR014001;IPR014014;	DEAD/DEAH box helicase domain;P-loop containing nucleoside triphosphate hydrolase;Helicase, C-terminal;ATP-dependent RNA helicase DEAD-box, conserved site;Helicase superfamily 1/2, ATP-binding domain;RNA helicase, DEAD-box type, Q motif;
		P46285	>sp|P46285|S17P_WHEAT Sedoheptulose-1,7-bisphosphatase, chloroplastic OS=Triticum aestivum PE=2 SV=1;>tr|W5CXD3|W5CXD3_WHEAT Uncharacterized protein OS=Triticum aestivum PE=3 SV=1;>tr|W5CG52|W5CG52_WHEAT Uncharacterized protein OS=Triticum aestivum PE=4 SV	1	5.2611e-22	_DCPGTHEFLLLDEGK(ac)WQHVK_	DCPGTHEFLLLDEGK(1)WQHVK	244	0.73245	127.97	chloroplast	photosynthesis;organic substance biosynthetic process;biosynthetic process;carbohydrate metabolic process;cellular process;carbon fixation;photosynthesis, dark reaction;carbohydrate biosynthetic process;biological_process;single-organism carbohydrate metabolic process;single-organism metabolic process;metabolic process;organic substance metabolic process;cellular metabolic process;primary metabol…	molecular_function;phosphoric ester hydrolase activity;phosphatase activity;hydrolase activity;hydrolase activity, acting on ester bonds;carbohydrate phosphatase activity;catalytic activity;sugar-phosphatase activity;fructose 1,6-bisphosphate 1-phosphatase activity;binding;cation binding;ion binding;metal ion binding;sedoheptulose-bisphosphatase activity;	intracellular;cytoplasmic part;plastid;cytoplasm;organelle;membrane-bounded organelle;cell part;cell;intracellular organelle;intracellular part;cellular_component;intracellular membrane-bounded organelle;chloroplast;	K01100	E3.1.3.37:sedoheptulose-bisphosphatase [EC:3.1.3.37];E3.1.3.37:sedoheptulose-bisphosphatase [EC:3.1.3.37];E3.1.3.37:sedoheptulose-bisphosphatase [EC:3.1.3.37];E3.1.3.37:sedoheptulose-bisphosphatase [EC:3.1.3.37];	Metabolic pathways ;Microbial metabolism in diverse environments ;Carbon metabolism ;Carbon fixation in photosynthetic organisms ;	IPR000146;IPR023079;IPR020548;	Fructose-1,6-bisphosphatase class 1/Sedoheputulose-1,7-bisphosphatase;Sedoheptulose-1,7-bisphosphatase;Fructose-1,6-bisphosphatase, active site;
		P58311	>sp|P58311|PSAA_WHEAT Photosystem I P700 chlorophyll a apoprotein A1 OS=Triticum aestivum GN=psaA PE=3 SV=1	1	2.62876e-14	_TNWGIGHGLK(ac)DILEAHK_	TNWGIGHGLK(1)DILEAHK	320	-1.5286	119.47	plasma membrane	biological_process;single-organism metabolic process;cellular process;metabolic process;generation of precursor metabolites and energy;cellular metabolic process;oxidation-reduction process;electron transport chain;photosynthesis;cellular macromolecule metabolic process;macromolecule modification;organic substance metabolic process;cellular protein metabolic process;protein modification process;p…	molecular_function;iron-sulfur cluster binding;binding;metal cluster binding;4 iron, 4 sulfur cluster binding;heterocyclic compound binding;organic cyclic compound binding;tetrapyrrole binding;chlorophyll binding;electron carrier activity;cation binding;ion binding;metal ion binding;magnesium ion binding;catalytic activity;oxidoreductase activity;	plastid thylakoid;photosynthetic membrane;intracellular membrane-bounded organelle;intracellular;plastid;chloroplast part;cytoplasm;organelle;thylakoid part;plastid part;chloroplast thylakoid;membrane-bounded organelle;intracellular organelle;thylakoid;cell;thylakoid membrane;cellular_component;organelle subcompartment;cytoplasmic part;membrane;cell part;intracellular organelle part;intracellular…	K02689	psaA:photosystem I P700 chlorophyll a apoprotein A1;psaA:photosystem I P700 chlorophyll a apoprotein A1;	Metabolic pathways ;Photosynthesis ;	IPR001280;IPR020586;IPR006243;	Photosystem I PsaA/PsaB;Photosystem I PsaA/PsaB, conserved site;Photosystem I PsaA;
		P58386	>sp|P58386|PSAB_WHEAT Photosystem I P700 chlorophyll a apoprotein A2 OS=Triticum aestivum GN=psaB PE=3 SV=1	1	0.0146118	_TNFGIGHSIK(ac)DLLEAHTPPGGR_	TNFGIGHSIK(1)DLLEAHTPPGGR	302	4.1459	59.539	plasma membrane	biological_process;single-organism metabolic process;cellular process;metabolic process;generation of precursor metabolites and energy;cellular metabolic process;oxidation-reduction process;electron transport chain;photosynthesis;cellular macromolecule metabolic process;macromolecule modification;organic substance metabolic process;cellular protein metabolic process;protein modification process;p…	molecular_function;iron-sulfur cluster binding;binding;metal cluster binding;4 iron, 4 sulfur cluster binding;heterocyclic compound binding;organic cyclic compound binding;tetrapyrrole binding;chlorophyll binding;electron carrier activity;cation binding;ion binding;metal ion binding;magnesium ion binding;catalytic activity;oxidoreductase activity;	plastid thylakoid;photosynthetic membrane;intracellular membrane-bounded organelle;intracellular;plastid;chloroplast part;cytoplasm;organelle;thylakoid part;plastid part;chloroplast thylakoid;membrane-bounded organelle;intracellular organelle;thylakoid;cell;thylakoid membrane;cellular_component;organelle subcompartment;cytoplasmic part;membrane;cell part;intracellular organelle part;intracellular…	K02690	psaB:photosystem I P700 chlorophyll a apoprotein A2;psaB:photosystem I P700 chlorophyll a apoprotein A2;	Metabolic pathways ;Photosynthesis ;	IPR001280;IPR006244;IPR020586;	Photosystem I PsaA/PsaB;Photosystem I PsaB;Photosystem I PsaA/PsaB, conserved site;
		P58386	>sp|P58386|PSAB_WHEAT Photosystem I P700 chlorophyll a apoprotein A2 OS=Triticum aestivum GN=psaB PE=3 SV=1	1	6.43817e-05	_WKPSLSWFK(ac)NAESR_	WKPSLSWFK(1)NAESR	169	1.0007	107.64	plasma membrane	biological_process;single-organism metabolic process;cellular process;metabolic process;generation of precursor metabolites and energy;cellular metabolic process;oxidation-reduction process;electron transport chain;photosynthesis;cellular macromolecule metabolic process;macromolecule modification;organic substance metabolic process;cellular protein metabolic process;protein modification process;p…	molecular_function;iron-sulfur cluster binding;binding;metal cluster binding;4 iron, 4 sulfur cluster binding;heterocyclic compound binding;organic cyclic compound binding;tetrapyrrole binding;chlorophyll binding;electron carrier activity;cation binding;ion binding;metal ion binding;magnesium ion binding;catalytic activity;oxidoreductase activity;	plastid thylakoid;photosynthetic membrane;intracellular membrane-bounded organelle;intracellular;plastid;chloroplast part;cytoplasm;organelle;thylakoid part;plastid part;chloroplast thylakoid;membrane-bounded organelle;intracellular organelle;thylakoid;cell;thylakoid membrane;cellular_component;organelle subcompartment;cytoplasmic part;membrane;cell part;intracellular organelle part;intracellular…	K02690	psaB:photosystem I P700 chlorophyll a apoprotein A2;psaB:photosystem I P700 chlorophyll a apoprotein A2;	Metabolic pathways ;Photosynthesis ;	IPR001280;IPR006244;IPR020586;	Photosystem I PsaA/PsaB;Photosystem I PsaB;Photosystem I PsaA/PsaB, conserved site;
		W5G3C1	>tr|W5G3C1|W5G3C1_WHEAT Uncharacterized protein (Fragment) OS=Triticum aestivum PE=4 SV=1;>tr|W5E9L7|W5E9L7_WHEAT Uncharacterized protein (Fragment) OS=Triticum aestivum PE=4 SV=1;>tr|W5CRH4|W5CRH4_WHEAT Uncharacterized protein OS=Triticum aestivum PE=4 SV	1	0.017376	_TDDK(ac)FFTPR_	TDDK(1)FFTPR	24	-1.3143	66.056	mitochondria							IPR003359;	Photosystem I Ycf4, assembly;
		W5BPM3	>tr|W5BPM3|W5BPM3_WHEAT Histone H4 (Fragment) OS=Triticum aestivum PE=3 SV=1;>tr|W5BDU9|W5BDU9_WHEAT Histone H4 (Fragment) OS=Triticum aestivum PE=3 SV=1;>tr|W5D2R7|W5D2R7_WHEAT Histone H4 (Fragment) OS=Triticum aestivum PE=3 SV=1;>sp|P62785|H41_WHEAT Hist	1	2.06984e-16	_GK(ac)GGK(ac)GLGK(ac)GGAK(ac)R_	GK(1)GGK(1)GLGK(1)GGAK(1)R	6	-0.74336	179.5	nuclear				K11254	H4:histone H4;H4:histone H4;H4:histone H4;	Viral carcinogenesis ;Alcoholism ;Systemic lupus erythematosus ;	IPR019809;IPR001951;IPR009072;IPR007125;	Histone H4, conserved site;Histone H4;Histone-fold;Histone core;
		W5BPM3	>tr|W5BPM3|W5BPM3_WHEAT Histone H4 (Fragment) OS=Triticum aestivum PE=3 SV=1;>tr|W5BDU9|W5BDU9_WHEAT Histone H4 (Fragment) OS=Triticum aestivum PE=3 SV=1;>tr|W5D2R7|W5D2R7_WHEAT Histone H4 (Fragment) OS=Triticum aestivum PE=3 SV=1;>sp|P62785|H41_WHEAT Hist	1	2.06984e-16	_GK(ac)GGK(ac)GLGK(ac)GGAK(ac)R_	GK(1)GGK(1)GLGK(1)GGAK(1)R	10	-0.74336	179.5	nuclear				K11254	H4:histone H4;H4:histone H4;H4:histone H4;	Viral carcinogenesis ;Alcoholism ;Systemic lupus erythematosus ;	IPR019809;IPR001951;IPR009072;IPR007125;	Histone H4, conserved site;Histone H4;Histone-fold;Histone core;
		W5BPM3	>tr|W5BPM3|W5BPM3_WHEAT Histone H4 (Fragment) OS=Triticum aestivum PE=3 SV=1;>tr|W5BDU9|W5BDU9_WHEAT Histone H4 (Fragment) OS=Triticum aestivum PE=3 SV=1;>tr|W5D2R7|W5D2R7_WHEAT Histone H4 (Fragment) OS=Triticum aestivum PE=3 SV=1;>sp|P62785|H41_WHEAT Hist	1	2.06984e-16	_GK(ac)GGK(ac)GLGK(ac)GGAK(ac)R_	GK(1)GGK(1)GLGK(1)GGAK(1)R	14	-0.74336	179.5	nuclear				K11254	H4:histone H4;H4:histone H4;H4:histone H4;	Viral carcinogenesis ;Alcoholism ;Systemic lupus erythematosus ;	IPR019809;IPR001951;IPR009072;IPR007125;	Histone H4, conserved site;Histone H4;Histone-fold;Histone core;
		W5BPM3	>tr|W5BPM3|W5BPM3_WHEAT Histone H4 (Fragment) OS=Triticum aestivum PE=3 SV=1;>tr|W5BDU9|W5BDU9_WHEAT Histone H4 (Fragment) OS=Triticum aestivum PE=3 SV=1;>tr|W5D2R7|W5D2R7_WHEAT Histone H4 (Fragment) OS=Triticum aestivum PE=3 SV=1;>sp|P62785|H41_WHEAT Hist	1	2.06984e-16	_GK(ac)GGK(ac)GLGK(ac)GGAK(ac)R_	GK(1)GGK(1)GLGK(1)GGAK(1)R	3	-0.74336	179.5	nuclear				K11254	H4:histone H4;H4:histone H4;H4:histone H4;	Viral carcinogenesis ;Alcoholism ;Systemic lupus erythematosus ;	IPR019809;IPR001951;IPR009072;IPR007125;	Histone H4, conserved site;Histone H4;Histone-fold;Histone core;
		W5BPM3	>tr|W5BPM3|W5BPM3_WHEAT Histone H4 (Fragment) OS=Triticum aestivum PE=3 SV=1;>tr|W5BDU9|W5BDU9_WHEAT Histone H4 (Fragment) OS=Triticum aestivum PE=3 SV=1;>tr|W5D2R7|W5D2R7_WHEAT Histone H4 (Fragment) OS=Triticum aestivum PE=3 SV=1;>sp|P62785|H41_WHEAT Hist	1	9.06191e-05	_GVLK(ac)IFLENVIR_	GVLK(1)IFLENVIR	57	-1.3436	100.93	nuclear				K11254	H4:histone H4;H4:histone H4;H4:histone H4;	Viral carcinogenesis ;Alcoholism ;Systemic lupus erythematosus ;	IPR019809;IPR001951;IPR009072;IPR007125;	Histone H4, conserved site;Histone H4;Histone-fold;Histone core;
		W5BPM3	>tr|W5BPM3|W5BPM3_WHEAT Histone H4 (Fragment) OS=Triticum aestivum PE=3 SV=1;>tr|W5BDU9|W5BDU9_WHEAT Histone H4 (Fragment) OS=Triticum aestivum PE=3 SV=1;>tr|W5D2R7|W5D2R7_WHEAT Histone H4 (Fragment) OS=Triticum aestivum PE=3 SV=1;>sp|P62785|H41_WHEAT Hist	1	8.28343e-11	_TVTAMDVVYALK(ac)R_	TVTAMDVVYALK(1)R	89	-3.0905	128.68	nuclear				K11254	H4:histone H4;H4:histone H4;H4:histone H4;	Viral carcinogenesis ;Alcoholism ;Systemic lupus erythematosus ;	IPR019809;IPR001951;IPR009072;IPR007125;	Histone H4, conserved site;Histone H4;Histone-fold;Histone core;
		W5C7V9	>sp|P69443|ATPE_WHEAT ATP synthase epsilon chain, chloroplastic OS=Triticum aestivum GN=atpE PE=3 SV=1;>tr|W5DYY1|W5DYY1_WHEAT Uncharacterized protein OS=Triticum aestivum PE=3 SV=1;>tr|W5C7V9|W5C7V9_WHEAT ATP synthase epsilon chain, chloroplastic OS=Triti	1	6.59914e-05	_DLVEAK(ac)LALR_	DLVEAK(1)LALR	321	1.4493	113.15	cytosol							IPR001469;IPR027417;IPR024034;IPR020003;IPR020546;IPR020547;IPR000793;IPR000194;	ATPase, F1 complex, delta/epsilon subunit;P-loop containing nucleoside triphosphate hydrolase;ATPase, F1 complex beta subunit/V1 complex, C-terminal;ATPase, alpha/beta subunit, nucleotide-binding domain, active site;ATPase, F1 complex, delta/epsilon subunit, N-terminal;ATPase, F1 complex, delta/epsilon subunit, C-terminal domain;ATPase, F1/V1/A1 complex, alpha/beta subunit, C-terminal;ATPase, F1/…
		P69555	>sp|P69555|PSBH_WHEAT Photosystem II reaction center protein H OS=Triticum aestivum GN=psbH PE=1 SV=2	1	3.23405e-07	_TGAGSLLK(ac)PLNSEYGK_	TGAGSLLK(1)PLNSEYGK	24	-2.319	109.48	nuclear	biological_process;cellular process;metabolic process;cellular metabolic process;photosynthesis;regulation of gene expression;gene expression;biological regulation;regulation of metabolic process;regulation of biological quality;regulation of macromolecule metabolic process;posttranscriptional regulation of gene expression;regulation of protein stability;regulation of biological process;organic s…	molecular_function;anion binding;binding;ion binding;phosphate ion binding;	plastid thylakoid;photosynthetic membrane;intracellular membrane-bounded organelle;intracellular;plastid;chloroplast part;cytoplasm;organelle;thylakoid part;plastid part;chloroplast thylakoid;membrane-bounded organelle;intracellular organelle;thylakoid;cell;thylakoid membrane;cellular_component;organelle subcompartment;cytoplasmic part;membrane;cell part;intracellular organelle part;intracellular…	K02709	psbH:photosystem II PsbH protein;psbH:photosystem II PsbH protein;	Metabolic pathways ;Photosynthesis ;	IPR001056;	Photosystem II PsbH, phosphoprotein;
		P69667	>sp|P69667|RK23_WHEAT 50S ribosomal protein L23, chloroplastic OS=Triticum aestivum GN=rpl23-A PE=3 SV=1;>tr|W5FZN9|W5FZN9_WHEAT Uncharacterized protein (Fragment) OS=Triticum aestivum PE=4 SV=1;>tr|W5FY46|W5FY46_WHEAT Uncharacterized protein (Fragment) OS	1	6.62491e-30	_LLGK(ac)NQYTFNVESGFTK_	LLGK(1)NQYTFNVESGFTK	19	-1.7692	156.49	cytosol	gene expression;organic substance biosynthetic process;biosynthetic process;macromolecule biosynthetic process;cellular macromolecule metabolic process;cellular process;biological_process;cellular macromolecule biosynthetic process;metabolic process;organic substance metabolic process;cellular biosynthetic process;cellular protein metabolic process;macromolecule metabolic process;cellular metabol…	nucleoside phosphate binding;molecular_function;binding;heterocyclic compound binding;small molecule binding;organic cyclic compound binding;nucleotide binding;RNA binding;nucleic acid binding;rRNA binding;structural molecule activity;structural constituent of ribosome;	intracellular;cytoplasmic part;plastid;cytoplasm;organelle;membrane-bounded organelle;cell part;cell;intracellular organelle;intracellular part;cellular_component;intracellular membrane-bounded organelle;chloroplast;intracellular non-membrane-bounded organelle;macromolecular complex;non-membrane-bounded organelle;ribonucleoprotein complex;ribosome;	K02892	RP-L23:large subunit ribosomal protein L23;	Ribosome ;	IPR001014;IPR012678;IPR012677;IPR013025;	Ribosomal protein L23/L25, conserved site;Ribosomal protein L23/L15e core domain;Nucleotide-binding alpha-beta plait domain;Ribosomal protein L25/L23;
		P69667	>sp|P69667|RK23_WHEAT 50S ribosomal protein L23, chloroplastic OS=Triticum aestivum GN=rpl23-A PE=3 SV=1	1	0.00108861	_MDGIK(ac)YAVFTEK_	MDGIK(1)YAVFTEK	5	0.30123	82.069	cytosol	gene expression;organic substance biosynthetic process;biosynthetic process;macromolecule biosynthetic process;cellular macromolecule metabolic process;cellular process;biological_process;cellular macromolecule biosynthetic process;metabolic process;organic substance metabolic process;cellular biosynthetic process;cellular protein metabolic process;macromolecule metabolic process;cellular metabol…	nucleoside phosphate binding;molecular_function;binding;heterocyclic compound binding;small molecule binding;organic cyclic compound binding;nucleotide binding;RNA binding;nucleic acid binding;rRNA binding;structural molecule activity;structural constituent of ribosome;	intracellular;cytoplasmic part;plastid;cytoplasm;organelle;membrane-bounded organelle;cell part;cell;intracellular organelle;intracellular part;cellular_component;intracellular membrane-bounded organelle;chloroplast;intracellular non-membrane-bounded organelle;macromolecular complex;non-membrane-bounded organelle;ribonucleoprotein complex;ribosome;	K02892	RP-L23:large subunit ribosomal protein L23;	Ribosome ;	IPR001014;IPR012678;IPR012677;IPR013025;	Ribosomal protein L23/L25, conserved site;Ribosomal protein L23/L15e core domain;Nucleotide-binding alpha-beta plait domain;Ribosomal protein L25/L23;
		P69667	>sp|P69667|RK23_WHEAT 50S ribosomal protein L23, chloroplastic OS=Triticum aestivum GN=rpl23-A PE=3 SV=1	1	3.92394e-05	_YAVFTEK(ac)SLR_	YAVFTEK(1)SLR	12	-2.0409	115.7	cytosol	gene expression;organic substance biosynthetic process;biosynthetic process;macromolecule biosynthetic process;cellular macromolecule metabolic process;cellular process;biological_process;cellular macromolecule biosynthetic process;metabolic process;organic substance metabolic process;cellular biosynthetic process;cellular protein metabolic process;macromolecule metabolic process;cellular metabol…	nucleoside phosphate binding;molecular_function;binding;heterocyclic compound binding;small molecule binding;organic cyclic compound binding;nucleotide binding;RNA binding;nucleic acid binding;rRNA binding;structural molecule activity;structural constituent of ribosome;	intracellular;cytoplasmic part;plastid;cytoplasm;organelle;membrane-bounded organelle;cell part;cell;intracellular organelle;intracellular part;cellular_component;intracellular membrane-bounded organelle;chloroplast;intracellular non-membrane-bounded organelle;macromolecular complex;non-membrane-bounded organelle;ribonucleoprotein complex;ribosome;	K02892	RP-L23:large subunit ribosomal protein L23;	Ribosome ;	IPR001014;IPR012678;IPR012677;IPR013025;	Ribosomal protein L23/L25, conserved site;Ribosomal protein L23/L15e core domain;Nucleotide-binding alpha-beta plait domain;Ribosomal protein L25/L23;
		W5B9K5	>tr|W5B9K5|W5B9K5_WHEAT Uncharacterized protein OS=Triticum aestivum PE=3 SV=1;>sp|P83970|PMA1_WHEAT Plasma membrane ATPase OS=Triticum aestivum GN=ha1 PE=2 SV=1;>tr|W5C0T4|W5C0T4_WHEAT Uncharacterized protein OS=Triticum aestivum PE=4 SV=1;>tr|W4ZMY4|W4ZM	1	0.00105175	_ADGFAGVFPEHK(ac)YEIVK_	ADGFAGVFPEHK(1)YEIVK	505	-1.6713	68.845	plasma membrane				K01535	E3.6.3.6:H+-transporting ATPase [EC:3.6.3.6];	Oxidative phosphorylation ;	IPR018303;IPR023214;IPR023298;IPR023299;IPR006534;IPR001757;IPR008250;	P-type ATPase, phosphorylation site;HAD-like domain;P-type ATPase, transmembrane domain;P-type ATPase, cytoplasmic domain N;P-type ATPase, subfamily IIIA;P-type ATPase;P-type ATPase, A domain;
		W5B9K5	>tr|W5B9K5|W5B9K5_WHEAT Uncharacterized protein OS=Triticum aestivum PE=3 SV=1;>sp|P83970|PMA1_WHEAT Plasma membrane ATPase OS=Triticum aestivum GN=ha1 PE=2 SV=1;>tr|W5C0T4|W5C0T4_WHEAT Uncharacterized protein OS=Triticum aestivum PE=4 SV=1	1	2.6532e-07	_VHSVIEK(ac)YAER_	VHSVIEK(1)YAER	385	-0.16459	126.19	plasma membrane				K01535	E3.6.3.6:H+-transporting ATPase [EC:3.6.3.6];	Oxidative phosphorylation ;	IPR018303;IPR023214;IPR023298;IPR023299;IPR006534;IPR001757;IPR008250;	P-type ATPase, phosphorylation site;HAD-like domain;P-type ATPase, transmembrane domain;P-type ATPase, cytoplasmic domain N;P-type ATPase, subfamily IIIA;P-type ATPase;P-type ATPase, A domain;
		P84188	>sp|P84188|SGAT_WHEAT Serine--glyoxylate aminotransferase (Fragments) OS=Triticum aestivum PE=1 SV=1	1	0.0248385	_VFFDWK(ac)DYLK_	VFFDWK(1)DYLK	50	1.7721	53.237	cytosol		molecular_function;transferase activity, transferring nitrogenous groups;transaminase activity;catalytic activity;transferase activity;alanine-glyoxylate transaminase activity;serine-glyoxylate transaminase activity;	intracellular;microbody;cytoplasmic part;cytoplasm;organelle;membrane-bounded organelle;cell part;cell;intracellular organelle;intracellular part;cellular_component;intracellular membrane-bounded organelle;peroxisome;
		W5C275	>tr|W5C275|W5C275_WHEAT Superoxide dismutase OS=Triticum aestivum PE=3 SV=1;>tr|P93606|P93606_WHEAT Superoxide dismutase OS=Triticum aestivum GN=SOD3.2 PE=2 SV=1;>tr|W5B755|W5B755_WHEAT Uncharacterized protein OS=Triticum aestivum PE=3 SV=1	1	0.0046967	_LHHQK(ac)HHATYVANYNK_	LHHQK(1)HHATYVANYNK	58	-0.20589	65.374	mitochondria				K04564	SOD2:superoxide dismutase, Fe-Mn family [EC:1.15.1.1];SOD2:superoxide dismutase, Fe-Mn family [EC:1.15.1.1];SOD2:superoxide dismutase, Fe-Mn family [EC:1.15.1.1];	Huntington's disease ;Peroxisome ;FoxO signaling pathway ;	IPR019832;IPR019831;IPR019833;IPR001189;	Manganese/iron superoxide dismutase, C-terminal;Manganese/iron superoxide dismutase, N-terminal;Manganese/iron superoxide dismutase, binding site;Manganese/iron superoxide dismutase;
		W5C275	>tr|W5C275|W5C275_WHEAT Superoxide dismutase OS=Triticum aestivum PE=3 SV=1;>tr|P93606|P93606_WHEAT Superoxide dismutase OS=Triticum aestivum GN=SOD3.2 PE=2 SV=1;>tr|W5BBV0|W5BBV0_WHEAT Superoxide dismutase OS=Triticum aestivum PE=3 SV=1	1	0.00213924	_VVNWK(ac)YAGEEYEK_	VVNWK(1)YAGEEYEK	220	2.6947	71.879	mitochondria				K04564	SOD2:superoxide dismutase, Fe-Mn family [EC:1.15.1.1];SOD2:superoxide dismutase, Fe-Mn family [EC:1.15.1.1];SOD2:superoxide dismutase, Fe-Mn family [EC:1.15.1.1];	Huntington's disease ;Peroxisome ;FoxO signaling pathway ;	IPR019832;IPR019831;IPR019833;IPR001189;	Manganese/iron superoxide dismutase, C-terminal;Manganese/iron superoxide dismutase, N-terminal;Manganese/iron superoxide dismutase, binding site;Manganese/iron superoxide dismutase;
		Q00434	>sp|Q00434|PSBP_WHEAT Oxygen-evolving enhancer protein 2, chloroplastic OS=Triticum aestivum GN=PSBP PE=2 SV=1;>tr|W5B9F3|W5B9F3_WHEAT Uncharacterized protein OS=Triticum aestivum PE=4 SV=1;>tr|W5APB1|W5APB1_WHEAT Uncharacterized protein OS=Triticum aestiv	1	7.78166e-84	_TADGDEGGK(ac)HQLITATVADGK_	TADGDEGGK(1)HQLITATVADGK	216	-2.9267	214.86	chloroplast	biological_process;cellular process;metabolic process;cellular metabolic process;photosynthesis;	molecular_function;binding;cation binding;ion binding;metal ion binding;calcium ion binding;	plastid thylakoid;photosynthetic membrane;intracellular membrane-bounded organelle;intracellular;plastid;chloroplast part;cytoplasm;organelle;thylakoid part;plastid part;chloroplast thylakoid;membrane-bounded organelle;intracellular organelle;thylakoid;cell;thylakoid membrane;cellular_component;organelle subcompartment;cytoplasmic part;membrane;cell part;intracellular organelle part;intracellular…	K02717	psbP:photosystem II oxygen-evolving enhancer protein 2;psbP:photosystem II oxygen-evolving enhancer protein 2;	Metabolic pathways ;Photosynthesis ;	IPR016123;IPR002683;	Mog1/PsbP, alpha/beta/alpha sandwich;Photosystem II PsbP, oxygen evolving complex;
		Q03033	>sp|Q03033|EF1A_WHEAT Elongation factor 1-alpha OS=Triticum aestivum GN=TEF1 PE=2 SV=1;>tr|W5FTL5|W5FTL5_WHEAT Elongation factor 1-alpha OS=Triticum aestivum PE=3 SV=1;>tr|W5EZ14|W5EZ14_WHEAT Elongation factor 1-alpha OS=Triticum aestivum PE=3 SV=1;>tr|W5E	1	2.39053e-11	_LPLQDVYK(ac)IGGIGTVPVGR_	LPLQDVYK(1)IGGIGTVPVGR	243	-1.3026	112.58	cytosol	nitrogen compound metabolic process;purine nucleoside triphosphate catabolic process;purine nucleoside triphosphate metabolic process;nucleoside triphosphate catabolic process;ribonucleoside triphosphate catabolic process;phosphate-containing compound metabolic process;nucleoside triphosphate metabolic process;organophosphate catabolic process;purine ribonucleoside triphosphate metabolic process;…	purine ribonucleotide binding;anion binding;ribonucleotide binding;small molecule binding;ion binding;ribonucleoside binding;purine ribonucleoside triphosphate binding;carbohydrate derivative binding;nucleoside phosphate binding;molecular_function;guanyl nucleotide binding;nucleotide binding;nucleoside binding;heterocyclic compound binding;binding;purine nucleoside binding;guanyl ribonucleotide b…	intracellular;cell part;cell;intracellular part;cellular_component;cytoplasm;	K03231	EEF1A:elongation factor 1-alpha;EEF1A:elongation factor 1-alpha;	RNA transport ;Legionellosis ;	IPR000795;IPR009000;IPR009001;IPR027417;IPR004161;IPR004160;IPR004539;	Elongation factor, GTP-binding domain;Translation protein, beta-barrel domain;Translation elongation factor EF1A/initiation factor IF2gamma, C-terminal;P-loop containing nucleoside triphosphate hydrolase;Translation elongation factor EFTu/EF1A, domain 2;Translation elongation factor EFTu/EF1A, C-terminal;Translation elongation factor EF1A, eukaryotic/archaeal;
		Q03033	>sp|Q03033|EF1A_WHEAT Elongation factor 1-alpha OS=Triticum aestivum GN=TEF1 PE=2 SV=1;>tr|W5FTL5|W5FTL5_WHEAT Elongation factor 1-alpha OS=Triticum aestivum PE=3 SV=1;>tr|W5EZ14|W5EZ14_WHEAT Elongation factor 1-alpha OS=Triticum aestivum PE=3 SV=1;>tr|W5E	1	0.000219839	_MDATTPK(ac)YSK_	MDATTPK(1)YSK	161	0.06253	107.06	cytosol	nitrogen compound metabolic process;purine nucleoside triphosphate catabolic process;purine nucleoside triphosphate metabolic process;nucleoside triphosphate catabolic process;ribonucleoside triphosphate catabolic process;phosphate-containing compound metabolic process;nucleoside triphosphate metabolic process;organophosphate catabolic process;purine ribonucleoside triphosphate metabolic process;…	purine ribonucleotide binding;anion binding;ribonucleotide binding;small molecule binding;ion binding;ribonucleoside binding;purine ribonucleoside triphosphate binding;carbohydrate derivative binding;nucleoside phosphate binding;molecular_function;guanyl nucleotide binding;nucleotide binding;nucleoside binding;heterocyclic compound binding;binding;purine nucleoside binding;guanyl ribonucleotide b…	intracellular;cell part;cell;intracellular part;cellular_component;cytoplasm;	K03231	EEF1A:elongation factor 1-alpha;EEF1A:elongation factor 1-alpha;	RNA transport ;Legionellosis ;	IPR000795;IPR009000;IPR009001;IPR027417;IPR004161;IPR004160;IPR004539;	Elongation factor, GTP-binding domain;Translation protein, beta-barrel domain;Translation elongation factor EF1A/initiation factor IF2gamma, C-terminal;P-loop containing nucleoside triphosphate hydrolase;Translation elongation factor EFTu/EF1A, domain 2;Translation elongation factor EFTu/EF1A, C-terminal;Translation elongation factor EF1A, eukaryotic/archaeal;
		Q03033	>sp|Q03033|EF1A_WHEAT Elongation factor 1-alpha OS=Triticum aestivum GN=TEF1 PE=2 SV=1;>tr|W5FTL5|W5FTL5_WHEAT Elongation factor 1-alpha OS=Triticum aestivum PE=3 SV=1;>tr|W5EZ14|W5EZ14_WHEAT Elongation factor 1-alpha OS=Triticum aestivum PE=3 SV=1;>tr|W5E	1	0.0299287	_YAWVLDK(ac)LK_	YAWVLDK(1)LK	62	1.207	53.124	cytosol	nitrogen compound metabolic process;purine nucleoside triphosphate catabolic process;purine nucleoside triphosphate metabolic process;nucleoside triphosphate catabolic process;ribonucleoside triphosphate catabolic process;phosphate-containing compound metabolic process;nucleoside triphosphate metabolic process;organophosphate catabolic process;purine ribonucleoside triphosphate metabolic process;…	purine ribonucleotide binding;anion binding;ribonucleotide binding;small molecule binding;ion binding;ribonucleoside binding;purine ribonucleoside triphosphate binding;carbohydrate derivative binding;nucleoside phosphate binding;molecular_function;guanyl nucleotide binding;nucleotide binding;nucleoside binding;heterocyclic compound binding;binding;purine nucleoside binding;guanyl ribonucleotide b…	intracellular;cell part;cell;intracellular part;cellular_component;cytoplasm;	K03231	EEF1A:elongation factor 1-alpha;EEF1A:elongation factor 1-alpha;	RNA transport ;Legionellosis ;	IPR000795;IPR009000;IPR009001;IPR027417;IPR004161;IPR004160;IPR004539;	Elongation factor, GTP-binding domain;Translation protein, beta-barrel domain;Translation elongation factor EF1A/initiation factor IF2gamma, C-terminal;P-loop containing nucleoside triphosphate hydrolase;Translation elongation factor EFTu/EF1A, domain 2;Translation elongation factor EFTu/EF1A, C-terminal;Translation elongation factor EF1A, eukaryotic/archaeal;
		W5EUJ7	>tr|W5EUJ7|W5EUJ7_WHEAT Uncharacterized protein OS=Triticum aestivum PE=3 SV=1;>tr|Q0Q0I7|Q0Q0I7_WHEAT Heat shock protein 90 OS=Triticum aestivum GN=HSP90-2 PE=1 SV=1;>tr|W5F8L6|W5F8L6_WHEAT Uncharacterized protein OS=Triticum aestivum PE=4 SV=1	1	0.00322722	_APFDLFDNK(ac)K_	APFDLFDNK(1)K	243	-1.4994	99.973	cytosol				K04079	htpG:molecular chaperone HtpG;htpG:molecular chaperone HtpG;htpG:molecular chaperone HtpG;htpG:molecular chaperone HtpG;htpG:molecular chaperone HtpG;htpG:molecular chaperone HtpG;htpG:molecular chaperone HtpG;htpG:molecular chaperone HtpG;htpG:molecular chaperone HtpG;	Protein processing in endoplasmic reticulum ;Pathways in cancer ;PI3K-Akt signaling pathway ;Plant-pathogen interaction ;Progesterone-mediated oocyte maturation ;Prostate cancer ;Antigen processing and presentation ;Estrogen signaling pathway ;NOD-like receptor signaling pathway ;	IPR020568;IPR020575;IPR001404;IPR003594;	Ribosomal protein S5 domain 2-type fold;Heat shock protein Hsp90, N-terminal;Heat shock protein Hsp90 family;Histidine kinase-like ATPase, C-terminal domain;
		Q1XIR9	>sp|Q1XIR9|HGL1A_WHEAT 4-hydroxy-7-methoxy-3-oxo-3,4-dihydro-2H-1,4-benzoxazin-2-yl glucoside beta-D-glucosidase 1a, chloroplastic OS=Triticum aestivum GN=GLU1A PE=1 SV=1;>tr|W5BAF7|W5BAF7_WHEAT Uncharacterized protein OS=Triticum aestivum PE=3 SV=1	1	0.0168863	_ACYNK(ac)HGDSK_	ACYNK(1)HGDSK	300	2.8992	66.758	chloroplast	biological_process;metabolic process;organic substance metabolic process;primary metabolic process;carbohydrate metabolic process;	molecular_function;hydrolase activity;hydrolase activity, acting on glycosyl bonds;glucosidase activity;catalytic activity;hydrolase activity, hydrolyzing O-glycosyl compounds;beta-glucosidase activity;binding;ion binding;cation binding;		K05350	bglB:beta-glucosidase [EC:3.2.1.21];bglB:beta-glucosidase [EC:3.2.1.21];bglB:beta-glucosidase [EC:3.2.1.21];bglB:beta-glucosidase [EC:3.2.1.21];bglB:beta-glucosidase [EC:3.2.1.21];	Metabolic pathways ;Biosynthesis of secondary metabolites ;Starch and sucrose metabolism ;Phenylpropanoid biosynthesis ;Cyanoamino acid metabolism ;	IPR017853;IPR018120;IPR001360;IPR013781;	Glycoside hydrolase superfamily;Glycoside hydrolase, family 1, active site;Glycoside hydrolase, family 1;Glycoside hydrolase, catalytic domain;
		Q1XIR9	>sp|Q1XIR9|HGL1A_WHEAT 4-hydroxy-7-methoxy-3-oxo-3,4-dihydro-2H-1,4-benzoxazin-2-yl glucoside beta-D-glucosidase 1a, chloroplastic OS=Triticum aestivum GN=GLU1A PE=1 SV=1;>tr|W5BAF7|W5BAF7_WHEAT Uncharacterized protein OS=Triticum aestivum PE=3 SV=1	1	0.000478571	_FSK(ac)HIDISSDFTPK_	FSK(1)HIDISSDFTPK	389	-0.61241	80.361	chloroplast	biological_process;metabolic process;organic substance metabolic process;primary metabolic process;carbohydrate metabolic process;	molecular_function;hydrolase activity;hydrolase activity, acting on glycosyl bonds;glucosidase activity;catalytic activity;hydrolase activity, hydrolyzing O-glycosyl compounds;beta-glucosidase activity;binding;ion binding;cation binding;		K05350	bglB:beta-glucosidase [EC:3.2.1.21];bglB:beta-glucosidase [EC:3.2.1.21];bglB:beta-glucosidase [EC:3.2.1.21];bglB:beta-glucosidase [EC:3.2.1.21];bglB:beta-glucosidase [EC:3.2.1.21];	Metabolic pathways ;Biosynthesis of secondary metabolites ;Starch and sucrose metabolism ;Phenylpropanoid biosynthesis ;Cyanoamino acid metabolism ;	IPR017853;IPR018120;IPR001360;IPR013781;	Glycoside hydrolase superfamily;Glycoside hydrolase, family 1, active site;Glycoside hydrolase, family 1;Glycoside hydrolase, catalytic domain;
		Q1XIR9	>sp|Q1XIR9|HGL1A_WHEAT 4-hydroxy-7-methoxy-3-oxo-3,4-dihydro-2H-1,4-benzoxazin-2-yl glucoside beta-D-glucosidase 1a, chloroplastic OS=Triticum aestivum GN=GLU1A PE=1 SV=1;>tr|W5BAF7|W5BAF7_WHEAT Uncharacterized protein OS=Triticum aestivum PE=3 SV=1;>tr|W5	1	1.69405e-11	_GLTDLLLIMK(ac)EK_	GLTDLLLIMK(1)EK	444	-0.83169	141.13	chloroplast	biological_process;metabolic process;organic substance metabolic process;primary metabolic process;carbohydrate metabolic process;	molecular_function;hydrolase activity;hydrolase activity, acting on glycosyl bonds;glucosidase activity;catalytic activity;hydrolase activity, hydrolyzing O-glycosyl compounds;beta-glucosidase activity;binding;ion binding;cation binding;		K05350	bglB:beta-glucosidase [EC:3.2.1.21];bglB:beta-glucosidase [EC:3.2.1.21];bglB:beta-glucosidase [EC:3.2.1.21];bglB:beta-glucosidase [EC:3.2.1.21];bglB:beta-glucosidase [EC:3.2.1.21];	Metabolic pathways ;Biosynthesis of secondary metabolites ;Starch and sucrose metabolism ;Phenylpropanoid biosynthesis ;Cyanoamino acid metabolism ;	IPR017853;IPR018120;IPR001360;IPR013781;	Glycoside hydrolase superfamily;Glycoside hydrolase, family 1, active site;Glycoside hydrolase, family 1;Glycoside hydrolase, catalytic domain;
		Q1XIR9	>sp|Q1XIR9|HGL1A_WHEAT 4-hydroxy-7-methoxy-3-oxo-3,4-dihydro-2H-1,4-benzoxazin-2-yl glucoside beta-D-glucosidase 1a, chloroplastic OS=Triticum aestivum GN=GLU1A PE=1 SV=1;>tr|W5BAF7|W5BAF7_WHEAT Uncharacterized protein OS=Triticum aestivum PE=3 SV=1;>tr|W5	1	0.00181039	_WFAK(ac)FNSVPK_	WFAK(1)FNSVPK	544	-0.23476	85.821	chloroplast	biological_process;metabolic process;organic substance metabolic process;primary metabolic process;carbohydrate metabolic process;	molecular_function;hydrolase activity;hydrolase activity, acting on glycosyl bonds;glucosidase activity;catalytic activity;hydrolase activity, hydrolyzing O-glycosyl compounds;beta-glucosidase activity;binding;ion binding;cation binding;		K05350	bglB:beta-glucosidase [EC:3.2.1.21];bglB:beta-glucosidase [EC:3.2.1.21];bglB:beta-glucosidase [EC:3.2.1.21];bglB:beta-glucosidase [EC:3.2.1.21];bglB:beta-glucosidase [EC:3.2.1.21];	Metabolic pathways ;Biosynthesis of secondary metabolites ;Starch and sucrose metabolism ;Phenylpropanoid biosynthesis ;Cyanoamino acid metabolism ;	IPR017853;IPR018120;IPR001360;IPR013781;	Glycoside hydrolase superfamily;Glycoside hydrolase, family 1, active site;Glycoside hydrolase, family 1;Glycoside hydrolase, catalytic domain;
		Q41630	>sp|Q41630|ADT2_WHEAT ADP,ATP carrier protein 2, mitochondrial OS=Triticum aestivum GN=ANT-G2 PE=3 SV=1;>sp|Q41629|ADT1_WHEAT ADP,ATP carrier protein 1, mitochondrial OS=Triticum aestivum GN=ANT-G1 PE=3 SV=1;>tr|W5GYF2|W5GYF2_WHEAT Uncharacterized protein	1	0.000177273	_MMMTSGEAVK(ac)YK_	MMMTSGEAVK(1)YK	273	-1.1554	103.44	chloroplast	biological_process;single-organism transport;cellular process;single-organism process;single-organism cellular process;transport;establishment of localization;localization;transmembrane transport;	molecular_function;transporter activity;	membrane;intrinsic to membrane;cellular_component;membrane part;integral to membrane;organelle envelope;mitochondrial membrane;cell;mitochondrial envelope;intracellular membrane-bounded organelle;envelope;mitochondrion;intracellular;cytoplasmic part;cytoplasm;organelle;organelle inner membrane;organelle membrane;mitochondrial part;membrane-bounded organelle;intracellular organelle part;cell part;…	K05863	SLC25A4S:solute carrier family 25 (mitochondrial adenine nucleotide translocator), member 4/5/6/31;SLC25A4S:solute carrier family 25 (mitochondrial adenine nucleotide translocator), member 4/5/6/31;SLC25A4S:solute carrier family 25 (mitochondrial adenine nucleotide translocator), member 4/5/6/31;SLC25A4S:solute carrier family 25 (mitochondrial adenine nucleotide translocator), member 4/5/6/31;SLC…	Huntington's disease ;Parkinson's disease ;HTLV-I infection ;cGMP-PKG signaling pathway ;Calcium signaling pathway ;	IPR018108;IPR002067;IPR002113;IPR023395;	Mitochondrial substrate/solute carrier;Mitochondrial carrier protein;Adenine nucleotide translocator 1;Mitochondrial carrier domain;
		Q41630	>sp|Q41630|ADT2_WHEAT ADP,ATP carrier protein 2, mitochondrial OS=Triticum aestivum GN=ANT-G2 PE=3 SV=1;>sp|Q41629|ADT1_WHEAT ADP,ATP carrier protein 1, mitochondrial OS=Triticum aestivum GN=ANT-G1 PE=3 SV=1;>tr|W5GYF2|W5GYF2_WHEAT Uncharacterized protein	1	0.000191996	_YFPTQALNFAFK(ac)DYFK_	YFPTQALNFAFK(1)DYFK	116	0.24233	75.911	chloroplast	biological_process;single-organism transport;cellular process;single-organism process;single-organism cellular process;transport;establishment of localization;localization;transmembrane transport;	molecular_function;transporter activity;	membrane;intrinsic to membrane;cellular_component;membrane part;integral to membrane;organelle envelope;mitochondrial membrane;cell;mitochondrial envelope;intracellular membrane-bounded organelle;envelope;mitochondrion;intracellular;cytoplasmic part;cytoplasm;organelle;organelle inner membrane;organelle membrane;mitochondrial part;membrane-bounded organelle;intracellular organelle part;cell part;…	K05863	SLC25A4S:solute carrier family 25 (mitochondrial adenine nucleotide translocator), member 4/5/6/31;SLC25A4S:solute carrier family 25 (mitochondrial adenine nucleotide translocator), member 4/5/6/31;SLC25A4S:solute carrier family 25 (mitochondrial adenine nucleotide translocator), member 4/5/6/31;SLC25A4S:solute carrier family 25 (mitochondrial adenine nucleotide translocator), member 4/5/6/31;SLC…	Huntington's disease ;Parkinson's disease ;HTLV-I infection ;cGMP-PKG signaling pathway ;Calcium signaling pathway ;	IPR018108;IPR002067;IPR002113;IPR023395;	Mitochondrial substrate/solute carrier;Mitochondrial carrier protein;Adenine nucleotide translocator 1;Mitochondrial carrier domain;
		W5EHG1	>tr|W5EHG1|W5EHG1_WHEAT Catalase OS=Triticum aestivum PE=3 SV=1;>sp|Q43206|CATA1_WHEAT Catalase-1 OS=Triticum aestivum GN=CAT1 PE=2 SV=1	1	0.0196919	_FDPAK(ac)HAPR_	FDPAK(1)HAPR	401	0.87706	67.897	peroxisome				K03781	katE:catalase [EC:1.11.1.6];katE:catalase [EC:1.11.1.6];katE:catalase [EC:1.11.1.6];katE:catalase [EC:1.11.1.6];katE:catalase [EC:1.11.1.6];katE:catalase [EC:1.11.1.6];katE:catalase [EC:1.11.1.6];katE:catalase [EC:1.11.1.6];	Biosynthesis of secondary metabolites ;Biosynthesis of antibiotics ;Carbon metabolism ;Peroxisome ;Glyoxylate and dicarboxylate metabolism ;Tryptophan metabolism ;FoxO signaling pathway ;Amyotrophic lateral sclerosis (ALS) ;	IPR020835;IPR024708;IPR011614;IPR002226;IPR010582;IPR018028;	Catalase-like domain;Catalase active site;Catalase core domain;Catalase haem-binding site;Catalase immune-responsive domain;Catalase, mono-functional, haem-containing;
		W5EHG1	>tr|W5EHG1|W5EHG1_WHEAT Catalase OS=Triticum aestivum PE=3 SV=1;>sp|Q43206|CATA1_WHEAT Catalase-1 OS=Triticum aestivum GN=CAT1 PE=2 SV=1;>tr|W5E1M7|W5E1M7_WHEAT Uncharacterized protein OS=Triticum aestivum PE=4 SV=1;>tr|W5ETS3|W5ETS3_WHEAT Uncharacterized	1	0.0336733	_FHWK(ac)PTCGVK_	FHWK(1)PTCGVK	227	-0.027548	43.477	peroxisome				K03781	katE:catalase [EC:1.11.1.6];katE:catalase [EC:1.11.1.6];katE:catalase [EC:1.11.1.6];katE:catalase [EC:1.11.1.6];katE:catalase [EC:1.11.1.6];katE:catalase [EC:1.11.1.6];katE:catalase [EC:1.11.1.6];katE:catalase [EC:1.11.1.6];	Biosynthesis of secondary metabolites ;Biosynthesis of antibiotics ;Carbon metabolism ;Peroxisome ;Glyoxylate and dicarboxylate metabolism ;Tryptophan metabolism ;FoxO signaling pathway ;Amyotrophic lateral sclerosis (ALS) ;	IPR020835;IPR024708;IPR011614;IPR002226;IPR010582;IPR018028;	Catalase-like domain;Catalase active site;Catalase core domain;Catalase haem-binding site;Catalase immune-responsive domain;Catalase, mono-functional, haem-containing;
		W5EHG1	>tr|W5EHG1|W5EHG1_WHEAT Catalase OS=Triticum aestivum PE=3 SV=1;>sp|Q43206|CATA1_WHEAT Catalase-1 OS=Triticum aestivum GN=CAT1 PE=2 SV=1;>tr|W5E1M7|W5E1M7_WHEAT Uncharacterized protein OS=Triticum aestivum PE=4 SV=1	1	0.010788	_GFAIK(ac)FYTR_	GFAIK(1)FYTR	125	2.255	72.243	peroxisome				K03781	katE:catalase [EC:1.11.1.6];katE:catalase [EC:1.11.1.6];katE:catalase [EC:1.11.1.6];katE:catalase [EC:1.11.1.6];katE:catalase [EC:1.11.1.6];katE:catalase [EC:1.11.1.6];katE:catalase [EC:1.11.1.6];katE:catalase [EC:1.11.1.6];	Biosynthesis of secondary metabolites ;Biosynthesis of antibiotics ;Carbon metabolism ;Peroxisome ;Glyoxylate and dicarboxylate metabolism ;Tryptophan metabolism ;FoxO signaling pathway ;Amyotrophic lateral sclerosis (ALS) ;	IPR020835;IPR024708;IPR011614;IPR002226;IPR010582;IPR018028;	Catalase-like domain;Catalase active site;Catalase core domain;Catalase haem-binding site;Catalase immune-responsive domain;Catalase, mono-functional, haem-containing;
		W5EHG1	>tr|W5EHG1|W5EHG1_WHEAT Catalase OS=Triticum aestivum PE=3 SV=1;>sp|Q43206|CATA1_WHEAT Catalase-1 OS=Triticum aestivum GN=CAT1 PE=2 SV=1;>tr|W5E1M7|W5E1M7_WHEAT Uncharacterized protein OS=Triticum aestivum PE=4 SV=1	1	0.0172972	_GPILLEDYHLVEK(ac)IADFDR_	GPILLEDYHLVEK(1)IADFDR	50	-0.17808	58.024	peroxisome				K03781	katE:catalase [EC:1.11.1.6];katE:catalase [EC:1.11.1.6];katE:catalase [EC:1.11.1.6];katE:catalase [EC:1.11.1.6];katE:catalase [EC:1.11.1.6];katE:catalase [EC:1.11.1.6];katE:catalase [EC:1.11.1.6];katE:catalase [EC:1.11.1.6];	Biosynthesis of secondary metabolites ;Biosynthesis of antibiotics ;Carbon metabolism ;Peroxisome ;Glyoxylate and dicarboxylate metabolism ;Tryptophan metabolism ;FoxO signaling pathway ;Amyotrophic lateral sclerosis (ALS) ;	IPR020835;IPR024708;IPR011614;IPR002226;IPR010582;IPR018028;	Catalase-like domain;Catalase active site;Catalase core domain;Catalase haem-binding site;Catalase immune-responsive domain;Catalase, mono-functional, haem-containing;
		W5EUI2	>tr|W5EUI2|W5EUI2_WHEAT Uncharacterized protein (Fragment) OS=Triticum aestivum PE=4 SV=1;>sp|Q5I7K3|RS29_WHEAT 40S ribosomal protein S29 OS=Triticum aestivum GN=RPS29 PE=1 SV=1;>tr|W5FXS9|W5FXS9_WHEAT Uncharacterized protein (Fragment) OS=Triticum aestivu	1	0.00144255	_DIGFIK(ac)YR_	DIGFIK(1)YR	33	0.8861	108.46	cytosol							IPR001209;	Ribosomal protein S14;
		W5I9U4	>tr|W5I9U4|W5I9U4_WHEAT Uncharacterized protein OS=Triticum aestivum PE=4 SV=1;>sp|Q5S1S6|PRXQ_WHEAT Peroxiredoxin Q, chloroplastic OS=Triticum aestivum GN=PRX1 PE=1 SV=1;>tr|W5HUP5|W5HUP5_WHEAT Uncharacterized protein (Fragment) OS=Triticum aestivum PE=4	1	0.0265767	_GVVQYIYNNQFQPEK(ac)HIGETLK_	GVVQYIYNNQFQPEK(1)HIGETLK	205	-0.14576	45.885	chloroplast							IPR012336;IPR000866;	Thioredoxin-like fold;Alkyl hydroperoxide reductase subunit C/ Thiol specific antioxidant;
		W5C8P5	>tr|W5C8P5|W5C8P5_WHEAT Uncharacterized protein OS=Triticum aestivum PE=3 SV=1;>tr|Q5YL57|Q5YL57_WHEAT Chloroplast-localized Ptr ToxA-binding protein1 OS=Triticum aestivum GN=TaThf1 PE=2 SV=1	1	0.0146264	_ELLK(ac)EYIER_	ELLK(1)EYIER	251	0.3199	67.334	chloroplast							IPR017499;	Photosystem II Psp29, biogenesis;
		W5C8P5	>tr|W5C8P5|W5C8P5_WHEAT Uncharacterized protein OS=Triticum aestivum PE=3 SV=1;>tr|Q5YL57|Q5YL57_WHEAT Chloroplast-localized Ptr ToxA-binding protein1 OS=Triticum aestivum GN=TaThf1 PE=2 SV=1;>tr|W5EPY2|W5EPY2_WHEAT Uncharacterized protein OS=Triticum aest	1	0.0136292	_NLLSK(ac)LVQAK_	NLLSK(1)LVQAK	242	-1.8191	69.721	chloroplast							IPR017499;	Photosystem II Psp29, biogenesis;
		W4ZWP2	>tr|W4ZWP2|W4ZWP2_WHEAT Peptidyl-prolyl cis-trans isomerase OS=Triticum aestivum PE=3 SV=1;>tr|Q6XPZ4|Q6XPZ4_WHEAT Peptidyl-prolyl cis-trans isomerase OS=Triticum aestivum GN=CYP20-2 PE=2 SV=1	1	0.000171271	_ALCTGEK(ac)GFGYK_	ALCTGEK(1)GFGYK	121	-1.3082	98.156	chloroplast							IPR029000;IPR002130;IPR020892;	Cyclophilin-like domain;Cyclophilin-type peptidyl-prolyl cis-trans isomerase domain;Cyclophilin-type peptidyl-prolyl cis-trans isomerase, conserved site;
		W4ZWP2	>tr|W4ZWP2|W4ZWP2_WHEAT Peptidyl-prolyl cis-trans isomerase OS=Triticum aestivum PE=3 SV=1;>tr|Q6XPZ4|Q6XPZ4_WHEAT Peptidyl-prolyl cis-trans isomerase OS=Triticum aestivum GN=CYP20-2 PE=2 SV=1;>tr|Q6XPZ6|Q6XPZ6_WHEAT Peptidyl-prolyl cis-trans isomerase OS=	1	1.88359e-05	_GFGYK(ac)GSSFHR_	GFGYK(1)GSSFHR	126	1.5279	110.84	chloroplast							IPR029000;IPR002130;IPR020892;	Cyclophilin-like domain;Cyclophilin-type peptidyl-prolyl cis-trans isomerase domain;Cyclophilin-type peptidyl-prolyl cis-trans isomerase, conserved site;
		W4ZWP2	>tr|W4ZWP2|W4ZWP2_WHEAT Peptidyl-prolyl cis-trans isomerase OS=Triticum aestivum PE=3 SV=1;>tr|Q6XPZ4|Q6XPZ4_WHEAT Peptidyl-prolyl cis-trans isomerase OS=Triticum aestivum GN=CYP20-2 PE=2 SV=1;>tr|Q6XPZ6|Q6XPZ6_WHEAT Peptidyl-prolyl cis-trans isomerase OS=	1	6.73403e-06	_VYFDISIGNPVGK(ac)NVGR_	VYFDISIGNPVGK(1)NVGR	92	2.5668	92.38	chloroplast							IPR029000;IPR002130;IPR020892;	Cyclophilin-like domain;Cyclophilin-type peptidyl-prolyl cis-trans isomerase domain;Cyclophilin-type peptidyl-prolyl cis-trans isomerase, conserved site;
		W5B3P3	>tr|W5B3P3|W5B3P3_WHEAT Uncharacterized protein OS=Triticum aestivum PE=3 SV=1;>tr|W5BLN6|W5BLN6_WHEAT Uncharacterized protein OS=Triticum aestivum PE=3 SV=1;>sp|Q8LK61|GAPN_WHEAT NADP-dependent glyceraldehyde-3-phosphate dehydrogenase OS=Triticum aestivum	1	0.0217453	_NK(ac)YCLSSK_	NK(1)YCLSSK	92	-0.55224	64.485	cytosol				K18978	gapN:glyceraldehyde-3-phosphate dehydrogenase [NAD(P)+] [EC:1.2.1.90];gapN:glyceraldehyde-3-phosphate dehydrogenase [NAD(P)+] [EC:1.2.1.90];gapN:glyceraldehyde-3-phosphate dehydrogenase [NAD(P)+] [EC:1.2.1.90];gapN:glyceraldehyde-3-phosphate dehydrogenase [NAD(P)+] [EC:1.2.1.90];gapN:glyceraldehyde-3-phosphate dehydrogenase [NAD(P)+] [EC:1.2.1.90];	Metabolic pathways ;Microbial metabolism in diverse environments ;Carbon metabolism ;Glycolysis / Gluconeogenesis ;Pentose phosphate pathway ;	IPR029510;IPR016163;IPR016161;IPR016162;IPR016160;IPR015590;	Aldehyde dehydrogenase, glutamic acid active site;Aldehyde dehydrogenase, C-terminal;Aldehyde/histidinol dehydrogenase;Aldehyde dehydrogenase N-terminal domain;Aldehyde dehydrogenase, cysteine active site;Aldehyde dehydrogenase domain;
		Q8LRM8	>sp|Q8LRM8|TCTP_WHEAT Translationally-controlled tumor protein homolog OS=Triticum aestivum GN=TCTP PE=2 SV=1;>tr|W5EA22|W5EA22_WHEAT Uncharacterized protein (Fragment) OS=Triticum aestivum PE=4 SV=1	1	0.000947236	_LEGDDLDVFK(ac)K_	LEGDDLDVFK(1)K	111	-2.7694	98.105	chloroplast			intracellular;cell part;cell;intracellular part;cellular_component;cytoplasm;				IPR011323;IPR011057;IPR018103;IPR018105;	Mss4/translationally controlled tumour-associated TCTP;Mss4-like;Translationally controlled tumour protein, conserved site;Translationally controlled tumour protein;
		Q8LRM8	>sp|Q8LRM8|TCTP_WHEAT Translationally-controlled tumor protein homolog OS=Triticum aestivum GN=TCTP PE=2 SV=1;>tr|W5EA22|W5EA22_WHEAT Uncharacterized protein (Fragment) OS=Triticum aestivum PE=4 SV=1;>tr|W5DPE9|W5DPE9_WHEAT Uncharacterized protein (Fragmen	1	0.000446093	_NVESATK(ac)YLLSK_	NVESATK(1)YLLSK	119	0.79583	91.62	chloroplast			intracellular;cell part;cell;intracellular part;cellular_component;cytoplasm;				IPR011323;IPR011057;IPR018103;IPR018105;	Mss4/translationally controlled tumour-associated TCTP;Mss4-like;Translationally controlled tumour protein, conserved site;Translationally controlled tumour protein;
		Q93W25	>tr|Q93W25|Q93W25_WHEAT Peptidyl-prolyl cis-trans isomerase OS=Triticum aestivum GN=CyP3 PE=1 SV=1;>tr|W5ESS9|W5ESS9_WHEAT Uncharacterized protein OS=Triticum aestivum PE=3 SV=1	1	0.00477252	_ALCTGEK(ac)GVGK_	ALCTGEK(1)GVGK	44	-1.3655	78.342	cytosol	biological_process;cellular process;cellular macromolecule metabolic process;metabolic process;organic substance metabolic process;cellular protein metabolic process;protein metabolic process;macromolecule metabolic process;cellular metabolic process;primary metabolic process;protein folding;peptidyl-proline modification;peptidyl-amino acid modification;macromolecule modification;protein modifica…	molecular_function;catalytic activity;isomerase activity;cis-trans isomerase activity;peptidyl-prolyl cis-trans isomerase activity;					IPR020892;IPR029000;IPR002130;	Cyclophilin-type peptidyl-prolyl cis-trans isomerase, conserved site;Cyclophilin-like domain;Cyclophilin-type peptidyl-prolyl cis-trans isomerase domain;
		Q93W25	>tr|Q93W25|Q93W25_WHEAT Peptidyl-prolyl cis-trans isomerase OS=Triticum aestivum GN=CyP3 PE=1 SV=1	1	0.000350512	_FADEK(ac)FVHK_	FADEK(1)FVHK	94	0.48269	111.61	cytosol	biological_process;cellular process;cellular macromolecule metabolic process;metabolic process;organic substance metabolic process;cellular protein metabolic process;protein metabolic process;macromolecule metabolic process;cellular metabolic process;primary metabolic process;protein folding;peptidyl-proline modification;peptidyl-amino acid modification;macromolecule modification;protein modifica…	molecular_function;catalytic activity;isomerase activity;cis-trans isomerase activity;peptidyl-prolyl cis-trans isomerase activity;					IPR020892;IPR029000;IPR002130;	Cyclophilin-type peptidyl-prolyl cis-trans isomerase, conserved site;Cyclophilin-like domain;Cyclophilin-type peptidyl-prolyl cis-trans isomerase domain;
		Q93W25	>tr|Q93W25|Q93W25_WHEAT Peptidyl-prolyl cis-trans isomerase OS=Triticum aestivum GN=CyP3 PE=1 SV=1	1	0.00342022	_FVHK(ac)HTK_	FVHK(1)HTK	98	0.53734	110.31	cytosol	biological_process;cellular process;cellular macromolecule metabolic process;metabolic process;organic substance metabolic process;cellular protein metabolic process;protein metabolic process;macromolecule metabolic process;cellular metabolic process;primary metabolic process;protein folding;peptidyl-proline modification;peptidyl-amino acid modification;macromolecule modification;protein modifica…	molecular_function;catalytic activity;isomerase activity;cis-trans isomerase activity;peptidyl-prolyl cis-trans isomerase activity;					IPR020892;IPR029000;IPR002130;	Cyclophilin-type peptidyl-prolyl cis-trans isomerase, conserved site;Cyclophilin-like domain;Cyclophilin-type peptidyl-prolyl cis-trans isomerase domain;
		W5FRR9	>tr|W5FRR9|W5FRR9_WHEAT Uncharacterized protein OS=Triticum aestivum PE=3 SV=1;>tr|W5CQI6|W5CQI6_WHEAT Uncharacterized protein OS=Triticum aestivum PE=3 SV=1;>tr|W5B665|W5B665_WHEAT Uncharacterized protein OS=Triticum aestivum PE=3 SV=1;>sp|Q95H48|RK22_WHE	1	0.034802	_DFDK(ac)ANLFITK_	DFDK(1)ANLFITK	101	-1.0354	44.426	nuclear							IPR001063;	Ribosomal protein L22/L17;
		W5FRR9	>tr|W5FRR9|W5FRR9_WHEAT Uncharacterized protein OS=Triticum aestivum PE=3 SV=1;>tr|W5CQI6|W5CQI6_WHEAT Uncharacterized protein OS=Triticum aestivum PE=3 SV=1;>tr|W5B665|W5B665_WHEAT Uncharacterized protein OS=Triticum aestivum PE=3 SV=1;>sp|Q95H48|RK22_WHE	1	0.00594434	_LVK(ac)YIPR_	LVK(1)YIPR	8	1.7892	92.467	nuclear							IPR001063;	Ribosomal protein L22/L17;
		W5HHW2	>tr|W5HHW2|W5HHW2_WHEAT Uncharacterized protein (Fragment) OS=Triticum aestivum PE=4 SV=1;>tr|W5GKM9|W5GKM9_WHEAT Uncharacterized protein OS=Triticum aestivum PE=4 SV=1;>tr|W5DKR5|W5DKR5_WHEAT Uncharacterized protein OS=Triticum aestivum PE=4 SV=1;>tr|W5HS	1	0.0078462	_NYIQK(ac)NR_	NYIQK(1)NR	19	2.0023	85.359	nuclear							IPR015946;	K homology domain-like, alpha/beta;
		W5C6H3	>tr|W5C6H3|W5C6H3_WHEAT Uncharacterized protein (Fragment) OS=Triticum aestivum PE=3 SV=1;>tr|W5GC38|W5GC38_WHEAT Uncharacterized protein (Fragment) OS=Triticum aestivum PE=3 SV=1;>tr|W5DI36|W5DI36_WHEAT Uncharacterized protein (Fragment) OS=Triticum aesti	1	0.0326111	_YDDNAAVIIDQK(ac)GNPK_	YDDNAAVIIDQK(1)GNPK	15	1.1276	43.465	cytosol							IPR000218;IPR023571;	Ribosomal protein L14b/L23e;Ribosomal protein L14 domain;
		W5BZ42	>tr|W5BZ42|W5BZ42_WHEAT 50S ribosomal protein L20 (Fragment) OS=Triticum aestivum PE=3 SV=1;>tr|W5FXL7|W5FXL7_WHEAT 50S ribosomal protein L20 OS=Triticum aestivum PE=3 SV=1;>tr|W5BGD4|W5BGD4_WHEAT 50S ribosomal protein L20 OS=Triticum aestivum PE=3 SV=1;>t	1	0.00194621	_VYK(ac)VFDSYSK_	VYK(1)VFDSYSK	39	2.2177	84.896	mitochondria							IPR005813;	Ribosomal protein L20;
		Q95H62	>sp|Q95H62|RR14_WHEAT 30S ribosomal protein S14, chloroplastic OS=Triticum aestivum GN=rps14 PE=3 SV=1	1	0.0360373	_LEQK(ac)YHLIR_	LEQK(1)YHLIR	19	0.74281	48.423	nuclear	gene expression;organic substance biosynthetic process;biosynthetic process;macromolecule biosynthetic process;cellular macromolecule metabolic process;cellular process;biological_process;cellular macromolecule biosynthetic process;metabolic process;organic substance metabolic process;cellular biosynthetic process;cellular protein metabolic process;macromolecule metabolic process;cellular metabol…	molecular_function;binding;heterocyclic compound binding;RNA binding;organic cyclic compound binding;nucleic acid binding;rRNA binding;structural molecule activity;structural constituent of ribosome;	intracellular;cytoplasmic part;plastid;cytoplasm;organelle;membrane-bounded organelle;cell part;cell;intracellular organelle;intracellular part;cellular_component;intracellular membrane-bounded organelle;chloroplast;intracellular non-membrane-bounded organelle;macromolecular complex;non-membrane-bounded organelle;ribonucleoprotein complex;ribosome;	K02954	RP-S14:small subunit ribosomal protein S14;	Ribosome ;	IPR023036;IPR001209;IPR018271;	Ribosomal protein S14, bacterial/plastid;Ribosomal protein S14;Ribosomal protein S14, conserved site;
		W5CTW2	>tr|W5CTW2|W5CTW2_WHEAT Phosphorylase (Fragment) OS=Triticum aestivum PE=3 SV=1;>tr|W5CAY1|W5CAY1_WHEAT Phosphorylase (Fragment) OS=Triticum aestivum PE=3 SV=1;>tr|W5DF86|W5DF86_WHEAT Phosphorylase OS=Triticum aestivum PE=3 SV=1;>sp|Q9LKJ3|PHSH_WHEAT Alpha	1	0.000743171	_LHAEWAAAK(ac)LASK_	LHAEWAAAK(1)LASK	88	-0.20905	82.529	cytosol							IPR000811;	Glycosyl transferase, family 35;
		Q9SP56	>tr|Q9SP56|Q9SP56_WHEAT Glutathione S-transferase OS=Triticum aestivum GN=GST1 PE=2 SV=1	1	0.00829625	_AICK(ac)YACR_	AICK(1)YACR	73	0.24789	80.229	cytosol		molecular_function;catalytic activity;transferase activity;		K00799	GST:glutathione S-transferase [EC:2.5.1.18];GST:glutathione S-transferase [EC:2.5.1.18];GST:glutathione S-transferase [EC:2.5.1.18];GST:glutathione S-transferase [EC:2.5.1.18];	Glutathione metabolism ;Metabolism of xenobiotics by cytochrome P450 ;Chemical carcinogenesis ;Drug metabolism - cytochrome P450 ;	IPR012336;IPR004045;IPR004046;IPR010987;	Thioredoxin-like fold;Glutathione S-transferase, N-terminal;Glutathione S-transferase, C-terminal;Glutathione S-transferase, C-terminal-like;
		W5G2J5	>tr|W5G2J5|W5G2J5_WHEAT Uncharacterized protein OS=Triticum aestivum PE=4 SV=1;>sp|Q9ZP21|TRXM_WHEAT Thioredoxin M-type, chloroplastic OS=Triticum aestivum PE=2 SV=1;>tr|W5F443|W5F443_WHEAT Uncharacterized protein OS=Triticum aestivum PE=4 SV=1	1	0.0365409	_SIPTVLMFK(ac)DGEK_	SIPTVLMFK(1)DGEK	148	1.7636	47.037	chloroplast							IPR012336;IPR013766;IPR005746;IPR017937;	Thioredoxin-like fold;Thioredoxin domain;Thioredoxin;Thioredoxin, conserved site;
		W5G2J5	>tr|W5G2J5|W5G2J5_WHEAT Uncharacterized protein OS=Triticum aestivum PE=4 SV=1;>sp|Q9ZP21|TRXM_WHEAT Thioredoxin M-type, chloroplastic OS=Triticum aestivum PE=2 SV=1;>tr|W5F443|W5F443_WHEAT Uncharacterized protein OS=Triticum aestivum PE=4 SV=1	1	0.000206709	_TTLCTIIDK(ac)YIGS_	TTLCTIIDK(1)YIGS	171	0.42789	92.247	chloroplast							IPR012336;IPR013766;IPR005746;IPR017937;	Thioredoxin-like fold;Thioredoxin domain;Thioredoxin;Thioredoxin, conserved site;
		W5HIQ0	>tr|W5HIQ0|W5HIQ0_WHEAT Uncharacterized protein (Fragment) OS=Triticum aestivum PE=4 SV=1;>tr|W5HIG2|W5HIG2_WHEAT Uncharacterized protein OS=Triticum aestivum PE=4 SV=1;>tr|W5CM79|W5CM79_WHEAT Uncharacterized protein OS=Triticum aestivum PE=4 SV=1;>tr|S4Z0	1	9.09103e-09	_AAAAGFEK(ac)GIDR_	AAAAGFEK(1)GIDR	283	-3.1524	132.56	cytosol							IPR000932;	Photosystem antenna protein-like;
		W5AIJ5	>tr|W5AIJ5|W5AIJ5_WHEAT Uncharacterized protein OS=Triticum aestivum PE=4 SV=1;>tr|W4ZLJ5|W4ZLJ5_WHEAT Uncharacterized protein OS=Triticum aestivum PE=4 SV=1;>tr|W5A0E6|W5A0E6_WHEAT Uncharacterized protein OS=Triticum aestivum PE=4 SV=1;>tr|W5DDR0|W5DDR0_W	1	0.0320681	_FYTK(ac)VFK_	FYTK(1)VFK	195	0.054359	49.097	nuclear							IPR013216;IPR029063;IPR025771;	Methyltransferase type 11;S-adenosyl-L-methionine-dependent methyltransferase;Phosphoethanolamine N-methyltransferase;
		W5AIJ5	>tr|W5AIJ5|W5AIJ5_WHEAT Uncharacterized protein OS=Triticum aestivum PE=4 SV=1;>tr|W4ZLJ5|W4ZLJ5_WHEAT Uncharacterized protein OS=Triticum aestivum PE=4 SV=1;>tr|W5A0E6|W5A0E6_WHEAT Uncharacterized protein OS=Triticum aestivum PE=4 SV=1;>tr|W5AGD1|W5AGD1_W	1	6.75392e-05	_GYDLHDVK(ac)TYGK_	GYDLHDVK(1)TYGK	423	0.69233	102.33	nuclear							IPR013216;IPR029063;IPR025771;	Methyltransferase type 11;S-adenosyl-L-methionine-dependent methyltransferase;Phosphoethanolamine N-methyltransferase;
		W5AIJ5	>tr|W5AIJ5|W5AIJ5_WHEAT Uncharacterized protein OS=Triticum aestivum PE=4 SV=1;>tr|W4ZLJ5|W4ZLJ5_WHEAT Uncharacterized protein OS=Triticum aestivum PE=4 SV=1;>tr|W5A0E6|W5A0E6_WHEAT Uncharacterized protein OS=Triticum aestivum PE=4 SV=1;>tr|W5AGD1|W5AGD1_W	1	0.0266692	_WLK(ac)PGGHIFIR_	WLK(1)PGGHIFIR	160	0.94727	55.721	nuclear							IPR013216;IPR029063;IPR025771;	Methyltransferase type 11;S-adenosyl-L-methionine-dependent methyltransferase;Phosphoethanolamine N-methyltransferase;
		W5AFN1	>tr|W5AFN1|W5AFN1_WHEAT Uncharacterized protein OS=Triticum aestivum PE=4 SV=1;>tr|W5A5C9|W5A5C9_WHEAT Uncharacterized protein OS=Triticum aestivum PE=4 SV=1;>tr|W4ZLQ8|W4ZLQ8_WHEAT Uncharacterized protein OS=Triticum aestivum PE=4 SV=1	1	0.000291541	_ELDLSSNEVVTK(ac)YK_	ELDLSSNEVVTK(1)YK	23	0.42236	84.753	cytosol							IPR011991;IPR000994;IPR001714;IPR004545;	Winged helix-turn-helix DNA-binding domain;Peptidase M24, structural domain;Peptidase M24, methionine aminopeptidase;Proliferation-associated protein 1;
		W5CGA4	>tr|W5CGA4|W5CGA4_WHEAT Uncharacterized protein (Fragment) OS=Triticum aestivum PE=4 SV=1;>tr|W5DCU4|W5DCU4_WHEAT Uncharacterized protein OS=Triticum aestivum PE=3 SV=1;>tr|W4ZM62|W4ZM62_WHEAT Uncharacterized protein OS=Triticum aestivum PE=3 SV=1;>tr|W5C1	1	0.0413222	_ETAESYLGK(ac)SISK_	ETAESYLGK(1)SISK	9	-0.04665	57.414	cytosol							IPR013126;	Heat shock protein 70 family;
		W5FIV0	>tr|W5FIV0|W5FIV0_WHEAT Uncharacterized protein (Fragment) OS=Triticum aestivum PE=4 SV=1;>tr|W5AGF8|W5AGF8_WHEAT Nucleoside diphosphate kinase (Fragment) OS=Triticum aestivum PE=3 SV=1;>tr|W5AIZ1|W5AIZ1_WHEAT Nucleoside diphosphate kinase (Fragment) OS=Tr	1	0.00283744	_HYHDLK(ac)ER_	HYHDLK(1)ER	21	0.049084	97.635	cytosol							IPR001564;	Nucleoside diphosphate kinase;
		W5FIV0	>tr|W5FIV0|W5FIV0_WHEAT Uncharacterized protein (Fragment) OS=Triticum aestivum PE=4 SV=1;>tr|W5AGF8|W5AGF8_WHEAT Nucleoside diphosphate kinase (Fragment) OS=Triticum aestivum PE=3 SV=1;>tr|W5AIZ1|W5AIZ1_WHEAT Nucleoside diphosphate kinase (Fragment) OS=Tr	1	0.011939	_QFAEK(ac)HYHDLK_	QFAEK(1)HYHDLK	15	-1.4946	63.473	cytosol							IPR001564;	Nucleoside diphosphate kinase;
		W4ZM66	>tr|W4ZM66|W4ZM66_WHEAT Uncharacterized protein OS=Triticum aestivum PE=4 SV=1;>tr|W5AEB2|W5AEB2_WHEAT Uncharacterized protein OS=Triticum aestivum PE=4 SV=1	1	7.17689e-05	_GLGPISLAGDFDHDK(ac)MVGDLK_	GLGPISLAGDFDHDK(1)MVGDLK	227	-0.37032	77.959	chloroplast
		W4ZM66	>tr|W4ZM66|W4ZM66_WHEAT Uncharacterized protein OS=Triticum aestivum PE=4 SV=1;>tr|W5A6N0|W5A6N0_WHEAT Uncharacterized protein OS=Triticum aestivum PE=4 SV=1	1	1.42052e-11	_LLTVLSK(ac)FPQGER_	LLTVLSK(1)FPQGER	203	-2.8752	131.06	chloroplast
		W4ZM66	>tr|W4ZM66|W4ZM66_WHEAT Uncharacterized protein OS=Triticum aestivum PE=4 SV=1;>tr|W5A6N0|W5A6N0_WHEAT Uncharacterized protein OS=Triticum aestivum PE=4 SV=1	1	3.49719e-06	_SLYALELK(ac)SIGR_	SLYALELK(1)SIGR	120	-1.3234	113.95	chloroplast
		W5A2Z1	>tr|W5A2Z1|W5A2Z1_WHEAT Uncharacterized protein OS=Triticum aestivum PE=3 SV=1;>tr|W5AFJ5|W5AFJ5_WHEAT Uncharacterized protein OS=Triticum aestivum PE=3 SV=1;>tr|W4ZMB4|W4ZMB4_WHEAT Uncharacterized protein OS=Triticum aestivum PE=3 SV=1	1	0.0113317	_FGVNCFK(ac)YR_	FGVNCFK(1)YR	362	2.1349	70.816	cytosol				K11420	EHMT:euchromatic histone-lysine N-methyltransferase [EC:2.1.1.43];	Lysine degradation ;	IPR007728;IPR001214;IPR003105;IPR003606;IPR025794;IPR015947;	Pre-SET domain;SET domain;SRA-YDG;Pre-SET zinc-binding sub-group;Histone H3-K9 methyltransferase, plant;PUA-like domain;
		W4ZMD0	>tr|W4ZMD0|W4ZMD0_WHEAT Uncharacterized protein OS=Triticum aestivum PE=3 SV=1;>tr|W5A226|W5A226_WHEAT Uncharacterized protein OS=Triticum aestivum PE=3 SV=1	1	0.015326	_HIADK(ac)YK_	HIADK(1)YK	79	-0.12137	73.248	nuclear							IPR004046;IPR004045;IPR012336;IPR010987;	Glutathione S-transferase, C-terminal;Glutathione S-transferase, N-terminal;Thioredoxin-like fold;Glutathione S-transferase, C-terminal-like;
		W5A7P1	>tr|W5A7P1|W5A7P1_WHEAT Uncharacterized protein OS=Triticum aestivum PE=4 SV=1;>tr|W4ZMF7|W4ZMF7_WHEAT Uncharacterized protein OS=Triticum aestivum PE=4 SV=1;>tr|W5AE72|W5AE72_WHEAT Uncharacterized protein OS=Triticum aestivum PE=4 SV=1	1	0.00012422	_STVEGITGIISK(ac)TISK_	STVEGITGIISK(1)TISK	133	1.9049	86.005	chloroplast							IPR013328;IPR000506;IPR008927;	Dehydrogenase, multihelical;Acetohydroxy acid isomeroreductase C-terminal;6-phosphogluconate dehydrogenase, C-terminal-like;
		W5HKP9	>tr|W5HKP9|W5HKP9_WHEAT Uncharacterized protein OS=Triticum aestivum PE=4 SV=1;>tr|W5HXT3|W5HXT3_WHEAT Uncharacterized protein OS=Triticum aestivum PE=4 SV=1;>tr|W5HBL1|W5HBL1_WHEAT Uncharacterized protein OS=Triticum aestivum PE=4 SV=1;>tr|W5A5C4|W5A5C4_W	1	0.00869191	_VADK(ac)QINK_	VADK(1)QINK	17	-1.6036	82.279	nuclear							IPR015007;	Nuclear pore complex, NUP2/50/61;
		W5BWH9	>tr|W5BWH9|W5BWH9_WHEAT Uncharacterized protein OS=Triticum aestivum PE=4 SV=1;>tr|W4ZZQ2|W4ZZQ2_WHEAT Uncharacterized protein OS=Triticum aestivum PE=3 SV=1;>tr|W4ZTF3|W4ZTF3_WHEAT Uncharacterized protein OS=Triticum aestivum PE=3 SV=1;>tr|W5AR77|W5AR77_W	1	0.0317291	_VK(ac)YELDK_	VK(1)YELDK	23	-0.38902	51.193	cytosol							IPR008162;	Inorganic pyrophosphatase;
		W5AEY1	>tr|W5AEY1|W5AEY1_WHEAT Uncharacterized protein (Fragment) OS=Triticum aestivum PE=4 SV=1;>tr|W5A1F3|W5A1F3_WHEAT Uncharacterized protein (Fragment) OS=Triticum aestivum PE=3 SV=1;>tr|W4ZNS9|W4ZNS9_WHEAT Uncharacterized protein (Fragment) OS=Triticum aesti	1	0.00605353	_SAVK(ac)FER_	SAVK(1)FER	20	0.30402	93.374	chloroplast							IPR020818;IPR011032;	Chaperonin Cpn10;GroES (chaperonin 10)-like;
		W5AH12	>tr|W5AH12|W5AH12_WHEAT Uncharacterized protein OS=Triticum aestivum PE=3 SV=1;>tr|W5A243|W5A243_WHEAT Uncharacterized protein OS=Triticum aestivum PE=3 SV=1;>tr|W5FYF7|W5FYF7_WHEAT Uncharacterized protein OS=Triticum aestivum PE=3 SV=1;>tr|W5DNU1|W5DNU1_W	1	2.7381e-21	_DLTDSLMK(ac)ILTER_	DLTDSLMK(1)ILTER	193	0.72957	163.33	cytoskeleton				K05692	ACTB_G1:actin beta/gamma 1;ACTB_G1:actin beta/gamma 1;ACTB_G1:actin beta/gamma 1;ACTB_G1:actin beta/gamma 1;ACTB_G1:actin beta/gamma 1;ACTB_G1:actin beta/gamma 1;ACTB_G1:actin beta/gamma 1;ACTB_G1:actin beta/gamma 1;ACTB_G1:actin beta/gamma 1;ACTB_G1:actin beta/gamma 1;ACTB_G1:actin beta/gamma 1;ACTB_G1:actin beta/gamma 1;ACTB_G1:actin beta/gamma 1;ACTB_G1:actin beta/gamma 1;ACTB_G1:actin beta/ga…	Phagosome ;Influenza A ;Vibrio cholerae infection ;Thyroid hormone signaling pathway ;Regulation of actin cytoskeleton ;Proteoglycans in cancer ;Oxytocin signaling pathway ;Shigellosis ;Tight junction ;Salmonella infection ;Bacterial invasion of epithelial cells ;Pathogenic Escherichia coli infection ;Hippo signaling pathway ;Hippo signaling pathway - fly ;Focal adhesion ;Rap1 signaling pathway ;…	IPR004001;IPR004000;IPR020902;	Actin, conserved site;Actin family;Actin/actin-like conserved site;
		W5ESN1	>tr|W5ESN1|W5ESN1_WHEAT Uncharacterized protein OS=Triticum aestivum PE=3 SV=1;>tr|W5A5L6|W5A5L6_WHEAT Uncharacterized protein OS=Triticum aestivum PE=3 SV=1;>tr|W4ZPQ1|W4ZPQ1_WHEAT Uncharacterized protein OS=Triticum aestivum PE=3 SV=1	1	0.0112403	_QVIEK(ac)YYSR_	QVIEK(1)YYSR	19	-0.43349	71.03	nuclear				K02962	RP-S17e:small subunit ribosomal protein S17e;	Ribosome ;	IPR018273;IPR001210;	Ribosomal protein S17e, conserved site;Ribosomal protein S17e;
		W5AGK9	>tr|W5AGK9|W5AGK9_WHEAT Nucleoside diphosphate kinase OS=Triticum aestivum PE=3 SV=1;>tr|W4ZQ38|W4ZQ38_WHEAT Nucleoside diphosphate kinase (Fragment) OS=Triticum aestivum PE=3 SV=1	1	0.0215728	_GFYLK(ac)GLK_	GFYLK(1)GLK	35	-2.4438	66.429	cytosol				K00940	ndk:nucleoside-diphosphate kinase [EC:2.7.4.6];ndk:nucleoside-diphosphate kinase [EC:2.7.4.6];ndk:nucleoside-diphosphate kinase [EC:2.7.4.6];ndk:nucleoside-diphosphate kinase [EC:2.7.4.6];ndk:nucleoside-diphosphate kinase [EC:2.7.4.6];	Metabolic pathways ;Biosynthesis of secondary metabolites ;Biosynthesis of antibiotics ;Purine metabolism ;Pyrimidine metabolism ;	IPR001564;IPR023005;	Nucleoside diphosphate kinase;Nucleoside diphosphate kinase, active site;
		W4ZQ56	>tr|W4ZQ56|W4ZQ56_WHEAT Uncharacterized protein (Fragment) OS=Triticum aestivum PE=3 SV=1	1	0.0162896	_NPK(ac)YSGSMDAFK_	NPK(1)YSGSMDAFK	7	-0.043082	62.162	nuclear							IPR023395;IPR018108;	Mitochondrial carrier domain;Mitochondrial substrate/solute carrier;
		W4ZQ56	>tr|W4ZQ56|W4ZQ56_WHEAT Uncharacterized protein (Fragment) OS=Triticum aestivum PE=3 SV=1	1	0.00991284	_YSGSMDAFK(ac)K_	YSGSMDAFK(1)K	16	1.124	69.672	nuclear							IPR023395;IPR018108;	Mitochondrial carrier domain;Mitochondrial substrate/solute carrier;
		W5A0M4	>tr|W5A0M4|W5A0M4_WHEAT Uncharacterized protein (Fragment) OS=Triticum aestivum PE=3 SV=1;>tr|W5A4N1|W5A4N1_WHEAT Uncharacterized protein OS=Triticum aestivum PE=3 SV=1;>tr|W5AHT3|W5AHT3_WHEAT Uncharacterized protein OS=Triticum aestivum PE=3 SV=1;>tr|W4ZS	1	0.0271358	_DIPGSDK(ac)HR_	DIPGSDK(1)HR	27	-2.0192	52.49	chloroplast							IPR022673;	Hexokinase, C-terminal;
		W5ACE5	>tr|W5ACE5|W5ACE5_WHEAT Uncharacterized protein (Fragment) OS=Triticum aestivum PE=4 SV=1;>tr|W4ZTG5|W4ZTG5_WHEAT Uncharacterized protein (Fragment) OS=Triticum aestivum PE=4 SV=1	1	5.21375e-30	_VPPAANQVECHPVWQQAK(ac)LR_	VPPAANQVECHPVWQQAK(1)LR	19	0.020105	142.26	chloroplast							IPR020471;IPR023210;	Aldo/keto reductase subgroup;NADP-dependent oxidoreductase domain;
		W5AIW8	>tr|W5AIW8|W5AIW8_WHEAT Uncharacterized protein OS=Triticum aestivum PE=4 SV=1;>tr|W4ZTN0|W4ZTN0_WHEAT Uncharacterized protein OS=Triticum aestivum PE=4 SV=1	0.999986	0.0323322	_KDDSEYLMLK(ac)QLGR_	KDDSEYLMLK(1)QLGR	526	4.5877	62.357	cytosol
		W5AIW8	>tr|W5AIW8|W5AIW8_WHEAT Uncharacterized protein OS=Triticum aestivum PE=4 SV=1;>tr|W4ZTN0|W4ZTN0_WHEAT Uncharacterized protein OS=Triticum aestivum PE=4 SV=1;>tr|W5A3L5|W5A3L5_WHEAT Uncharacterized protein OS=Triticum aestivum PE=4 SV=1	1	6.63891e-05	_NLYAIQLK(ac)SIGR_	NLYAIQLK(1)SIGR	78	-1.2932	102.87	cytosol
		W4ZVZ5	>tr|W4ZVZ5|W4ZVZ5_WHEAT Uncharacterized protein (Fragment) OS=Triticum aestivum PE=4 SV=1;>tr|W5DM00|W5DM00_WHEAT Uncharacterized protein OS=Triticum aestivum PE=4 SV=1;>tr|W5AMS3|W5AMS3_WHEAT Uncharacterized protein OS=Triticum aestivum PE=4 SV=1;>tr|W5AB	1	0.000677576	_TETK(ac)TIAR_	TETK(1)TIAR	31	-0.15664	124.98	mitochondria							IPR016040;	NAD(P)-binding domain;
		W4ZVZ8	>tr|W4ZVZ8|W4ZVZ8_WHEAT Uncharacterized protein OS=Triticum aestivum PE=4 SV=1;>tr|W5AL59|W5AL59_WHEAT Uncharacterized protein OS=Triticum aestivum PE=4 SV=1;>tr|W5ABE0|W5ABE0_WHEAT Uncharacterized protein OS=Triticum aestivum PE=4 SV=1	1	0.01791	_YVAK(ac)VLAR_	YVAK(1)VLAR	174	0.2401	70.525	chloroplast							IPR001940;IPR001478;IPR001254;IPR009003;	Peptidase S1C;PDZ domain;Peptidase S1;Trypsin-like cysteine/serine peptidase domain;
		W5ETN6	>tr|W5ETN6|W5ETN6_WHEAT Uncharacterized protein OS=Triticum aestivum PE=4 SV=1;>tr|W5EB03|W5EB03_WHEAT Uncharacterized protein OS=Triticum aestivum PE=4 SV=1;>tr|W5DUX9|W5DUX9_WHEAT Uncharacterized protein OS=Triticum aestivum PE=4 SV=1;>tr|W4ZWJ3|W4ZWJ3_W	1	0.0172011	_IACNK(ac)YMTK_	IACNK(1)YMTK	74	-0.76753	66.19	chloroplast				K02866	RP-L10e:large subunit ribosomal protein L10e;	Ribosome ;	IPR001197;IPR016180;IPR018255;	Ribosomal protein L10e;Ribosomal protein L10e/L16;Ribosomal protein L10e, conserved site;
		W5A8K8	>tr|W5A8K8|W5A8K8_WHEAT Uncharacterized protein OS=Triticum aestivum PE=3 SV=1;>tr|W5A957|W5A957_WHEAT Uncharacterized protein OS=Triticum aestivum PE=3 SV=1;>tr|W4ZXI8|W4ZXI8_WHEAT Uncharacterized protein OS=Triticum aestivum PE=3 SV=1;>tr|W5FXS5|W5FXS5_W	1	0.00331129	_AIAK(ac)YVLR_	AIAK(1)YVLR	73	-0.23031	97.798	chloroplast				K00799	GST:glutathione S-transferase [EC:2.5.1.18];GST:glutathione S-transferase [EC:2.5.1.18];GST:glutathione S-transferase [EC:2.5.1.18];GST:glutathione S-transferase [EC:2.5.1.18];	Glutathione metabolism ;Metabolism of xenobiotics by cytochrome P450 ;Chemical carcinogenesis ;Drug metabolism - cytochrome P450 ;	IPR012336;IPR010987;IPR004045;IPR004046;	Thioredoxin-like fold;Glutathione S-transferase, C-terminal-like;Glutathione S-transferase, N-terminal;Glutathione S-transferase, C-terminal;
		W5A3R2	>tr|W5A3R2|W5A3R2_WHEAT Uncharacterized protein (Fragment) OS=Triticum aestivum PE=3 SV=1;>tr|W4ZY98|W4ZY98_WHEAT Uncharacterized protein OS=Triticum aestivum PE=3 SV=1;>tr|W5F478|W5F478_WHEAT Uncharacterized protein (Fragment) OS=Triticum aestivum PE=4 SV	1	5.7427e-06	_LVDDASK(ac)FLNDK_	LVDDASK(1)FLNDK	51	-3.0957	110.38	cytosol							IPR013126;IPR018181;	Heat shock protein 70 family;Heat shock protein 70, conserved site;
		W5A3R2	>tr|W5A3R2|W5A3R2_WHEAT Uncharacterized protein (Fragment) OS=Triticum aestivum PE=3 SV=1;>tr|W4ZY98|W4ZY98_WHEAT Uncharacterized protein OS=Triticum aestivum PE=3 SV=1;>tr|W5AA68|W5AA68_WHEAT Uncharacterized protein (Fragment) OS=Triticum aestivum PE=3 SV	1	0.00440126	_NDEGIDLLK(ac)DK_	NDEGIDLLK(1)DK	171	-0.46519	76.073	cytosol							IPR013126;IPR018181;	Heat shock protein 70 family;Heat shock protein 70, conserved site;
		W5ETD4	>tr|W5ETD4|W5ETD4_WHEAT Uncharacterized protein OS=Triticum aestivum PE=4 SV=1;>tr|W5A031|W5A031_WHEAT Uncharacterized protein OS=Triticum aestivum PE=4 SV=1;>tr|W5EIT2|W5EIT2_WHEAT Uncharacterized protein (Fragment) OS=Triticum aestivum PE=4 SV=1	1	0.0347219	_GMPHK(ac)FYHGR_	GMPHK(1)FYHGR	55	0.38979	50.353	cytosol				K02889	RP-L21e:large subunit ribosomal protein L21e;	Ribosome ;	IPR008991;IPR018259;IPR001147;	Translation protein SH3-like domain;Ribosomal protein L21e, conserved site;Ribosomal protein L21e;
		W5ADP8	>tr|W5ADP8|W5ADP8_WHEAT Uncharacterized protein OS=Triticum aestivum PE=4 SV=1	1	0.0327762	_LPLLHK(ac)QEVK_	LPLLHK(1)QEVK	7	3.8011	49.3	cytosol							IPR003406;	Glycosyl transferase, family 14;
		W5AEB2	>tr|W5AEB2|W5AEB2_WHEAT Uncharacterized protein OS=Triticum aestivum PE=4 SV=1	1	7.28714e-09	_LLTVLSK(ac)FPQGDR_	LLTVLSK(1)FPQGDR	137	-2.1299	120.84	chloroplast
		W5AFF4	>tr|W5AFF4|W5AFF4_WHEAT Uncharacterized protein OS=Triticum aestivum PE=3 SV=1	1	0.00137666	_VFGFK(ac)ALR_	VFGFK(1)ALR	128	0.58989	111.01	chloroplast							IPR017443;IPR017444;	Ribulose bisphosphate carboxylase, large subunit, ferrodoxin-like N-terminal;Ribulose bisphosphate carboxylase, large subunit, N-terminal;
		W5AM16	>tr|W5AM16|W5AM16_WHEAT Uncharacterized protein OS=Triticum aestivum PE=4 SV=1;>tr|W5A7R5|W5A7R5_WHEAT Uncharacterized protein OS=Triticum aestivum PE=4 SV=1;>tr|W4ZWJ2|W4ZWJ2_WHEAT Uncharacterized protein OS=Triticum aestivum PE=4 SV=1;>tr|W5EL56|W5EL56_W	1	0.00142414	_HFNVGK(ac)YR_	HFNVGK(1)YR	411	-0.49886	108.46	cytosol				K01103	PFKFB3:6-phosphofructo-2-kinase / fructose-2,6-biphosphatase 3 [EC:2.7.1.105 3.1.3.46];PFKFB3:6-phosphofructo-2-kinase / fructose-2,6-biphosphatase 3 [EC:2.7.1.105 3.1.3.46];PFKFB3:6-phosphofructo-2-kinase / fructose-2,6-biphosphatase 3 [EC:2.7.1.105 3.1.3.46];	AMPK signaling pathway ;Fructose and mannose metabolism ;HIF-1 signaling pathway ;	IPR029033;IPR003094;IPR027417;IPR013783;IPR013784;IPR013078;IPR013079;IPR001345;IPR002044;	Histidine phosphatase superfamily;Fructose-2,6-bisphosphatase;P-loop containing nucleoside triphosphate hydrolase;Immunoglobulin-like fold;Carbohydrate-binding-like fold;Histidine phosphatase superfamily, clade-1;6-phosphofructo-2-kinase;Phosphoglycerate/bisphosphoglycerate mutase, active site;Carbohydrate binding module family 20;
		W5AM53	>tr|W5AM53|W5AM53_WHEAT Uncharacterized protein OS=Triticum aestivum PE=3 SV=1	1	0.0319776	_DEDAK(ac)FK_	DEDAK(1)FK	102	1.2159	51.335	chloroplast				K02987	RP-S4e:small subunit ribosomal protein S4e;	Ribosome ;	IPR013843;IPR013845;IPR005824;IPR000876;IPR002942;	Ribosomal protein S4e, N-terminal;Ribosomal protein S4e, central region;KOW;Ribosomal protein S4e;RNA-binding S4 domain;
		W5BVA4	>tr|W5BVA4|W5BVA4_WHEAT Uncharacterized protein OS=Triticum aestivum PE=3 SV=1;>tr|W5BHF2|W5BHF2_WHEAT Uncharacterized protein OS=Triticum aestivum PE=3 SV=1;>tr|W5AP59|W5AP59_WHEAT Uncharacterized protein OS=Triticum aestivum PE=3 SV=1	1	0.000927663	_TFAEETWAK(ac)HK_	TFAEETWAK(1)HK	356	-0.5623	88.24	endoplasmic reticulum				K08057	CALR:calreticulin;CALR:calreticulin;CALR:calreticulin;CALR:calreticulin;CALR:calreticulin;	Protein processing in endoplasmic reticulum ;HTLV-I infection ;Phagosome ;Antigen processing and presentation ;Chagas disease (American trypanosomiasis) ;	IPR018124;IPR009033;IPR013320;IPR001580;	Calreticulin/calnexin, conserved site;Calreticulin/calnexin, P domain;Concanavalin A-like lectin/glucanase domain;Calreticulin/calnexin;
		W5EUS8	>tr|W5EUS8|W5EUS8_WHEAT Uncharacterized protein OS=Triticum aestivum PE=4 SV=1;>tr|W5B8G2|W5B8G2_WHEAT Uncharacterized protein OS=Triticum aestivum PE=4 SV=1;>tr|W5APZ1|W5APZ1_WHEAT Uncharacterized protein OS=Triticum aestivum PE=4 SV=1	1	0.00609742	_EASNYVNK(ac)YLR_	EASNYVNK(1)YLR	39	0.47568	69.672	chloroplast							IPR023222;IPR008797;	PsbQ-like domain;Photosystem II PsbQ, oxygen evolving complex;
		W5B9L0	>tr|W5B9L0|W5B9L0_WHEAT Uncharacterized protein OS=Triticum aestivum PE=4 SV=1;>tr|W5AQE7|W5AQE7_WHEAT Uncharacterized protein OS=Triticum aestivum PE=4 SV=1;>sp|P27665|PSBO_WHEAT Oxygen-evolving enhancer protein 1, chloroplastic OS=Triticum aestivum GN=PS	1	0.0154282	_AGK(ac)YEMK_	AGK(1)YEMK	124	1.7276	74.255	chloroplast				K02716	psbO:photosystem II oxygen-evolving enhancer protein 1;psbO:photosystem II oxygen-evolving enhancer protein 1;	Metabolic pathways ;Photosynthesis ;	IPR002628;IPR011250;	Photosystem II PsbO, manganese-stabilising;Outer membrane protein/outer membrane enzyme PagP , beta-barrel;
		W5BV49	>tr|W5BV49|W5BV49_WHEAT Uncharacterized protein OS=Triticum aestivum PE=4 SV=1;>tr|W5AQW2|W5AQW2_WHEAT Uncharacterized protein OS=Triticum aestivum PE=4 SV=1	1	1.83462e-05	_GMSCTWDVAEAVDK(ac)HYK_	GMSCTWDVAEAVDK(1)HYK	130	-2.1609	93.495	chloroplast							IPR014710;IPR011051;IPR008579;	RmlC-like jelly roll fold;RmlC-like cupin domain;Domain of unknown function DUF861, cupin-3;
		W5AUD0	>tr|W5AUD0|W5AUD0_WHEAT Uncharacterized protein OS=Triticum aestivum PE=3 SV=1;>tr|W5AS02|W5AS02_WHEAT Uncharacterized protein OS=Triticum aestivum PE=3 SV=1	1	0.000650255	_IAEFAK(ac)HGLLPLLQK_	IAEFAK(1)HGLLPLLQK	227	-0.67565	74.789	cytosol							IPR012336;IPR004045;IPR004046;IPR010987;	Thioredoxin-like fold;Glutathione S-transferase, N-terminal;Glutathione S-transferase, C-terminal;Glutathione S-transferase, C-terminal-like;
		W5DUX2	>tr|W5DUX2|W5DUX2_WHEAT Uncharacterized protein (Fragment) OS=Triticum aestivum PE=4 SV=1;>tr|W5E2J7|W5E2J7_WHEAT Eukaryotic translation initiation factor 3 subunit I OS=Triticum aestivum PE=3 SV=1;>tr|W5B9W5|W5B9W5_WHEAT Eukaryotic translation initiation	1	0.0144308	_FEAK(ac)FFHK_	FEAK(1)FFHK	95	0.1946	71.379	nuclear							IPR001680;IPR017986;IPR015943;	WD40 repeat;WD40-repeat-containing domain;WD40/YVTN repeat-like-containing domain;
		W5BAB9	>tr|W5BAB9|W5BAB9_WHEAT Uncharacterized protein OS=Triticum aestivum PE=3 SV=1;>tr|W5ATV6|W5ATV6_WHEAT Uncharacterized protein OS=Triticum aestivum PE=3 SV=1;>tr|W5BQP6|W5BQP6_WHEAT Uncharacterized protein (Fragment) OS=Triticum aestivum PE=3 SV=1	1	0.0032266	_AGAGK(ac)HLEAGAK_	AGAGK(1)HLEAGAK	182	-0.50087	82.774	chloroplast				K05298	GAPA:glyceraldehyde-3-phosphate dehydrogenase (NADP+) (phosphorylating) [EC:1.2.1.13];GAPA:glyceraldehyde-3-phosphate dehydrogenase (NADP+) (phosphorylating) [EC:1.2.1.13];GAPA:glyceraldehyde-3-phosphate dehydrogenase (NADP+) (phosphorylating) [EC:1.2.1.13];GAPA:glyceraldehyde-3-phosphate dehydrogenase (NADP+) (phosphorylating) [EC:1.2.1.13];	Metabolic pathways ;Microbial metabolism in diverse environments ;Carbon metabolism ;Carbon fixation in photosynthetic organisms ;	IPR006424;IPR020831;IPR020830;IPR020828;IPR020829;IPR016040;	Glyceraldehyde-3-phosphate dehydrogenase, type I;Glyceraldehyde/Erythrose phosphate dehydrogenase family;Glyceraldehyde 3-phosphate dehydrogenase, active site;Glyceraldehyde 3-phosphate dehydrogenase, NAD(P) binding domain;Glyceraldehyde 3-phosphate dehydrogenase, catalytic domain;NAD(P)-binding domain;
		W5BAB9	>tr|W5BAB9|W5BAB9_WHEAT Uncharacterized protein OS=Triticum aestivum PE=3 SV=1;>tr|W5ATV6|W5ATV6_WHEAT Uncharacterized protein OS=Triticum aestivum PE=3 SV=1;>tr|W5BQP6|W5BQP6_WHEAT Uncharacterized protein (Fragment) OS=Triticum aestivum PE=3 SV=1	1	3.47701e-92	_QASHLLK(ac)YDSTLGIFDADVKPVGDNAISVDGK_	QASHLLK(1)YDSTLGIFDADVKPVGDNAISVDGK	119	-1.2139	204.34	chloroplast				K05298	GAPA:glyceraldehyde-3-phosphate dehydrogenase (NADP+) (phosphorylating) [EC:1.2.1.13];GAPA:glyceraldehyde-3-phosphate dehydrogenase (NADP+) (phosphorylating) [EC:1.2.1.13];GAPA:glyceraldehyde-3-phosphate dehydrogenase (NADP+) (phosphorylating) [EC:1.2.1.13];GAPA:glyceraldehyde-3-phosphate dehydrogenase (NADP+) (phosphorylating) [EC:1.2.1.13];	Metabolic pathways ;Microbial metabolism in diverse environments ;Carbon metabolism ;Carbon fixation in photosynthetic organisms ;	IPR006424;IPR020831;IPR020830;IPR020828;IPR020829;IPR016040;	Glyceraldehyde-3-phosphate dehydrogenase, type I;Glyceraldehyde/Erythrose phosphate dehydrogenase family;Glyceraldehyde 3-phosphate dehydrogenase, active site;Glyceraldehyde 3-phosphate dehydrogenase, NAD(P) binding domain;Glyceraldehyde 3-phosphate dehydrogenase, catalytic domain;NAD(P)-binding domain;
		W5BAB9	>tr|W5BAB9|W5BAB9_WHEAT Uncharacterized protein OS=Triticum aestivum PE=3 SV=1;>tr|W5ATV6|W5ATV6_WHEAT Uncharacterized protein OS=Triticum aestivum PE=3 SV=1;>tr|W5EPL4|W5EPL4_WHEAT Uncharacterized protein (Fragment) OS=Triticum aestivum PE=3 SV=1	1	0.000181965	_VLDQK(ac)FGIIK_	VLDQK(1)FGIIK	240	0.046316	107.79	chloroplast				K05298	GAPA:glyceraldehyde-3-phosphate dehydrogenase (NADP+) (phosphorylating) [EC:1.2.1.13];GAPA:glyceraldehyde-3-phosphate dehydrogenase (NADP+) (phosphorylating) [EC:1.2.1.13];GAPA:glyceraldehyde-3-phosphate dehydrogenase (NADP+) (phosphorylating) [EC:1.2.1.13];GAPA:glyceraldehyde-3-phosphate dehydrogenase (NADP+) (phosphorylating) [EC:1.2.1.13];	Metabolic pathways ;Microbial metabolism in diverse environments ;Carbon metabolism ;Carbon fixation in photosynthetic organisms ;	IPR006424;IPR020831;IPR020830;IPR020828;IPR020829;IPR016040;	Glyceraldehyde-3-phosphate dehydrogenase, type I;Glyceraldehyde/Erythrose phosphate dehydrogenase family;Glyceraldehyde 3-phosphate dehydrogenase, active site;Glyceraldehyde 3-phosphate dehydrogenase, NAD(P) binding domain;Glyceraldehyde 3-phosphate dehydrogenase, catalytic domain;NAD(P)-binding domain;
		W5BYZ9	>tr|W5BYZ9|W5BYZ9_WHEAT Uncharacterized protein OS=Triticum aestivum PE=4 SV=1;>tr|W5AU48|W5AU48_WHEAT Uncharacterized protein OS=Triticum aestivum PE=3 SV=1;>tr|W5BGE9|W5BGE9_WHEAT Uncharacterized protein OS=Triticum aestivum PE=3 SV=1	1	1.02093e-06	_LIADPDCRPWVEK(ac)YQR_	LIADPDCRPWVEK(1)YQR	45	1.2621	109.55	cytosol
		W5B8G5	>tr|W5B8G5|W5B8G5_WHEAT Uncharacterized protein OS=Triticum aestivum PE=3 SV=1;>tr|W5BYI3|W5BYI3_WHEAT Uncharacterized protein OS=Triticum aestivum PE=3 SV=1;>tr|W5AUA8|W5AUA8_WHEAT Uncharacterized protein OS=Triticum aestivum PE=3 SV=1	1	0.0131241	_GITITSAATTAVWDK(ac)HR_	GITITSAATTAVWDK(1)HR	59	-1.6402	58.712	cytosol							IPR014721;IPR005225;IPR005517;IPR020568;IPR004161;IPR004540;IPR027417;IPR009022;IPR009000;IPR000795;IPR000640;	Ribosomal protein S5 domain 2-type fold, subgroup;Small GTP-binding protein domain;Translation elongation factor EFG/EF2, domain IV;Ribosomal protein S5 domain 2-type fold;Translation elongation factor EFTu/EF1A, domain 2;Translation elongation factor EFG/EF2;P-loop containing nucleoside triphosphate hydrolase;Elongation factor G, III-V domain;Translation protein, beta-barrel domain;Elongation fa…
		W5BU82	>tr|W5BU82|W5BU82_WHEAT Uncharacterized protein (Fragment) OS=Triticum aestivum PE=4 SV=1;>tr|W5B9G8|W5B9G8_WHEAT Uncharacterized protein OS=Triticum aestivum PE=3 SV=1;>tr|W5AUS8|W5AUS8_WHEAT Uncharacterized protein OS=Triticum aestivum PE=3 SV=1	1	0.0146386	_TVVVK(ac)YGGAAM(ox)K_	TVVVK(1)YGGAAMK	28	0.52517	74.611	nuclear							IPR001048;	Aspartate/glutamate/uridylate kinase;
		W5BWZ5	>tr|W5BWZ5|W5BWZ5_WHEAT Uncharacterized protein (Fragment) OS=Triticum aestivum PE=4 SV=1;>tr|W5GJX6|W5GJX6_WHEAT Uncharacterized protein OS=Triticum aestivum PE=4 SV=1;>tr|W5GTW2|W5GTW2_WHEAT Uncharacterized protein OS=Triticum aestivum PE=4 SV=1;>tr|W5AV	1	0.028335	_VALVNYGK(ac)DYGR_	VALVNYGK(1)DYGR	18	1.368	51.726	cytosol							IPR014722;IPR008991;	Ribosomal protein L2 domain 2;Translation protein SH3-like domain;
		W5AWT3	>tr|W5AWT3|W5AWT3_WHEAT Uncharacterized protein OS=Triticum aestivum PE=4 SV=1;>sp|P80602|BAS1_WHEAT 2-Cys peroxiredoxin BAS1, chloroplastic (Fragment) OS=Triticum aestivum GN=TSA PE=1 SV=2;>tr|W5BGL0|W5BGL0_WHEAT Uncharacterized protein OS=Triticum aestiv	1	1.30702e-25	_GLFIIDK(ac)EGVIQHSTINNLGIGR_	GLFIIDK(1)EGVIQHSTINNLGIGR	194	-1.3668	133.92	chloroplast							IPR012336;IPR019479;IPR000866;	Thioredoxin-like fold;Peroxiredoxin, C-terminal;Alkyl hydroperoxide reductase subunit C/ Thiol specific antioxidant;
		W5AWT3	>tr|W5AWT3|W5AWT3_WHEAT Uncharacterized protein OS=Triticum aestivum PE=4 SV=1;>sp|P80602|BAS1_WHEAT 2-Cys peroxiredoxin BAS1, chloroplastic (Fragment) OS=Triticum aestivum GN=TSA PE=1 SV=2;>tr|W5BGL0|W5BGL0_WHEAT Uncharacterized protein OS=Triticum aestiv	1	5.15123e-10	_SGGLGDLK(ac)YPLVSDVTK_	SGGLGDLK(1)YPLVSDVTK	160	0.055916	116.87	chloroplast							IPR012336;IPR019479;IPR000866;	Thioredoxin-like fold;Peroxiredoxin, C-terminal;Alkyl hydroperoxide reductase subunit C/ Thiol specific antioxidant;
		W5AWT3	>tr|W5AWT3|W5AWT3_WHEAT Uncharacterized protein OS=Triticum aestivum PE=4 SV=1;>sp|P80602|BAS1_WHEAT 2-Cys peroxiredoxin BAS1, chloroplastic (Fragment) OS=Triticum aestivum GN=TSA PE=1 SV=2;>tr|W5BGL0|W5BGL0_WHEAT Uncharacterized protein OS=Triticum aestiv	1	3.01062e-07	_YPLVSDVTK(ac)SISK_	YPLVSDVTK(1)SISK	169	-1.633	116.19	chloroplast							IPR012336;IPR019479;IPR000866;	Thioredoxin-like fold;Peroxiredoxin, C-terminal;Alkyl hydroperoxide reductase subunit C/ Thiol specific antioxidant;
		W5BFP4	>tr|W5BFP4|W5BFP4_WHEAT Uncharacterized protein OS=Triticum aestivum PE=4 SV=1;>tr|W5BSR8|W5BSR8_WHEAT Uncharacterized protein OS=Triticum aestivum PE=4 SV=1;>tr|W5AXT4|W5AXT4_WHEAT Uncharacterized protein OS=Triticum aestivum PE=4 SV=1	1	0.000124258	_QACDK(ac)FDPSFYPR_	QACDK(1)FDPSFYPR	77	-1.8075	93.348	peroxisome							IPR018375;IPR001260;	Coproporphyrinogen III oxidase, conserved site;Coproporphyrinogen III oxidase, aerobic;
		W5BFP4	>tr|W5BFP4|W5BFP4_WHEAT Uncharacterized protein OS=Triticum aestivum PE=4 SV=1;>tr|W5BSR8|W5BSR8_WHEAT Uncharacterized protein OS=Triticum aestivum PE=4 SV=1;>tr|W5AXT4|W5AXT4_WHEAT Uncharacterized protein OS=Triticum aestivum PE=4 SV=1	1	0.00370386	_WCDDYFYIK(ac)HR_	WCDDYFYIK(1)HR	97	0.1354	71.03	peroxisome							IPR018375;IPR001260;	Coproporphyrinogen III oxidase, conserved site;Coproporphyrinogen III oxidase, aerobic;
		W5C0Y8	>tr|W5C0Y8|W5C0Y8_WHEAT Uncharacterized protein OS=Triticum aestivum PE=4 SV=1;>tr|W5B699|W5B699_WHEAT Uncharacterized protein OS=Triticum aestivum PE=4 SV=1;>tr|W5AY25|W5AY25_WHEAT Uncharacterized protein OS=Triticum aestivum PE=4 SV=1	0.999999	0.037972	_KPAPPPSPDTIVAK(ac)YK_	KPAPPPSPDTIVAK(1)YK	60	-3.6507	66.826	cytosol							IPR012677;IPR000504;	Nucleotide-binding alpha-beta plait domain;RNA recognition motif domain;
		W5AY52	>tr|W5AY52|W5AY52_WHEAT Uncharacterized protein OS=Triticum aestivum PE=4 SV=1;>tr|W5BBT6|W5BBT6_WHEAT Uncharacterized protein OS=Triticum aestivum PE=4 SV=1;>tr|W5ERZ4|W5ERZ4_WHEAT Uncharacterized protein (Fragment) OS=Triticum aestivum PE=4 SV=1	1	8.80086e-26	_DPAFLK(ac)WYR_	DPAFLK(1)WYR	93	3.6329	191.85	chloroplast				K08917	LHCB6:light-harvesting complex II chlorophyll a/b binding protein 6;LHCB6:light-harvesting complex II chlorophyll a/b binding protein 6;	Metabolic pathways ;Photosynthesis - antenna proteins ;	IPR022796;IPR023329;	Chlorophyll A-B binding protein;Chlorophyll a/b binding protein domain;
		W5AY52	>tr|W5AY52|W5AY52_WHEAT Uncharacterized protein OS=Triticum aestivum PE=4 SV=1;>tr|W5BBT6|W5BBT6_WHEAT Uncharacterized protein OS=Triticum aestivum PE=4 SV=1;>tr|W5C1B8|W5C1B8_WHEAT Uncharacterized protein OS=Triticum aestivum PE=4 SV=1;>tr|W5BYB1|W5BYB1_W	1	0.0151852	_VAEIK(ac)HSR_	VAEIK(1)HSR	227	1.4517	73.233	chloroplast				K08917	LHCB6:light-harvesting complex II chlorophyll a/b binding protein 6;LHCB6:light-harvesting complex II chlorophyll a/b binding protein 6;	Metabolic pathways ;Photosynthesis - antenna proteins ;	IPR022796;IPR023329;	Chlorophyll A-B binding protein;Chlorophyll a/b binding protein domain;
		W5BL83	>tr|W5BL83|W5BL83_WHEAT 40S ribosomal protein S12 OS=Triticum aestivum PE=3 SV=1;>tr|W5CA30|W5CA30_WHEAT 40S ribosomal protein S12 OS=Triticum aestivum PE=3 SV=1;>tr|W5AZJ3|W5AZJ3_WHEAT 40S ribosomal protein S12 OS=Triticum aestivum PE=3 SV=1	1	0.0238303	_SIEK(ac)HAAQLCVLAEDCDQPDYVK_	SIEK(1)HAAQLCVLAEDCDQPDYVK	33	1.1291	49.555	chloroplast				K02951	RP-S12e:small subunit ribosomal protein S12e;	Ribosome ;	IPR029064;IPR000530;IPR004038;	50S ribosomal protein L30e-like;Ribosomal protein S12e;Ribosomal protein L7Ae/L30e/S12e/Gadd45;
		W5BMP9	>tr|W5BMP9|W5BMP9_WHEAT Uncharacterized protein OS=Triticum aestivum PE=3 SV=1;>tr|W5C3Q5|W5C3Q5_WHEAT Uncharacterized protein OS=Triticum aestivum PE=3 SV=1;>tr|W5B016|W5B016_WHEAT Uncharacterized protein OS=Triticum aestivum PE=3 SV=1	1	0.00831343	_APVSALAK(ac)YK_	APVSALAK(1)YK	9	-0.066098	76.228	chloroplast							IPR003578;IPR003579;IPR001806;IPR027417;IPR005225;IPR020849;	Small GTPase superfamily, Rho type;Small GTPase superfamily, Rab type;Small GTPase superfamily;P-loop containing nucleoside triphosphate hydrolase;Small GTP-binding protein domain;Small GTPase superfamily, Ras type;
		W5HMY4	>tr|W5HMY4|W5HMY4_WHEAT Uncharacterized protein (Fragment) OS=Triticum aestivum PE=4 SV=1;>tr|W5B0G2|W5B0G2_WHEAT Uncharacterized protein OS=Triticum aestivum PE=4 SV=1;>tr|W5C5N9|W5C5N9_WHEAT Uncharacterized protein OS=Triticum aestivum PE=4 SV=1;>tr|W5BN	1	0.00766538	_YLK(ac)YLTK_	YLK(1)YLTK	44	1.5306	86.095	chloroplast							IPR002671;	Ribosomal protein L22e;
		W5C780	>tr|W5C780|W5C780_WHEAT Uncharacterized protein OS=Triticum aestivum PE=4 SV=1;>tr|W5BKM7|W5BKM7_WHEAT Uncharacterized protein OS=Triticum aestivum PE=4 SV=1;>tr|W5B1K1|W5B1K1_WHEAT Uncharacterized protein OS=Triticum aestivum PE=4 SV=1	1	0.00060118	_DLVELK(ac)SER_	DLVELK(1)SER	818	0.30339	107.79	chloroplast				K00284	E1.4.7.1:glutamate synthase (ferredoxin) [EC:1.4.7.1];E1.4.7.1:glutamate synthase (ferredoxin) [EC:1.4.7.1];E1.4.7.1:glutamate synthase (ferredoxin) [EC:1.4.7.1];	Microbial metabolism in diverse environments ;Glyoxylate and dicarboxylate metabolism ;Nitrogen metabolism ;	IPR013785;IPR006982;IPR000583;IPR002932;IPR002489;IPR017932;IPR029055;	Aldolase-type TIM barrel;Glutamate synthase, central-N;Class II glutamine amidotransferase domain;Glutamate synthase domain;Glutamate synthase, alpha subunit, C-terminal;Glutamine amidotransferase type 2 domain;Nucleophile aminohydrolases, N-terminal;
		W5C780	>tr|W5C780|W5C780_WHEAT Uncharacterized protein OS=Triticum aestivum PE=4 SV=1;>tr|W5BKM7|W5BKM7_WHEAT Uncharacterized protein OS=Triticum aestivum PE=4 SV=1;>tr|W5B1K1|W5B1K1_WHEAT Uncharacterized protein OS=Triticum aestivum PE=4 SV=1	1	0.0174125	_SGLLK(ac)ILSK_	SGLLK(1)ILSK	691	-3.2654	66.664	chloroplast				K00284	E1.4.7.1:glutamate synthase (ferredoxin) [EC:1.4.7.1];E1.4.7.1:glutamate synthase (ferredoxin) [EC:1.4.7.1];E1.4.7.1:glutamate synthase (ferredoxin) [EC:1.4.7.1];	Microbial metabolism in diverse environments ;Glyoxylate and dicarboxylate metabolism ;Nitrogen metabolism ;	IPR013785;IPR006982;IPR000583;IPR002932;IPR002489;IPR017932;IPR029055;	Aldolase-type TIM barrel;Glutamate synthase, central-N;Class II glutamine amidotransferase domain;Glutamate synthase domain;Glutamate synthase, alpha subunit, C-terminal;Glutamine amidotransferase type 2 domain;Nucleophile aminohydrolases, N-terminal;
		W5C780	>tr|W5C780|W5C780_WHEAT Uncharacterized protein OS=Triticum aestivum PE=4 SV=1;>tr|W5BKM7|W5BKM7_WHEAT Uncharacterized protein OS=Triticum aestivum PE=4 SV=1;>tr|W5B1K1|W5B1K1_WHEAT Uncharacterized protein OS=Triticum aestivum PE=4 SV=1	1	0.0242762	_TDLLK(ac)PK_	TDLLK(1)PK	1195	-1.5735	64.567	chloroplast				K00284	E1.4.7.1:glutamate synthase (ferredoxin) [EC:1.4.7.1];E1.4.7.1:glutamate synthase (ferredoxin) [EC:1.4.7.1];E1.4.7.1:glutamate synthase (ferredoxin) [EC:1.4.7.1];	Microbial metabolism in diverse environments ;Glyoxylate and dicarboxylate metabolism ;Nitrogen metabolism ;	IPR013785;IPR006982;IPR000583;IPR002932;IPR002489;IPR017932;IPR029055;	Aldolase-type TIM barrel;Glutamate synthase, central-N;Class II glutamine amidotransferase domain;Glutamate synthase domain;Glutamate synthase, alpha subunit, C-terminal;Glutamine amidotransferase type 2 domain;Nucleophile aminohydrolases, N-terminal;
		W5B1X6	>tr|W5B1X6|W5B1X6_WHEAT Uncharacterized protein OS=Triticum aestivum PE=4 SV=1;>tr|W5C4P1|W5C4P1_WHEAT Uncharacterized protein OS=Triticum aestivum PE=4 SV=1;>tr|W5BQ58|W5BQ58_WHEAT Uncharacterized protein OS=Triticum aestivum PE=4 SV=1	1	9.20718e-09	_SPTEAEK(ac)YYGETK_	SPTEAEK(1)YYGETK	196	2.147	118.24	chloroplast							IPR008797;IPR023222;	Photosystem II PsbQ, oxygen evolving complex;PsbQ-like domain;
		W5B1X6	>tr|W5B1X6|W5B1X6_WHEAT Uncharacterized protein OS=Triticum aestivum PE=4 SV=1;>tr|W5C4P1|W5C4P1_WHEAT Uncharacterized protein OS=Triticum aestivum PE=4 SV=1;>tr|W5BQ58|W5BQ58_WHEAT Uncharacterized protein OS=Triticum aestivum PE=4 SV=1	1	0.00148733	_YDLK(ac)TVISSK_	YDLK(1)TVISSK	153	0.16753	90.306	chloroplast							IPR008797;IPR023222;	Photosystem II PsbQ, oxygen evolving complex;PsbQ-like domain;
		W5CIX0	>tr|W5CIX0|W5CIX0_WHEAT Uncharacterized protein OS=Triticum aestivum PE=3 SV=1;>tr|W5I1R7|W5I1R7_WHEAT Uncharacterized protein OS=Triticum aestivum PE=3 SV=1;>tr|W5EFS2|W5EFS2_WHEAT Uncharacterized protein OS=Triticum aestivum PE=3 SV=1;>tr|W5C5K4|W5C5K4_W	1	0.0323192	_TQNVLGEK(ac)GR_	TQNVLGEK(1)GR	39	2.0398	52.247	cytosol							IPR009019;IPR015946;IPR018280;IPR004044;IPR005703;IPR001351;	K homology domain, prokaryotic type;K homology domain-like, alpha/beta;Ribosomal protein S3, conserved site;K Homology domain, type 2;Ribosomal protein S3, eukaryotic/archaeal;Ribosomal protein S3, C-terminal;
		W5C3C4	>tr|W5C3C4|W5C3C4_WHEAT Ribosomal protein L15 (Fragment) OS=Triticum aestivum PE=3 SV=1;>tr|W5EXG9|W5EXG9_WHEAT Ribosomal protein L15 OS=Triticum aestivum PE=3 SV=1;>tr|W5FEX7|W5FEX7_WHEAT Ribosomal protein L15 OS=Triticum aestivum PE=3 SV=1;>tr|W5B2F5|W5B	1	6.59288e-08	_HQGITQLK(ac)FQR_	HQGITQLK(1)FQR	39	-0.63911	134.98	mitochondria							IPR024794;IPR012678;IPR000439;	Ribosomal protein L15e core domain;Ribosomal protein L23/L15e core domain;Ribosomal protein L15e;
		W5B3D3	>tr|W5B3D3|W5B3D3_WHEAT Uncharacterized protein (Fragment) OS=Triticum aestivum PE=3 SV=1;>tr|W5B3L1|W5B3L1_WHEAT Uncharacterized protein (Fragment) OS=Triticum aestivum PE=3 SV=1;>tr|W5A293|W5A293_WHEAT Uncharacterized protein (Fragment) OS=Triticum aesti	1	0.00153048	_WVGVEFK(ac)EPVWFK_	WVGVEFK(1)EPVWFK	93	-0.034385	72.891	cytosol				K08914	LHCB3:light-harvesting complex II chlorophyll a/b binding protein 3;LHCB3:light-harvesting complex II chlorophyll a/b binding protein 3;	Metabolic pathways ;Photosynthesis - antenna proteins ;	IPR023329;IPR022796;	Chlorophyll a/b binding protein domain;Chlorophyll A-B binding protein;
		W5BKA4	>tr|W5BKA4|W5BKA4_WHEAT Elongation factor 1-alpha OS=Triticum aestivum PE=3 SV=1;>tr|W5C669|W5C669_WHEAT Elongation factor 1-alpha OS=Triticum aestivum PE=3 SV=1;>tr|W5B4B5|W5B4B5_WHEAT Elongation factor 1-alpha OS=Triticum aestivum PE=3 SV=1;>tr|W5B1A1|W5	1	9.14525e-06	_FETTK(ac)YSCTVIDAPGHR_	FETTK(1)YSCTVIDAPGHR	84	-0.019188	88.19	cytosol				K03231	EEF1A:elongation factor 1-alpha;EEF1A:elongation factor 1-alpha;	RNA transport ;Legionellosis ;	IPR009000;IPR000795;IPR004161;IPR004160;IPR027417;IPR004539;	Translation protein, beta-barrel domain;Elongation factor, GTP-binding domain;Translation elongation factor EFTu/EF1A, domain 2;Translation elongation factor EFTu/EF1A, C-terminal;P-loop containing nucleoside triphosphate hydrolase;Translation elongation factor EF1A, eukaryotic/archaeal;
		W5B4L1	>tr|W5B4L1|W5B4L1_WHEAT Ribulose bisphosphate carboxylase small chain (Fragment) OS=Triticum aestivum PE=3 SV=1	1	0.000174391	_FSK(ac)VGFVFR_	FSK(1)VGFVFR	3	2.0301	123.86	chloroplast							IPR000894;IPR024681;	Ribulose bisphosphate carboxylase small chain, domain;Ribulose bisphosphate carboxylase, small chain;
		W5B4V1	>tr|W5B4V1|W5B4V1_WHEAT Uncharacterized protein (Fragment) OS=Triticum aestivum PE=4 SV=1;>tr|W5BJX9|W5BJX9_WHEAT Eukaryotic translation initiation factor 3 subunit M OS=Triticum aestivum PE=3 SV=1;>tr|W5C5K1|W5C5K1_WHEAT Eukaryotic translation initiation	1	0.0322831	_EYFK(ac)FLNK_	EYFK(1)FLNK	130	-1.6342	51.346	cytosol							IPR000717;IPR011991;	Proteasome component (PCI) domain;Winged helix-turn-helix DNA-binding domain;
		W5C793	>tr|W5C793|W5C793_WHEAT Uncharacterized protein OS=Triticum aestivum PE=4 SV=1;>tr|W5BNG7|W5BNG7_WHEAT Uncharacterized protein OS=Triticum aestivum PE=4 SV=1;>tr|W5B4W4|W5B4W4_WHEAT Uncharacterized protein OS=Triticum aestivum PE=4 SV=1	1	0.0190956	_LSSFDK(ac)YK_	LSSFDK(1)YK	335	-3.1123	67.507	cytosol							IPR004908;IPR011989;IPR011987;IPR016024;	ATPase, V1 complex, subunit H;Armadillo-like helical;ATPase, V1 complex, subunit H, C-terminal;Armadillo-type fold;
		W5B644	>tr|W5B644|W5B644_WHEAT Uncharacterized protein OS=Triticum aestivum PE=4 SV=1;>tr|W5BQR8|W5BQR8_WHEAT Uncharacterized protein OS=Triticum aestivum PE=4 SV=1;>tr|W5BIV2|W5BIV2_WHEAT Uncharacterized protein OS=Triticum aestivum PE=4 SV=1	1	0.0172373	_EVSSK(ac)YLR_	EVSSK(1)YLR	214	2.1259	69.825	cytosol							IPR015847;IPR015848;IPR027408;	Exoribonuclease, phosphorolytic domain 2;Polyribonucleotide nucleotidyltransferase, RNA-binding domain;PNPase/RNase PH domain;
		W5B6J6	>tr|W5B6J6|W5B6J6_WHEAT Uncharacterized protein OS=Triticum aestivum PE=4 SV=1	1	4.7461e-10	_GMSCTWDVTEAVDK(ac)HYK_	GMSCTWDVTEAVDK(1)HYK	130	-1.1512	110.56	chloroplast							IPR008579;IPR014710;IPR011051;	Domain of unknown function DUF861, cupin-3;RmlC-like jelly roll fold;RmlC-like cupin domain;
		W5B7Y9	>tr|W5B7Y9|W5B7Y9_WHEAT Aminomethyltransferase OS=Triticum aestivum PE=3 SV=1;>tr|W5AQS1|W5AQS1_WHEAT Uncharacterized protein OS=Triticum aestivum PE=3 SV=1	1	2.8889e-06	_EDLSK(ac)MYFSDFK_	EDLSK(1)MYFSDFK	154	-0.38012	110.98	cytosol				K00605	gcvT:aminomethyltransferase [EC:2.1.2.10];gcvT:aminomethyltransferase [EC:2.1.2.10];gcvT:aminomethyltransferase [EC:2.1.2.10];gcvT:aminomethyltransferase [EC:2.1.2.10];gcvT:aminomethyltransferase [EC:2.1.2.10];gcvT:aminomethyltransferase [EC:2.1.2.10];gcvT:aminomethyltransferase [EC:2.1.2.10];	Metabolic pathways ;Biosynthesis of secondary metabolites ;Biosynthesis of antibiotics ;Carbon metabolism ;Glycine, serine and threonine metabolism ;Glyoxylate and dicarboxylate metabolism ;One carbon pool by folate ;	IPR013977;IPR029043;IPR006222;IPR006223;IPR027266;	Glycine cleavage T-protein, C-terminal barrel domain;Glycine cleavage T-protein/YgfZ, C-terminal domain;Glycine cleavage T-protein-like, N-terminal;Glycine cleavage system T protein;GTP-binding protein TrmE/Glycine cleavage system T protein, domain 1;
		W5B7Y9	>tr|W5B7Y9|W5B7Y9_WHEAT Aminomethyltransferase OS=Triticum aestivum PE=3 SV=1;>tr|W5AQS1|W5AQS1_WHEAT Uncharacterized protein OS=Triticum aestivum PE=3 SV=1	1	6.48052e-06	_GGDVK(ac)WHVHDER_	GGDVK(1)WHVHDER	123	-0.23607	107.65	cytosol				K00605	gcvT:aminomethyltransferase [EC:2.1.2.10];gcvT:aminomethyltransferase [EC:2.1.2.10];gcvT:aminomethyltransferase [EC:2.1.2.10];gcvT:aminomethyltransferase [EC:2.1.2.10];gcvT:aminomethyltransferase [EC:2.1.2.10];gcvT:aminomethyltransferase [EC:2.1.2.10];gcvT:aminomethyltransferase [EC:2.1.2.10];	Metabolic pathways ;Biosynthesis of secondary metabolites ;Biosynthesis of antibiotics ;Carbon metabolism ;Glycine, serine and threonine metabolism ;Glyoxylate and dicarboxylate metabolism ;One carbon pool by folate ;	IPR013977;IPR029043;IPR006222;IPR006223;IPR027266;	Glycine cleavage T-protein, C-terminal barrel domain;Glycine cleavage T-protein/YgfZ, C-terminal domain;Glycine cleavage T-protein-like, N-terminal;Glycine cleavage system T protein;GTP-binding protein TrmE/Glycine cleavage system T protein, domain 1;
		W5B7Y9	>tr|W5B7Y9|W5B7Y9_WHEAT Aminomethyltransferase OS=Triticum aestivum PE=3 SV=1;>tr|W5AQS1|W5AQS1_WHEAT Uncharacterized protein OS=Triticum aestivum PE=3 SV=1;>tr|W5BFY1|W5BFY1_WHEAT Uncharacterized protein (Fragment) OS=Triticum aestivum PE=4 SV=1;>tr|W5BBJ	1	0.00358573	_MPFVPTK(ac)YYK_	MPFVPTK(1)YYK	352	-0.4808	80.102	cytosol				K00605	gcvT:aminomethyltransferase [EC:2.1.2.10];gcvT:aminomethyltransferase [EC:2.1.2.10];gcvT:aminomethyltransferase [EC:2.1.2.10];gcvT:aminomethyltransferase [EC:2.1.2.10];gcvT:aminomethyltransferase [EC:2.1.2.10];gcvT:aminomethyltransferase [EC:2.1.2.10];gcvT:aminomethyltransferase [EC:2.1.2.10];	Metabolic pathways ;Biosynthesis of secondary metabolites ;Biosynthesis of antibiotics ;Carbon metabolism ;Glycine, serine and threonine metabolism ;Glyoxylate and dicarboxylate metabolism ;One carbon pool by folate ;	IPR013977;IPR029043;IPR006222;IPR006223;IPR027266;	Glycine cleavage T-protein, C-terminal barrel domain;Glycine cleavage T-protein/YgfZ, C-terminal domain;Glycine cleavage T-protein-like, N-terminal;Glycine cleavage system T protein;GTP-binding protein TrmE/Glycine cleavage system T protein, domain 1;
		W5B7Y9	>tr|W5B7Y9|W5B7Y9_WHEAT Aminomethyltransferase OS=Triticum aestivum PE=3 SV=1;>tr|W5AQS1|W5AQS1_WHEAT Uncharacterized protein OS=Triticum aestivum PE=3 SV=1;>tr|W5BFY1|W5BFY1_WHEAT Uncharacterized protein (Fragment) OS=Triticum aestivum PE=4 SV=1;>tr|W5BBJ	1	0.0321485	_NIAMGYVK(ac)NGLHK_	NIAMGYVK(1)NGLHK	320	-0.064023	46.069	cytosol				K00605	gcvT:aminomethyltransferase [EC:2.1.2.10];gcvT:aminomethyltransferase [EC:2.1.2.10];gcvT:aminomethyltransferase [EC:2.1.2.10];gcvT:aminomethyltransferase [EC:2.1.2.10];gcvT:aminomethyltransferase [EC:2.1.2.10];gcvT:aminomethyltransferase [EC:2.1.2.10];gcvT:aminomethyltransferase [EC:2.1.2.10];	Metabolic pathways ;Biosynthesis of secondary metabolites ;Biosynthesis of antibiotics ;Carbon metabolism ;Glycine, serine and threonine metabolism ;Glyoxylate and dicarboxylate metabolism ;One carbon pool by folate ;	IPR013977;IPR029043;IPR006222;IPR006223;IPR027266;	Glycine cleavage T-protein, C-terminal barrel domain;Glycine cleavage T-protein/YgfZ, C-terminal domain;Glycine cleavage T-protein-like, N-terminal;Glycine cleavage system T protein;GTP-binding protein TrmE/Glycine cleavage system T protein, domain 1;
		W5GUA0	>tr|W5GUA0|W5GUA0_WHEAT Uncharacterized protein OS=Triticum aestivum PE=3 SV=1;>tr|W5BD57|W5BD57_WHEAT Uncharacterized protein OS=Triticum aestivum PE=3 SV=1;>tr|W5BTP7|W5BTP7_WHEAT Uncharacterized protein OS=Triticum aestivum PE=4 SV=1;>tr|W5GN63|W5GN63_W	1	0.000210221	_IIGQDEAVK(ac)AISR_	IIGQDEAVK(1)AISR	610	2.0217	94.09	cytosol							IPR001943;IPR001270;IPR027417;IPR028299;IPR023150;IPR004176;IPR003593;IPR003959;IPR019489;IPR018368;	UVR domain;ClpA/B family;P-loop containing nucleoside triphosphate hydrolase;ClpA/B, conserved site 2;Double Clp-N motif;Clp, N-terminal;AAA+ ATPase domain;ATPase, AAA-type, core;Clp ATPase, C-terminal;ClpA/B, conserved site 1;
		W5GUA0	>tr|W5GUA0|W5GUA0_WHEAT Uncharacterized protein OS=Triticum aestivum PE=3 SV=1;>tr|W5BD57|W5BD57_WHEAT Uncharacterized protein OS=Triticum aestivum PE=3 SV=1;>tr|W5FLQ8|W5FLQ8_WHEAT Uncharacterized protein OS=Triticum aestivum PE=4 SV=1;>tr|W5G3Z1|W5G3Z1_W	1	0.00102168	_VEVEK(ac)IIGR_	VEVEK(1)IIGR	149	1.2735	101.65	cytosol							IPR001943;IPR001270;IPR027417;IPR028299;IPR023150;IPR004176;IPR003593;IPR003959;IPR019489;IPR018368;	UVR domain;ClpA/B family;P-loop containing nucleoside triphosphate hydrolase;ClpA/B, conserved site 2;Double Clp-N motif;Clp, N-terminal;AAA+ ATPase domain;ATPase, AAA-type, core;Clp ATPase, C-terminal;ClpA/B, conserved site 1;
		W5GLX4	>tr|W5GLX4|W5GLX4_WHEAT Uncharacterized protein OS=Triticum aestivum PE=3 SV=1;>tr|W5G3N3|W5G3N3_WHEAT Uncharacterized protein OS=Triticum aestivum PE=3 SV=1;>tr|W5FP66|W5FP66_WHEAT Uncharacterized protein OS=Triticum aestivum PE=3 SV=1;>tr|W5BDM2|W5BDM2_W	1	2.13472e-17	_MVNHFVQEFK(ac)R_	MVNHFVQEFK(1)R	252	-1.3965	160.67	cytosol				K03283	HSPA1_8:heat shock 70kDa protein 1/8;HSPA1_8:heat shock 70kDa protein 1/8;HSPA1_8:heat shock 70kDa protein 1/8;HSPA1_8:heat shock 70kDa protein 1/8;HSPA1_8:heat shock 70kDa protein 1/8;HSPA1_8:heat shock 70kDa protein 1/8;HSPA1_8:heat shock 70kDa protein 1/8;HSPA1_8:heat shock 70kDa protein 1/8;HSPA1_8:heat shock 70kDa protein 1/8;HSPA1_8:heat shock 70kDa protein 1/8;HSPA1_8:heat shock 70kDa prot…	Spliceosome ;Protein processing in endoplasmic reticulum ;Epstein-Barr virus infection ;Endocytosis ;Influenza A ;Measles ;Legionellosis ;MAPK signaling pathway ;Antigen processing and presentation ;Toxoplasmosis ;Estrogen signaling pathway ;	IPR029047;IPR029048;IPR018181;IPR013126;	Heat shock protein 70kD, peptide-binding domain;Heat shock protein 70kD, C-terminal domain;Heat shock protein 70, conserved site;Heat shock protein 70 family;
		W5GLX4	>tr|W5GLX4|W5GLX4_WHEAT Uncharacterized protein OS=Triticum aestivum PE=3 SV=1;>tr|W5G3N3|W5G3N3_WHEAT Uncharacterized protein OS=Triticum aestivum PE=3 SV=1;>tr|W5FP66|W5FP66_WHEAT Uncharacterized protein OS=Triticum aestivum PE=3 SV=1;>tr|W5BDM2|W5BDM2_W	1	0.000997471	_MVQEAEK(ac)YK_	MVQEAEK(1)YK	530	1.0489	99.815	cytosol				K03283	HSPA1_8:heat shock 70kDa protein 1/8;HSPA1_8:heat shock 70kDa protein 1/8;HSPA1_8:heat shock 70kDa protein 1/8;HSPA1_8:heat shock 70kDa protein 1/8;HSPA1_8:heat shock 70kDa protein 1/8;HSPA1_8:heat shock 70kDa protein 1/8;HSPA1_8:heat shock 70kDa protein 1/8;HSPA1_8:heat shock 70kDa protein 1/8;HSPA1_8:heat shock 70kDa protein 1/8;HSPA1_8:heat shock 70kDa protein 1/8;HSPA1_8:heat shock 70kDa prot…	Spliceosome ;Protein processing in endoplasmic reticulum ;Epstein-Barr virus infection ;Endocytosis ;Influenza A ;Measles ;Legionellosis ;MAPK signaling pathway ;Antigen processing and presentation ;Toxoplasmosis ;Estrogen signaling pathway ;	IPR029047;IPR029048;IPR018181;IPR013126;	Heat shock protein 70kD, peptide-binding domain;Heat shock protein 70kD, C-terminal domain;Heat shock protein 70, conserved site;Heat shock protein 70 family;
		W5GLX4	>tr|W5GLX4|W5GLX4_WHEAT Uncharacterized protein OS=Triticum aestivum PE=3 SV=1;>tr|W5G3N3|W5G3N3_WHEAT Uncharacterized protein OS=Triticum aestivum PE=3 SV=1;>tr|W5FP66|W5FP66_WHEAT Uncharacterized protein OS=Triticum aestivum PE=3 SV=1;>tr|W5BDM2|W5BDM2_W	1	8.69337e-24	_NQVAMNPINTVFDAK(ac)R_	NQVAMNPINTVFDAK(1)R	74	1.4813	134.14	cytosol				K03283	HSPA1_8:heat shock 70kDa protein 1/8;HSPA1_8:heat shock 70kDa protein 1/8;HSPA1_8:heat shock 70kDa protein 1/8;HSPA1_8:heat shock 70kDa protein 1/8;HSPA1_8:heat shock 70kDa protein 1/8;HSPA1_8:heat shock 70kDa protein 1/8;HSPA1_8:heat shock 70kDa protein 1/8;HSPA1_8:heat shock 70kDa protein 1/8;HSPA1_8:heat shock 70kDa protein 1/8;HSPA1_8:heat shock 70kDa protein 1/8;HSPA1_8:heat shock 70kDa prot…	Spliceosome ;Protein processing in endoplasmic reticulum ;Epstein-Barr virus infection ;Endocytosis ;Influenza A ;Measles ;Legionellosis ;MAPK signaling pathway ;Antigen processing and presentation ;Toxoplasmosis ;Estrogen signaling pathway ;	IPR029047;IPR029048;IPR018181;IPR013126;	Heat shock protein 70kD, peptide-binding domain;Heat shock protein 70kD, C-terminal domain;Heat shock protein 70, conserved site;Heat shock protein 70 family;
		W5BG95	>tr|W5BG95|W5BG95_WHEAT Uncharacterized protein (Fragment) OS=Triticum aestivum PE=4 SV=1	1	0.0150176	_GAGVGIGK(ac)GK_	GAGVGIGK(1)GK	143	-1.6197	74.92	chloroplast
		W5BZZ2	>tr|W5BZZ2|W5BZZ2_WHEAT Uncharacterized protein OS=Triticum aestivum PE=3 SV=1;>tr|W5BH26|W5BH26_WHEAT Uncharacterized protein OS=Triticum aestivum PE=3 SV=1;>tr|W5G105|W5G105_WHEAT Uncharacterized protein OS=Triticum aestivum PE=3 SV=1;>tr|W5EW55|W5EW55_W	1	3.39139e-09	_YNTPK(ac)YR_	YNTPK(1)YR	48	-1.5714	125.25	mitochondria				K02932	RP-L5e:large subunit ribosomal protein L5e;	Ribosome ;	IPR005485;IPR005484;IPR025607;	Ribosomal protein L5 eukaryotic/L18 archaeal;Ribosomal protein L18/L5;Ribosomal protein L5 eukaryotic/L18 archaeal, C-terminal;
		W5BH97	>tr|W5BH97|W5BH97_WHEAT Uncharacterized protein OS=Triticum aestivum PE=4 SV=1;>tr|W5BS31|W5BS31_WHEAT Uncharacterized protein OS=Triticum aestivum PE=4 SV=1	1	0.00569365	_IAEFAK(ac)HDLLPLLQK_	IAEFAK(1)HDLLPLLQK	227	-0.1154	62.861	cytosol							IPR010987;IPR004045;IPR012336;	Glutathione S-transferase, C-terminal-like;Glutathione S-transferase, N-terminal;Thioredoxin-like fold;
		W5BV67	>tr|W5BV67|W5BV67_WHEAT Uncharacterized protein OS=Triticum aestivum PE=4 SV=1	1	2.10478e-09	_IDHDANPQIIEK(ac)YK_	IDHDANPQIIEK(1)YK	25	-0.53358	114.21	cytosol							IPR013766;IPR012336;	Thioredoxin domain;Thioredoxin-like fold;
		W5C1C7	>tr|W5C1C7|W5C1C7_WHEAT Uncharacterized protein (Fragment) OS=Triticum aestivum PE=4 SV=1	1	0.0182487	_MTLTK(ac)YQK_	MTLTK(1)YQK	37	-1.9672	67.897	chloroplast							IPR029069;IPR013114;	HotDog domain;Beta-hydroxydecanoyl thiol ester dehydrase, FabA/FabZ;
		W5C7V9	>tr|W5C7V9|W5C7V9_WHEAT ATP synthase epsilon chain, chloroplastic OS=Triticum aestivum GN=atpE PE=3 SV=1;>tr|W5AF20|W5AF20_WHEAT Uncharacterized protein OS=Triticum aestivum PE=3 SV=1	1	0.000428912	_ESGVINEK(ac)NIEESK_	ESGVINEK(1)NIEESK	10	-0.43865	82.651	cytosol							IPR001469;IPR027417;IPR024034;IPR020003;IPR020546;IPR020547;IPR000793;IPR000194;	ATPase, F1 complex, delta/epsilon subunit;P-loop containing nucleoside triphosphate hydrolase;ATPase, F1 complex beta subunit/V1 complex, C-terminal;ATPase, alpha/beta subunit, nucleotide-binding domain, active site;ATPase, F1 complex, delta/epsilon subunit, N-terminal;ATPase, F1 complex, delta/epsilon subunit, C-terminal domain;ATPase, F1/V1/A1 complex, alpha/beta subunit, C-terminal;ATPase, F1/…
		W5C7V9	>tr|W5C7V9|W5C7V9_WHEAT ATP synthase epsilon chain, chloroplastic OS=Triticum aestivum GN=atpE PE=3 SV=1;>tr|W5AF20|W5AF20_WHEAT Uncharacterized protein OS=Triticum aestivum PE=3 SV=1	1	0.0406322	_K(ac)ESGVINEK_	K(1)ESGVINEK	2	-0.13933	46.001	cytosol							IPR001469;IPR027417;IPR024034;IPR020003;IPR020546;IPR020547;IPR000793;IPR000194;	ATPase, F1 complex, delta/epsilon subunit;P-loop containing nucleoside triphosphate hydrolase;ATPase, F1 complex beta subunit/V1 complex, C-terminal;ATPase, alpha/beta subunit, nucleotide-binding domain, active site;ATPase, F1 complex, delta/epsilon subunit, N-terminal;ATPase, F1 complex, delta/epsilon subunit, C-terminal domain;ATPase, F1/V1/A1 complex, alpha/beta subunit, C-terminal;ATPase, F1/…
		W5CAD8	>tr|W5CAD8|W5CAD8_WHEAT Uncharacterized protein OS=Triticum aestivum PE=4 SV=1;>tr|W5DCF1|W5DCF1_WHEAT Uncharacterized protein OS=Triticum aestivum PE=4 SV=1;>tr|W5D1H1|W5D1H1_WHEAT Uncharacterized protein OS=Triticum aestivum PE=4 SV=1	1	1.03231e-05	_K(ac)HLAPFLPSHPVIPTGGFPLPEK_	K(1)HLAPFLPSHPVIPTGGFPLPEK	148	3.015	78.531	cytosol							IPR015421;IPR015424;IPR020580;	Pyridoxal phosphate-dependent transferase, major region, subdomain 1;Pyridoxal phosphate-dependent transferase;Glycine cleavage system P-protein, N-terminal;
		W5CAD8	>tr|W5CAD8|W5CAD8_WHEAT Uncharacterized protein OS=Triticum aestivum PE=4 SV=1;>tr|W5DCF1|W5DCF1_WHEAT Uncharacterized protein OS=Triticum aestivum PE=4 SV=1	1	0.000568299	_RLEK(ac)HYPVLFR_	RLEK(1)HYPVLFR	223	0.38567	96.067	cytosol							IPR015421;IPR015424;IPR020580;	Pyridoxal phosphate-dependent transferase, major region, subdomain 1;Pyridoxal phosphate-dependent transferase;Glycine cleavage system P-protein, N-terminal;
		W5D7Q4	>tr|W5D7Q4|W5D7Q4_WHEAT Uncharacterized protein OS=Triticum aestivum PE=4 SV=1;>tr|W5CY88|W5CY88_WHEAT Uncharacterized protein OS=Triticum aestivum PE=4 SV=1;>tr|W5CB91|W5CB91_WHEAT Uncharacterized protein OS=Triticum aestivum PE=4 SV=1	1	0.02634	_TYPDNK(ac)HVK_	TYPDNK(1)HVK	67	-0.97051	57.55	chloroplast							IPR012336;IPR013740;	Thioredoxin-like fold;Redoxin;
		W5CC40	>tr|W5CC40|W5CC40_WHEAT Uncharacterized protein OS=Triticum aestivum PE=3 SV=1;>tr|W5DJV8|W5DJV8_WHEAT Uncharacterized protein (Fragment) OS=Triticum aestivum PE=4 SV=1;>tr|W5DAE9|W5DAE9_WHEAT Uncharacterized protein OS=Triticum aestivum PE=3 SV=1;>tr|W5D6	1	0.000477727	_LVPGWTK(ac)PICIGR_	LVPGWTK(1)PICIGR	36	3.5211	85.672	chloroplast							IPR019818;IPR004790;IPR024084;	Isocitrate/isopropylmalate dehydrogenase, conserved site;Isocitrate dehydrogenase NADP-dependent;Isopropylmalate dehydrogenase-like domain;
		W5CC40	>tr|W5CC40|W5CC40_WHEAT Uncharacterized protein OS=Triticum aestivum PE=3 SV=1;>tr|W5DAE9|W5DAE9_WHEAT Uncharacterized protein OS=Triticum aestivum PE=3 SV=1	1	0.0448447	_SK(ac)YEAAGIWYEHR_	SK(1)YEAAGIWYEHR	146	-0.076944	49.988	chloroplast							IPR019818;IPR004790;IPR024084;	Isocitrate/isopropylmalate dehydrogenase, conserved site;Isocitrate dehydrogenase NADP-dependent;Isopropylmalate dehydrogenase-like domain;
		W5CQ46	>tr|W5CQ46|W5CQ46_WHEAT Uncharacterized protein OS=Triticum aestivum PE=4 SV=1;>tr|W5CCM5|W5CCM5_WHEAT Uncharacterized protein OS=Triticum aestivum PE=4 SV=1;>tr|W5F6I7|W5F6I7_WHEAT Carbonic anhydrase OS=Triticum aestivum PE=3 SV=1	1	5.49588e-22	_ALLSLK(ac)DGADDSFHFVEDWVR_	ALLSLK(1)DGADDSFHFVEDWVR	29	-0.35437	124.2	chloroplast							IPR001765;	Carbonic anhydrase;
		W5CQ46	>tr|W5CQ46|W5CQ46_WHEAT Uncharacterized protein OS=Triticum aestivum PE=4 SV=1;>tr|W5CCM5|W5CCM5_WHEAT Uncharacterized protein OS=Triticum aestivum PE=4 SV=1	1	2.40122e-08	_LVGGHYDFVSGK(ac)FETWEQ_	LVGGHYDFVSGK(1)FETWEQ	109	-2.3867	99.747	chloroplast							IPR001765;	Carbonic anhydrase;
		W5D898	>tr|W5D898|W5D898_WHEAT Uncharacterized protein OS=Triticum aestivum PE=4 SV=1;>tr|W5CDG5|W5CDG5_WHEAT Uncharacterized protein OS=Triticum aestivum PE=4 SV=1;>tr|W5D322|W5D322_WHEAT Uncharacterized protein OS=Triticum aestivum PE=4 SV=1	1	0.00701217	_LPSK(ac)YLVSPPLIER_	LPSK(1)YLVSPPLIER	282	1.1386	62.861	cytosol							IPR017850;IPR017849;IPR006124;IPR011258;	Alkaline-phosphatase-like, core domain;Alkaline phosphatase-like, alpha/beta/alpha;Metalloenzyme;BPG-independent PGAM, N-terminal;
		W5DCE4	>tr|W5DCE4|W5DCE4_WHEAT Uncharacterized protein OS=Triticum aestivum PE=3 SV=1;>tr|W5CDH8|W5CDH8_WHEAT Uncharacterized protein OS=Triticum aestivum PE=3 SV=1;>tr|W5GWD4|W5GWD4_WHEAT Uncharacterized protein OS=Triticum aestivum PE=4 SV=1;>tr|W5GDM3|W5GDM3_W	1	0.0203185	_GVPK(ac)FLR_	GVPK(1)FLR	253	0.16408	68.485	cytosol				K01595	ppc:phosphoenolpyruvate carboxylase [EC:4.1.1.31];ppc:phosphoenolpyruvate carboxylase [EC:4.1.1.31];ppc:phosphoenolpyruvate carboxylase [EC:4.1.1.31];ppc:phosphoenolpyruvate carboxylase [EC:4.1.1.31];ppc:phosphoenolpyruvate carboxylase [EC:4.1.1.31];ppc:phosphoenolpyruvate carboxylase [EC:4.1.1.31];ppc:phosphoenolpyruvate carboxylase [EC:4.1.1.31];	Metabolic pathways ;Microbial metabolism in diverse environments ;Carbon metabolism ;Pyruvate metabolism ;Carbon fixation in photosynthetic organisms ;Methane metabolism ;Carbon fixation pathways in prokaryotes ;	IPR015813;IPR021135;IPR022805;IPR018129;	Pyruvate/Phosphoenolpyruvate kinase-like domain;Phosphoenolpyruvate carboxylase;Phosphoenolpyruvate carboxylase, bacterial/plant-type;Phosphoenolpyruvate carboxylase, active site;
		W5DCE4	>tr|W5DCE4|W5DCE4_WHEAT Uncharacterized protein OS=Triticum aestivum PE=3 SV=1;>tr|W5CDH8|W5CDH8_WHEAT Uncharacterized protein OS=Triticum aestivum PE=3 SV=1;>tr|W5GWD4|W5GWD4_WHEAT Uncharacterized protein OS=Triticum aestivum PE=4 SV=1;>tr|W5GDM3|W5GDM3_W	1	0.0130641	_SLLQK(ac)HGR_	SLLQK(1)HGR	184	-0.75912	75.738	cytosol				K01595	ppc:phosphoenolpyruvate carboxylase [EC:4.1.1.31];ppc:phosphoenolpyruvate carboxylase [EC:4.1.1.31];ppc:phosphoenolpyruvate carboxylase [EC:4.1.1.31];ppc:phosphoenolpyruvate carboxylase [EC:4.1.1.31];ppc:phosphoenolpyruvate carboxylase [EC:4.1.1.31];ppc:phosphoenolpyruvate carboxylase [EC:4.1.1.31];ppc:phosphoenolpyruvate carboxylase [EC:4.1.1.31];	Metabolic pathways ;Microbial metabolism in diverse environments ;Carbon metabolism ;Pyruvate metabolism ;Carbon fixation in photosynthetic organisms ;Methane metabolism ;Carbon fixation pathways in prokaryotes ;	IPR015813;IPR021135;IPR022805;IPR018129;	Pyruvate/Phosphoenolpyruvate kinase-like domain;Phosphoenolpyruvate carboxylase;Phosphoenolpyruvate carboxylase, bacterial/plant-type;Phosphoenolpyruvate carboxylase, active site;
		W5CEE9	>tr|W5CEE9|W5CEE9_WHEAT Uncharacterized protein OS=Triticum aestivum PE=4 SV=1;>tr|W5DET2|W5DET2_WHEAT Uncharacterized protein OS=Triticum aestivum PE=4 SV=1;>tr|W5D6L0|W5D6L0_WHEAT Uncharacterized protein OS=Triticum aestivum PE=4 SV=1	1	0.0216278	_PSMK(ac)VLSR_	PSMK(1)VLSR	78	-0.74117	66.568	cytosol							IPR011011;IPR019787;IPR019786;IPR021998;IPR001965;IPR013083;	Zinc finger, FYVE/PHD-type;Zinc finger, PHD-finger;Zinc finger, PHD-type, conserved site;Alfin;Zinc finger, PHD-type;Zinc finger, RING/FYVE/PHD-type;
		W5CES6	>tr|W5CES6|W5CES6_WHEAT Uncharacterized protein (Fragment) OS=Triticum aestivum PE=4 SV=1;>tr|W5DB05|W5DB05_WHEAT Uncharacterized protein OS=Triticum aestivum PE=4 SV=1;>tr|W5CUX8|W5CUX8_WHEAT Uncharacterized protein (Fragment) OS=Triticum aestivum PE=4 SV	1	0.000834312	_YTSIANK(ac)YK_	YTSIANK(1)YK	17	0.69222	103.55	mitochondria							IPR013766;IPR012336;	Thioredoxin domain;Thioredoxin-like fold;
		W5D9E1	>tr|W5D9E1|W5D9E1_WHEAT Uncharacterized protein OS=Triticum aestivum PE=3 SV=1;>tr|W5CEZ6|W5CEZ6_WHEAT Uncharacterized protein OS=Triticum aestivum PE=3 SV=1;>tr|W5CT90|W5CT90_WHEAT Uncharacterized protein OS=Triticum aestivum PE=3 SV=1	1	0.00399604	_HTAGK(ac)YSGDPDDK_	HTAGK(1)YSGDPDDK	8	-0.40579	71.529	nuclear							IPR001580;IPR018124;IPR013320;	Calreticulin/calnexin;Calreticulin/calnexin, conserved site;Concanavalin A-like lectin/glucanase domain;
		W5FDV8	>tr|W5FDV8|W5FDV8_WHEAT Uncharacterized protein (Fragment) OS=Triticum aestivum PE=3 SV=1;>tr|W5FV77|W5FV77_WHEAT Uncharacterized protein OS=Triticum aestivum PE=3 SV=1;>tr|W5CGC6|W5CGC6_WHEAT Uncharacterized protein OS=Triticum aestivum PE=3 SV=1	1	0.0380546	_VSGVSLLALFK(ac)EK_	VSGVSLLALFK(1)EK	56	-1.6617	46.318	cytosol							IPR006032;IPR012340;	Ribosomal protein S12/S23;Nucleic acid-binding, OB-fold;
		W5E8X2	>tr|W5E8X2|W5E8X2_WHEAT Uncharacterized protein OS=Triticum aestivum PE=3 SV=1;>tr|W5CGE0|W5CGE0_WHEAT Uncharacterized protein (Fragment) OS=Triticum aestivum PE=3 SV=1;>tr|W5DA63|W5DA63_WHEAT Uncharacterized protein (Fragment) OS=Triticum aestivum PE=3 SV	1	0.0244088	_VK(ac)FLDDQNR_	VK(1)FLDDQNR	29	-0.32854	58.699	cytosol				K02979	RP-S28e:small subunit ribosomal protein S28e;	Ribosome ;	IPR028626;IPR000289;IPR012340;	Ribosomal protein S28e conserved site;Ribosomal protein S28e;Nucleic acid-binding, OB-fold;
		W5CHM2	>tr|W5CHM2|W5CHM2_WHEAT Uncharacterized protein OS=Triticum aestivum PE=4 SV=1;>tr|W5DAM0|W5DAM0_WHEAT Uncharacterized protein OS=Triticum aestivum PE=3 SV=1;>tr|W5D5C4|W5D5C4_WHEAT Uncharacterized protein (Fragment) OS=Triticum aestivum PE=3 SV=1	1	0.0227847	_EANSDSFVVK(ac)TLDR_	EANSDSFVVK(1)TLDR	133	4.6291	54.281	extracellular							IPR018294;IPR029044;IPR001228;	4-diphosphocytidyl-2C-methyl-D-erythritol synthase, conserved site;Nucleotide-diphospho-sugar transferases;2-C-methyl-D-erythritol 4-phosphate cytidylyltransferase;
		W5DKH2	>tr|W5DKH2|W5DKH2_WHEAT Uncharacterized protein OS=Triticum aestivum PE=4 SV=1;>tr|W5DM83|W5DM83_WHEAT Eukaryotic translation initiation factor 3 subunit A OS=Triticum aestivum PE=3 SV=1;>tr|W5CWN7|W5CWN7_WHEAT Eukaryotic translation initiation factor 3 su	1	8.23335e-13	_NHLANLNK(ac)YR_	NHLANLNK(1)YR	35	0.54706	163.16	mitochondria							IPR000717;	Proteasome component (PCI) domain;
		W5D4G1	>tr|W5D4G1|W5D4G1_WHEAT Uncharacterized protein OS=Triticum aestivum PE=3 SV=1;>tr|W5CLK1|W5CLK1_WHEAT Uncharacterized protein OS=Triticum aestivum PE=3 SV=1;>tr|W5DHG0|W5DHG0_WHEAT Uncharacterized protein OS=Triticum aestivum PE=4 SV=1	1	0.0213179	_VTLIK(ac)DYR_	VTLIK(1)DYR	90	1.5442	64.711	plasma membrane				K06630	YWHAE:14-3-3 protein epsilon;YWHAE:14-3-3 protein epsilon;YWHAE:14-3-3 protein epsilon;YWHAE:14-3-3 protein epsilon;YWHAE:14-3-3 protein epsilon;YWHAE:14-3-3 protein epsilon;YWHAE:14-3-3 protein epsilon;YWHAE:14-3-3 protein epsilon;	Epstein-Barr virus infection ;Cell cycle ;Viral carcinogenesis ;Oocyte meiosis ;PI3K-Akt signaling pathway ;Neurotrophin signaling pathway ;Hippo signaling pathway ;Hippo signaling pathway - fly ;	IPR023409;IPR023410;IPR000308;	14-3-3 protein, conserved site;14-3-3 domain;14-3-3 protein;
		W5DID2	>tr|W5DID2|W5DID2_WHEAT Uncharacterized protein (Fragment) OS=Triticum aestivum PE=4 SV=1;>tr|W5CM05|W5CM05_WHEAT Uncharacterized protein OS=Triticum aestivum PE=4 SV=1;>tr|W5D6M5|W5D6M5_WHEAT Uncharacterized protein (Fragment) OS=Triticum aestivum PE=4 SV	1	0.0339572	_ADDVVLYK(ac)HGER_	ADDVVLYK(1)HGER	174	0.17184	45.28	nuclear							IPR003140;IPR029058;	Phospholipase/carboxylesterase/thioesterase;Alpha/Beta hydrolase fold;
		W5DIU6	>tr|W5DIU6|W5DIU6_WHEAT Triosephosphate isomerase OS=Triticum aestivum PE=3 SV=1;>tr|W5CMD2|W5CMD2_WHEAT Triosephosphate isomerase OS=Triticum aestivum PE=3 SV=1	1	3.83676e-14	_DWLK(ac)TNVSPEVAESTR_	DWLK(1)TNVSPEVAESTR	194	0.63721	121.82	chloroplast				K01803	TPI:triosephosphate isomerase (TIM) [EC:5.3.1.1];TPI:triosephosphate isomerase (TIM) [EC:5.3.1.1];TPI:triosephosphate isomerase (TIM) [EC:5.3.1.1];TPI:triosephosphate isomerase (TIM) [EC:5.3.1.1];TPI:triosephosphate isomerase (TIM) [EC:5.3.1.1];TPI:triosephosphate isomerase (TIM) [EC:5.3.1.1];TPI:triosephosphate isomerase (TIM) [EC:5.3.1.1];TPI:triosephosphate isomerase (TIM) [EC:5.3.1.1];TPI:tri…	Metabolic pathways ;Biosynthesis of secondary metabolites ;Biosynthesis of antibiotics ;Microbial metabolism in diverse environments ;Biosynthesis of amino acids ;Carbon metabolism ;Glycolysis / Gluconeogenesis ;Carbon fixation in photosynthetic organisms ;Inositol phosphate metabolism ;Fructose and mannose metabolism ;	IPR022896;IPR020861;IPR013785;IPR000652;	Triosephosphate isomerase, bacterial/eukaryotic;Triosephosphate isomerase, active site;Aldolase-type TIM barrel;Triosephosphate isomerase;
		W5CW50	>tr|W5CW50|W5CW50_WHEAT Uncharacterized protein (Fragment) OS=Triticum aestivum PE=4 SV=1;>tr|W5E002|W5E002_WHEAT Uncharacterized protein (Fragment) OS=Triticum aestivum PE=4 SV=1;>tr|W5D082|W5D082_WHEAT Uncharacterized protein (Fragment) OS=Triticum aesti	1	0.000122181	_ALTHTFK(ac)QIGR_	ALTHTFK(1)QIGR	51	1.9373	103.69	chloroplast							IPR007493;	Protein of unknown function DUF538;
		W5DI20	>tr|W5DI20|W5DI20_WHEAT Uncharacterized protein OS=Triticum aestivum PE=3 SV=1;>tr|W5CNL3|W5CNL3_WHEAT S-adenosylmethionine synthase OS=Triticum aestivum PE=3 SV=1;>tr|W5CN52|W5CN52_WHEAT S-adenosylmethionine synthase OS=Triticum aestivum PE=3 SV=1;>tr|W5D	0.999984	0.000222551	_EHVIKPVIPEK(ac)YLDEK_	EHVIKPVIPEK(1)YLDEK	40	1.2802	91.657	cytosol							IPR022629;IPR022636;IPR022630;	S-adenosylmethionine synthetase, central domain;S-adenosylmethionine synthetase superfamily;S-adenosylmethionine synthetase, C-terminal;
		W5CPU5	>tr|W5CPU5|W5CPU5_WHEAT Uncharacterized protein OS=Triticum aestivum PE=4 SV=1	1	0.00134732	_FQASPAVIK(ac)YR_	FQASPAVIK(1)YR	118	0.44616	85.813	chloroplast				K13250	SSR2:translocon-associated protein subunit beta;	Protein processing in endoplasmic reticulum ;	IPR008856;	Translocon-associated protein subunit beta;
		W5CSF5	>tr|W5CSF5|W5CSF5_WHEAT Uncharacterized protein OS=Triticum aestivum PE=3 SV=1	1	0.0338048	_AQPQFLNDWK(ac)AK_	AQPQFLNDWK(1)AK	283	2.1983	44.367	chloroplast				K04035	E1.14.13.81:magnesium-protoporphyrin IX monomethyl ester (oxidative) cyclase [EC:1.14.13.81];E1.14.13.81:magnesium-protoporphyrin IX monomethyl ester (oxidative) cyclase [EC:1.14.13.81];E1.14.13.81:magnesium-protoporphyrin IX monomethyl ester (oxidative) cyclase [EC:1.14.13.81];	Metabolic pathways ;Biosynthesis of secondary metabolites ;Porphyrin and chlorophyll metabolism ;	IPR008434;IPR009078;IPR003251;	Magnesium-protoporphyrin IX monomethyl ester aerobic oxidative cyclase;Ferritin-like superfamily;Rubrerythrin;
		W5CTZ7	>tr|W5CTZ7|W5CTZ7_WHEAT Uncharacterized protein OS=Triticum aestivum PE=4 SV=1	1	1.4188e-05	_AAQDSSEASSGSVVK(ac)YVK_	AAQDSSEASSGSVVK(1)YVK	67	1.391	86.8	chloroplast							IPR025564;	Cyanobacterial aminoacyl-tRNA synthetase, CAAD domain;
		W5CXE7	>tr|W5CXE7|W5CXE7_WHEAT Uncharacterized protein OS=Triticum aestivum PE=4 SV=1	1	0.000836612	_AAQAAEFASK(ac)HGGAYYK_	AAQAAEFASK(1)HGGAYYK	21	-1.8266	73.279	chloroplast				K02140	ATPeFG:F-type H+-transporting ATPase subunit g;ATPeFG:F-type H+-transporting ATPase subunit g;	Metabolic pathways ;Oxidative phosphorylation ;	IPR006808;	ATPase, F0 complex, subunit G, mitochondrial;
		W5CXE7	>tr|W5CXE7|W5CXE7_WHEAT Uncharacterized protein OS=Triticum aestivum PE=4 SV=1;>tr|W5CH41|W5CH41_WHEAT Uncharacterized protein (Fragment) OS=Triticum aestivum PE=4 SV=1;>tr|W5D1I2|W5D1I2_WHEAT Uncharacterized protein OS=Triticum aestivum PE=4 SV=1;>tr|W4ZZ	1	0.0101356	_CQELSK(ac)QLFYTR_	CQELSK(1)QLFYTR	52	-2.0659	61.167	chloroplast				K02140	ATPeFG:F-type H+-transporting ATPase subunit g;ATPeFG:F-type H+-transporting ATPase subunit g;	Metabolic pathways ;Oxidative phosphorylation ;	IPR006808;	ATPase, F0 complex, subunit G, mitochondrial;
		W5CXH0	>tr|W5CXH0|W5CXH0_WHEAT Carbonic anhydrase OS=Triticum aestivum PE=3 SV=1	0.999361	1.82314e-09	_TEVYDK(ac)KPDFFEPLK_	TEVYDK(0.999)K(0.001)PDFFEPLK	78	1.5642	127.18	chloroplast							IPR001765;IPR015892;	Carbonic anhydrase;Carbonic anhydrase, prokaryotic-like, conserved site;
		W5CXH0	>tr|W5CXH0|W5CXH0_WHEAT Carbonic anhydrase OS=Triticum aestivum PE=3 SV=1	0.76939	0.0390039	_TEVYDKK(ac)PDFFEPLK_	TEVYDK(0.231)K(0.769)PDFFEPLK	79	-2.4934	58.723	chloroplast							IPR001765;IPR015892;	Carbonic anhydrase;Carbonic anhydrase, prokaryotic-like, conserved site;
		W5CXH0	>tr|W5CXH0|W5CXH0_WHEAT Carbonic anhydrase OS=Triticum aestivum PE=3 SV=1	1	0.0331334	_LK(ac)TGFEK_	LK(1)TGFEK	65	0.20114	69.598	chloroplast							IPR001765;IPR015892;	Carbonic anhydrase;Carbonic anhydrase, prokaryotic-like, conserved site;
		W5CXH0	>tr|W5CXH0|W5CXH0_WHEAT Carbonic anhydrase OS=Triticum aestivum PE=3 SV=1	1	1.71239e-10	_NK(ac)YAGVGSGIEYAVCALK_	NK(1)YAGVGSGIEYAVCALK	134	-1.5492	112.82	chloroplast							IPR001765;IPR015892;	Carbonic anhydrase;Carbonic anhydrase, prokaryotic-like, conserved site;
		W5CYY6	>tr|W5CYY6|W5CYY6_WHEAT Uncharacterized protein OS=Triticum aestivum PE=4 SV=1;>tr|W5CEF9|W5CEF9_WHEAT Uncharacterized protein OS=Triticum aestivum PE=4 SV=1	1	5.17713e-06	_VHGLAGTFAHGLK(ac)K_	VHGLAGTFAHGLK(1)K	80	-0.22846	94.688	mitochondria				K00281	GLDC:glycine dehydrogenase [EC:1.4.4.2];GLDC:glycine dehydrogenase [EC:1.4.4.2];GLDC:glycine dehydrogenase [EC:1.4.4.2];GLDC:glycine dehydrogenase [EC:1.4.4.2];GLDC:glycine dehydrogenase [EC:1.4.4.2];GLDC:glycine dehydrogenase [EC:1.4.4.2];	Metabolic pathways ;Biosynthesis of secondary metabolites ;Biosynthesis of antibiotics ;Carbon metabolism ;Glycine, serine and threonine metabolism ;Glyoxylate and dicarboxylate metabolism ;	IPR020580;IPR015424;	Glycine cleavage system P-protein, N-terminal;Pyridoxal phosphate-dependent transferase;
		W5D5L4	>tr|W5D5L4|W5D5L4_WHEAT Fructose-bisphosphate aldolase OS=Triticum aestivum PE=3 SV=1;>tr|W5D0E3|W5D0E3_WHEAT Fructose-bisphosphate aldolase OS=Triticum aestivum PE=3 SV=1;>tr|W5CGP9|W5CGP9_WHEAT Fructose-bisphosphate aldolase (Fragment) OS=Triticum aestiv	1	4.54478e-05	_CAK(ac)YYEAGAR_	CAK(1)YYEAGAR	132	-0.44355	115.23	cytosol				K01623	ALDO:fructose-bisphosphate aldolase, class I [EC:4.1.2.13];ALDO:fructose-bisphosphate aldolase, class I [EC:4.1.2.13];ALDO:fructose-bisphosphate aldolase, class I [EC:4.1.2.13];ALDO:fructose-bisphosphate aldolase, class I [EC:4.1.2.13];ALDO:fructose-bisphosphate aldolase, class I [EC:4.1.2.13];ALDO:fructose-bisphosphate aldolase, class I [EC:4.1.2.13];ALDO:fructose-bisphosphate aldolase, class I …	Metabolic pathways ;Biosynthesis of secondary metabolites ;Biosynthesis of antibiotics ;Microbial metabolism in diverse environments ;Biosynthesis of amino acids ;Carbon metabolism ;Glycolysis / Gluconeogenesis ;Carbon fixation in photosynthetic organisms ;Methane metabolism ;Fructose and mannose metabolism ;Pentose phosphate pathway ;	IPR029768;IPR000741;IPR013785;	Fructose-bisphosphate aldolase class-I active site;Fructose-bisphosphate aldolase, class-I;Aldolase-type TIM barrel;
		W5D5L4	>tr|W5D5L4|W5D5L4_WHEAT Fructose-bisphosphate aldolase OS=Triticum aestivum PE=3 SV=1;>tr|W5D0E3|W5D0E3_WHEAT Fructose-bisphosphate aldolase OS=Triticum aestivum PE=3 SV=1;>tr|W5D8S6|W5D8S6_WHEAT Fructose-bisphosphate aldolase OS=Triticum aestivum PE=3 SV=	1	0.0388286	_(ac)SAYCGK(ac)YK_	SAYCGK(1)YK	7	-3.4394	58.596	cytosol				K01623	ALDO:fructose-bisphosphate aldolase, class I [EC:4.1.2.13];ALDO:fructose-bisphosphate aldolase, class I [EC:4.1.2.13];ALDO:fructose-bisphosphate aldolase, class I [EC:4.1.2.13];ALDO:fructose-bisphosphate aldolase, class I [EC:4.1.2.13];ALDO:fructose-bisphosphate aldolase, class I [EC:4.1.2.13];ALDO:fructose-bisphosphate aldolase, class I [EC:4.1.2.13];ALDO:fructose-bisphosphate aldolase, class I …	Metabolic pathways ;Biosynthesis of secondary metabolites ;Biosynthesis of antibiotics ;Microbial metabolism in diverse environments ;Biosynthesis of amino acids ;Carbon metabolism ;Glycolysis / Gluconeogenesis ;Carbon fixation in photosynthetic organisms ;Methane metabolism ;Fructose and mannose metabolism ;Pentose phosphate pathway ;	IPR029768;IPR000741;IPR013785;	Fructose-bisphosphate aldolase class-I active site;Fructose-bisphosphate aldolase, class-I;Aldolase-type TIM barrel;
		W5DKI0	>tr|W5DKI0|W5DKI0_WHEAT Uncharacterized protein (Fragment) OS=Triticum aestivum PE=4 SV=1;>tr|W5D2C6|W5D2C6_WHEAT Uncharacterized protein OS=Triticum aestivum PE=4 SV=1	1	0.00704124	_HYVFDAAMK(ac)YK_	HYVFDAAMK(1)YK	60	0.68509	68.515	cytosol							IPR000573;IPR015928;	Aconitase A/isopropylmalate dehydratase small subunit, swivel;Aconitase/3-isopropylmalate dehydratase, swivel;
		W5DKI0	>tr|W5DKI0|W5DKI0_WHEAT Uncharacterized protein (Fragment) OS=Triticum aestivum PE=4 SV=1;>tr|W5D2C6|W5D2C6_WHEAT Uncharacterized protein OS=Triticum aestivum PE=4 SV=1	1	0.00168716	_IVNK(ac)LLEGEVGPK_	IVNK(1)LLEGEVGPK	33	2.0401	78.529	cytosol							IPR000573;IPR015928;	Aconitase A/isopropylmalate dehydratase small subunit, swivel;Aconitase/3-isopropylmalate dehydratase, swivel;
		W5DF43	>tr|W5DF43|W5DF43_WHEAT Uncharacterized protein OS=Triticum aestivum PE=4 SV=1;>tr|W5D2T1|W5D2T1_WHEAT Uncharacterized protein OS=Triticum aestivum PE=4 SV=1	1	0.0455847	_EK(ac)YHGGVCDVAIVDDGK_	EK(1)YHGGVCDVAIVDDGK	193	-3.5054	44.391	nuclear							IPR007123;IPR007122;IPR029006;IPR003128;	Gelsolin-like domain;Villin/Gelsolin;ADF-H/Gelsolin-like domain;Villin headpiece;
		W5D3Z6	>tr|W5D3Z6|W5D3Z6_WHEAT Triosephosphate isomerase OS=Triticum aestivum PE=3 SV=1	1	0.0223366	_DWLK(ac)TNVSPEVAASTR_	DWLK(1)TNVSPEVAASTR	256	1.5884	52.52	chloroplast				K01803	TPI:triosephosphate isomerase (TIM) [EC:5.3.1.1];TPI:triosephosphate isomerase (TIM) [EC:5.3.1.1];TPI:triosephosphate isomerase (TIM) [EC:5.3.1.1];TPI:triosephosphate isomerase (TIM) [EC:5.3.1.1];TPI:triosephosphate isomerase (TIM) [EC:5.3.1.1];TPI:triosephosphate isomerase (TIM) [EC:5.3.1.1];TPI:triosephosphate isomerase (TIM) [EC:5.3.1.1];TPI:triosephosphate isomerase (TIM) [EC:5.3.1.1];TPI:tri…	Metabolic pathways ;Biosynthesis of secondary metabolites ;Biosynthesis of antibiotics ;Microbial metabolism in diverse environments ;Biosynthesis of amino acids ;Carbon metabolism ;Glycolysis / Gluconeogenesis ;Carbon fixation in photosynthetic organisms ;Inositol phosphate metabolism ;Fructose and mannose metabolism ;	IPR000652;IPR022896;IPR013785;IPR020861;	Triosephosphate isomerase;Triosephosphate isomerase, bacterial/eukaryotic;Aldolase-type TIM barrel;Triosephosphate isomerase, active site;
		W5D4R0	>tr|W5D4R0|W5D4R0_WHEAT Uncharacterized protein OS=Triticum aestivum PE=4 SV=1;>tr|W5CFZ4|W5CFZ4_WHEAT Uncharacterized protein (Fragment) OS=Triticum aestivum PE=4 SV=1	1	1.9164e-37	_SALGLSEGGPLFGFTK(ac)SNELFVGR_	SALGLSEGGPLFGFTK(1)SNELFVGR	199	-0.22705	152.48	chloroplast							IPR023329;IPR022796;	Chlorophyll a/b binding protein domain;Chlorophyll A-B binding protein;
		W5DCR8	>tr|W5DCR8|W5DCR8_WHEAT Uncharacterized protein OS=Triticum aestivum PE=4 SV=1	1	0.005245	_NVLPVLSDK(ac)YR_	NVLPVLSDK(1)YR	72	-0.97663	72.531	cytosol							IPR029058;IPR000073;	Alpha/Beta hydrolase fold;Alpha/beta hydrolase fold-1;
		W5DCW8	>tr|W5DCW8|W5DCW8_WHEAT Carbonic anhydrase OS=Triticum aestivum PE=3 SV=1	1	1.71595e-07	_NK(ac)YAGVGSAIEYAVCALK_	NK(1)YAGVGSAIEYAVCALK	40	1.0328	97.095	extracellular							IPR001765;IPR015892;	Carbonic anhydrase;Carbonic anhydrase, prokaryotic-like, conserved site;
		W5HZG4	>tr|W5HZG4|W5HZG4_WHEAT Uncharacterized protein OS=Triticum aestivum PE=3 SV=1;>tr|W5GQY0|W5GQY0_WHEAT Uncharacterized protein OS=Triticum aestivum PE=3 SV=1;>tr|W5HK74|W5HK74_WHEAT Uncharacterized protein OS=Triticum aestivum PE=3 SV=1;>tr|W5HAH2|W5HAH2_W	1	0.00235114	_GPK(ac)YQEIVNIR_	GPK(1)YQEIVNIR	41	-3.21	80.737	cytoskeleton							IPR000194;IPR004100;IPR027417;	ATPase, F1/V1/A1 complex, alpha/beta subunit, nucleotide-binding domain;ATPase, F1 complex alpha/beta subunit, N-terminal domain;P-loop containing nucleoside triphosphate hydrolase;
		W5G2H0	>tr|W5G2H0|W5G2H0_WHEAT Uncharacterized protein OS=Triticum aestivum PE=4 SV=1;>tr|W5EAS7|W5EAS7_WHEAT Uncharacterized protein OS=Triticum aestivum PE=4 SV=1;>tr|W5DLL0|W5DLL0_WHEAT Uncharacterized protein OS=Triticum aestivum PE=4 SV=1;>tr|W5GUV9|W5GUV9_W	1	0.0215711	_IGPK(ac)WYR_	IGPK(1)WYR	161	0.24689	64.757	cytosol							IPR013216;IPR029063;	Methyltransferase type 11;S-adenosyl-L-methionine-dependent methyltransferase;
		W5DLP7	>tr|W5DLP7|W5DLP7_WHEAT Uncharacterized protein OS=Triticum aestivum PE=4 SV=1	1	0.021691	_PGMFDLK(ac)GK_	PGMFDLK(1)GK	52	2.067	64.841	mitochondria				K08762	DBI:diazepam-binding inhibitor (GABA receptor modulator, acyl-CoA-binding protein);	PPAR signaling pathway ;	IPR022408;IPR000582;IPR014352;	Acyl-CoA-binding protein, ACBP, conserved site;Acyl-CoA-binding protein, ACBP;FERM/acyl-CoA-binding protein, 3-helical bundle;
		W5EQD5	>tr|W5EQD5|W5EQD5_WHEAT Adenylosuccinate synthetase (Fragment) OS=Triticum aestivum PE=3 SV=1;>tr|W5DMB9|W5DMB9_WHEAT Adenylosuccinate synthetase OS=Triticum aestivum PE=3 SV=1;>tr|W5EEK9|W5EEK9_WHEAT Adenylosuccinate synthetase OS=Triticum aestivum PE=3 S	1	2.85065e-06	_VK(ac)YEALPGWEEDISSVR_	VK(1)YEALPGWEEDISSVR	412	-0.97733	90.718	chloroplast,mitochondria				K01939	purA:adenylosuccinate synthase [EC:6.3.4.4];purA:adenylosuccinate synthase [EC:6.3.4.4];purA:adenylosuccinate synthase [EC:6.3.4.4];	Metabolic pathways ;Purine metabolism ;Alanine, aspartate and glutamate metabolism ;	IPR027417;IPR001114;IPR018220;	P-loop containing nucleoside triphosphate hydrolase;Adenylosuccinate synthetase;Adenylosuccinate synthase, active site;
		W5ETI8	>tr|W5ETI8|W5ETI8_WHEAT Uncharacterized protein OS=Triticum aestivum PE=4 SV=1;>tr|W5G038|W5G038_WHEAT Uncharacterized protein (Fragment) OS=Triticum aestivum PE=4 SV=1;>tr|W5DN33|W5DN33_WHEAT Uncharacterized protein (Fragment) OS=Triticum aestivum PE=4 SV	1	0.000865205	_GFAEISK(ac)HR_	GFAEISK(1)HR	190	2.0042	104.01	nuclear							IPR002999;IPR016071;	Tudor domain;Staphylococcal nuclease (SNase-like), OB-fold;
		W5FZ51	>tr|W5FZ51|W5FZ51_WHEAT Photosystem II reaction center Psb28 protein OS=Triticum aestivum PE=3 SV=1;>tr|W5DN62|W5DN62_WHEAT Photosystem II reaction center Psb28 protein OS=Triticum aestivum PE=3 SV=1;>tr|W5FUC8|W5FUC8_WHEAT Photosystem II reaction center P	1	0.0138337	_PAAVEAK(ac)YVMR_	PAAVEAK(1)YVMR	87	0.71224	66.267	chloroplast				K08903	psb28:photosystem II 13kDa protein;psb28:photosystem II 13kDa protein;	Metabolic pathways ;Photosynthesis ;	IPR005610;	Photosystem II Psb28, class 1;
		W5HEH9	>tr|W5HEH9|W5HEH9_WHEAT Uncharacterized protein OS=Triticum aestivum PE=4 SV=1;>tr|W5DNF1|W5DNF1_WHEAT Uncharacterized protein OS=Triticum aestivum PE=4 SV=1	1	0.0149938	_LYYK(ac)LLK_	LYYK(1)LLK	85	0.5201	72.138	chloroplast							IPR023214;IPR005519;	HAD-like domain;Acid phosphatase (Class B);
		W5DNV0	>tr|W5DNV0|W5DNV0_WHEAT Uncharacterized protein OS=Triticum aestivum PE=4 SV=1;>tr|W5I6Q0|W5I6Q0_WHEAT Uncharacterized protein OS=Triticum aestivum PE=4 SV=1;>tr|W5HIA9|W5HIA9_WHEAT Uncharacterized protein OS=Triticum aestivum PE=4 SV=1	1	2.12078e-09	_FAQYEQK(ac)YPEDAATLK_	FAQYEQK(1)YPEDAATLK	161	1.0373	106.93	cytosol							IPR005474;IPR005475;IPR005476;IPR029061;IPR009014;	Transketolase, N-terminal;Transketolase-like, pyrimidine-binding domain;Transketolase, C-terminal;Thiamin diphosphate-binding fold;Transketolase, C-terminal/Pyruvate-ferredoxin oxidoreductase, domain II;
		W5DNV0	>tr|W5DNV0|W5DNV0_WHEAT Uncharacterized protein OS=Triticum aestivum PE=4 SV=1;>tr|W5I6Q0|W5I6Q0_WHEAT Uncharacterized protein OS=Triticum aestivum PE=4 SV=1;>tr|W5HIA9|W5HIA9_WHEAT Uncharacterized protein OS=Triticum aestivum PE=4 SV=1	1	0.0140989	_TIGIDK(ac)FGASAPAPK_	TIGIDK(1)FGASAPAPK	476	0.97425	62.861	cytosol							IPR005474;IPR005475;IPR005476;IPR029061;IPR009014;	Transketolase, N-terminal;Transketolase-like, pyrimidine-binding domain;Transketolase, C-terminal;Thiamin diphosphate-binding fold;Transketolase, C-terminal/Pyruvate-ferredoxin oxidoreductase, domain II;
		W5GFI9	>tr|W5GFI9|W5GFI9_WHEAT Uncharacterized protein OS=Triticum aestivum PE=4 SV=1;>tr|W5H5R3|W5H5R3_WHEAT Uncharacterized protein OS=Triticum aestivum PE=4 SV=1;>tr|W5EDP7|W5EDP7_WHEAT Uncharacterized protein OS=Triticum aestivum PE=4 SV=1;>tr|W5DP57|W5DP57_W	1	0.0290201	_IYGVEAAK(ac)YVK_	IYGVEAAK(1)YVK	335	-0.76183	53.237	cytosol							IPR025525;IPR008906;IPR012337;	hAT-like transposase, RNase-H fold;HAT dimerisation domain, C-terminal;Ribonuclease H-like domain;
		W5DPE9	>tr|W5DPE9|W5DPE9_WHEAT Uncharacterized protein (Fragment) OS=Triticum aestivum PE=4 SV=1	1	0.00659655	_LEGDDLDAFK(ac)K_	LEGDDLDAFK(1)K	218	-1.6571	92.247	chloroplast							IPR011057;IPR011323;IPR018105;IPR018103;	Mss4-like;Mss4/translationally controlled tumour-associated TCTP;Translationally controlled tumour protein;Translationally controlled tumour protein, conserved site;
		W5DPZ4	>tr|W5DPZ4|W5DPZ4_WHEAT Uncharacterized protein (Fragment) OS=Triticum aestivum PE=4 SV=1;>tr|W5FS94|W5FS94_WHEAT Uncharacterized protein OS=Triticum aestivum PE=4 SV=1;>tr|W5F956|W5F956_WHEAT Uncharacterized protein (Fragment) OS=Triticum aestivum PE=4 SV	1	0.00661087	_DHK(ac)FLSK_	DHK(1)FLSK	41	1.1961	90.709	chloroplast							IPR002125;IPR016193;	CMP/dCMP deaminase, zinc-binding;Cytidine deaminase-like;
		W5FVP1	>tr|W5FVP1|W5FVP1_WHEAT Uncharacterized protein OS=Triticum aestivum PE=4 SV=1;>tr|W5F8W8|W5F8W8_WHEAT Uncharacterized protein OS=Triticum aestivum PE=4 SV=1;>tr|W5DSD3|W5DSD3_WHEAT Uncharacterized protein OS=Triticum aestivum PE=4 SV=1	1	0.0024755	_TVMVYDSK(ac)TR_	TVMVYDSK(1)TR	315	0.053412	84.507	chloroplast
		W5EQK1	>tr|W5EQK1|W5EQK1_WHEAT Uncharacterized protein OS=Triticum aestivum PE=4 SV=1;>tr|W5E9C7|W5E9C7_WHEAT Uncharacterized protein OS=Triticum aestivum PE=4 SV=1;>tr|W5DSM4|W5DSM4_WHEAT Uncharacterized protein OS=Triticum aestivum PE=4 SV=1;>tr|W5F3Y2|W5F3Y2_W	1	0.000244653	_GQGK(ac)SFQCELVFAK_	GQGK(1)SFQCELVFAK	161	-0.45818	86.498	chloroplast							IPR003959;IPR027417;	ATPase, AAA-type, core;P-loop containing nucleoside triphosphate hydrolase;
		W5EQK1	>tr|W5EQK1|W5EQK1_WHEAT Uncharacterized protein OS=Triticum aestivum PE=4 SV=1;>tr|W5E9C7|W5E9C7_WHEAT Uncharacterized protein OS=Triticum aestivum PE=4 SV=1;>tr|W5DSM4|W5DSM4_WHEAT Uncharacterized protein OS=Triticum aestivum PE=4 SV=1	1	0.0213821	_K(ac)YDFDNTM(ox)GGFYIAPAFM(ox)DK_	K(1)YDFDNTMGGFYIAPAFMDK	111	-1.7334	57.806	chloroplast							IPR003959;IPR027417;	ATPase, AAA-type, core;P-loop containing nucleoside triphosphate hydrolase;
		W5EQK1	>tr|W5EQK1|W5EQK1_WHEAT Uncharacterized protein OS=Triticum aestivum PE=4 SV=1;>tr|W5E9C7|W5E9C7_WHEAT Uncharacterized protein OS=Triticum aestivum PE=4 SV=1;>tr|W5DSM4|W5DSM4_WHEAT Uncharacterized protein OS=Triticum aestivum PE=4 SV=1	1	0.00481684	_YDFDNTMGGFYIAPAFMDK(ac)LVVHLSK_	YDFDNTMGGFYIAPAFMDK(1)LVVHLSK	130	1.8671	80.733	chloroplast							IPR003959;IPR027417;	ATPase, AAA-type, core;P-loop containing nucleoside triphosphate hydrolase;
		W5EQK1	>tr|W5EQK1|W5EQK1_WHEAT Uncharacterized protein OS=Triticum aestivum PE=4 SV=1;>tr|W5E9C7|W5E9C7_WHEAT Uncharacterized protein OS=Triticum aestivum PE=4 SV=1;>tr|W5DSM4|W5DSM4_WHEAT Uncharacterized protein OS=Triticum aestivum PE=4 SV=1;>tr|W5F3Y2|W5F3Y2_W	1	1.25076e-06	_LVVHLSK(ac)NFM(ox)TLPNIK_	LVVHLSK(1)NFMTLPNIK	137	-2.3246	104.55	chloroplast							IPR003959;IPR027417;	ATPase, AAA-type, core;P-loop containing nucleoside triphosphate hydrolase;
		W5EQK1	>tr|W5EQK1|W5EQK1_WHEAT Uncharacterized protein OS=Triticum aestivum PE=4 SV=1;>tr|W5E9C7|W5E9C7_WHEAT Uncharacterized protein OS=Triticum aestivum PE=4 SV=1;>tr|W5DSM4|W5DSM4_WHEAT Uncharacterized protein OS=Triticum aestivum PE=4 SV=1;>tr|W5EPT7|W5EPT7_W	1	0.000489852	_MEK(ac)FYWAPTR_	MEK(1)FYWAPTR	292	3.2598	94.767	chloroplast							IPR003959;IPR027417;	ATPase, AAA-type, core;P-loop containing nucleoside triphosphate hydrolase;
		W5EQK1	>tr|W5EQK1|W5EQK1_WHEAT Uncharacterized protein OS=Triticum aestivum PE=4 SV=1;>tr|W5E9C7|W5E9C7_WHEAT Uncharacterized protein OS=Triticum aestivum PE=4 SV=1;>tr|W5DSM4|W5DSM4_WHEAT Uncharacterized protein OS=Triticum aestivum PE=4 SV=1	1	4.49383e-65	_WK(ac)GLAYDISDDQQDITR_	WK(1)GLAYDISDDQQDITR	62	0.27522	203.53	chloroplast							IPR003959;IPR027417;	ATPase, AAA-type, core;P-loop containing nucleoside triphosphate hydrolase;
		W5I877	>tr|W5I877|W5I877_WHEAT Uncharacterized protein OS=Triticum aestivum PE=3 SV=1;>tr|W5HDP4|W5HDP4_WHEAT Uncharacterized protein OS=Triticum aestivum PE=3 SV=1;>tr|W5DSU6|W5DSU6_WHEAT Uncharacterized protein OS=Triticum aestivum PE=3 SV=1	1	0.00502991	_ALCYPLK(ac)LIAK_	ALCYPLK(1)LIAK	506	1.3393	73.499	chloroplast				K04077	groEL:chaperonin GroEL;groEL:chaperonin GroEL;groEL:chaperonin GroEL;groEL:chaperonin GroEL;	RNA degradation ;Tuberculosis ;Legionellosis ;Type I diabetes mellitus ;	IPR001844;IPR027413;IPR027409;IPR002423;IPR018370;	Chaperonin Cpn60;GroEL-like equatorial domain;GroEL-like apical domain;Chaperonin Cpn60/TCP-1 family;Chaperonin Cpn60, conserved site;
		W5I877	>tr|W5I877|W5I877_WHEAT Uncharacterized protein OS=Triticum aestivum PE=3 SV=1;>tr|W5HDP4|W5HDP4_WHEAT Uncharacterized protein OS=Triticum aestivum PE=3 SV=1;>tr|W5DSU6|W5DSU6_WHEAT Uncharacterized protein OS=Triticum aestivum PE=3 SV=1	1	5.07873e-08	_NVVLESK(ac)YGSPK_	NVVLESK(1)YGSPK	96	0.89114	120.87	chloroplast				K04077	groEL:chaperonin GroEL;groEL:chaperonin GroEL;groEL:chaperonin GroEL;groEL:chaperonin GroEL;	RNA degradation ;Tuberculosis ;Legionellosis ;Type I diabetes mellitus ;	IPR001844;IPR027413;IPR027409;IPR002423;IPR018370;	Chaperonin Cpn60;GroEL-like equatorial domain;GroEL-like apical domain;Chaperonin Cpn60/TCP-1 family;Chaperonin Cpn60, conserved site;
		W5DSZ0	>tr|W5DSZ0|W5DSZ0_WHEAT Uncharacterized protein OS=Triticum aestivum PE=4 SV=1;>tr|W5HFX6|W5HFX6_WHEAT Uncharacterized protein OS=Triticum aestivum PE=4 SV=1;>tr|W5I4X0|W5I4X0_WHEAT Uncharacterized protein OS=Triticum aestivum PE=4 SV=1;>tr|W5F4M9|W5F4M9_W	0.999981	0.0387039	_MAEYKDELWELLK(ac)K_	MAEYKDELWELLK(1)K	204	3.9468	52.527	nuclear				K02641	petH:ferredoxin--NADP+ reductase [EC:1.18.1.2];petH:ferredoxin--NADP+ reductase [EC:1.18.1.2];	Metabolic pathways ;Photosynthesis ;	IPR017938;IPR017927;IPR001433;IPR008333;IPR001709;	Riboflavin synthase-like beta-barrel;Ferredoxin reductase-type FAD-binding domain;Oxidoreductase FAD/NAD(P)-binding;Oxidoreductase, FAD-binding domain;Flavoprotein pyridine nucleotide cytochrome reductase;
		W5DSZ0	>tr|W5DSZ0|W5DSZ0_WHEAT Uncharacterized protein OS=Triticum aestivum PE=4 SV=1	1	0.00864018	_M(ox)FFEK(ac)YEYYK_	MFFEK(1)YEYYK	129	2.1268	81.017	nuclear				K02641	petH:ferredoxin--NADP+ reductase [EC:1.18.1.2];petH:ferredoxin--NADP+ reductase [EC:1.18.1.2];	Metabolic pathways ;Photosynthesis ;	IPR017938;IPR017927;IPR001433;IPR008333;IPR001709;	Riboflavin synthase-like beta-barrel;Ferredoxin reductase-type FAD-binding domain;Oxidoreductase FAD/NAD(P)-binding;Oxidoreductase, FAD-binding domain;Flavoprotein pyridine nucleotide cytochrome reductase;
		W5FAL1	>tr|W5FAL1|W5FAL1_WHEAT Uncharacterized protein OS=Triticum aestivum PE=4 SV=1;>tr|W5FRM9|W5FRM9_WHEAT Uncharacterized protein OS=Triticum aestivum PE=4 SV=1;>tr|W5DT46|W5DT46_WHEAT Uncharacterized protein OS=Triticum aestivum PE=4 SV=1	1	0.0178442	_AHWK(ac)FLK_	AHWK(1)FLK	506	2.6388	68.312	cytosol				K14290	XPO1:exportin-1;XPO1:exportin-1;XPO1:exportin-1;XPO1:exportin-1;XPO1:exportin-1;	RNA transport ;Epstein-Barr virus infection ;Ribosome biogenesis in eukaryotes ;HTLV-I infection ;Influenza A ;	IPR011989;IPR016024;IPR013598;IPR001494;IPR014877;	Armadillo-like helical;Armadillo-type fold;Exportin-1/Importin-beta-like;Importin-beta, N-terminal domain;CRM1 C-terminal domain;
		W5EST5	>tr|W5EST5|W5EST5_WHEAT Uncharacterized protein OS=Triticum aestivum PE=4 SV=1;>tr|W5E575|W5E575_WHEAT Uncharacterized protein OS=Triticum aestivum PE=3 SV=1;>tr|W5DT48|W5DT48_WHEAT Uncharacterized protein OS=Triticum aestivum PE=3 SV=1	1	0.000236698	_NLVTVPLTK(ac)YCTFPHR_	NLVTVPLTK(1)YCTFPHR	232	-1.7051	76.82	chloroplast							IPR018192;IPR014720;IPR013810;	Ribosomal protein S5, N-terminal, conserved site;Double-stranded RNA-binding domain;Ribosomal protein S5, N-terminal;
		W5DWX2	>tr|W5DWX2|W5DWX2_WHEAT Uncharacterized protein (Fragment) OS=Triticum aestivum PE=4 SV=1;>tr|W5EWZ4|W5EWZ4_WHEAT Uncharacterized protein OS=Triticum aestivum PE=3 SV=1;>tr|W5EJC8|W5EJC8_WHEAT Uncharacterized protein OS=Triticum aestivum PE=3 SV=1;>tr|W5EB	1	0.0224593	_VFK(ac)TVETK_	VFK(1)TVETK	90	-0.28356	74.376	chloroplast							IPR020040;	Ribosomal protein L6, alpha-beta domain;
		W5EHV3	>tr|W5EHV3|W5EHV3_WHEAT Uncharacterized protein OS=Triticum aestivum PE=3 SV=1;>tr|W5E5S6|W5E5S6_WHEAT Uncharacterized protein OS=Triticum aestivum PE=4 SV=1;>tr|W5DXC6|W5DXC6_WHEAT Uncharacterized protein OS=Triticum aestivum PE=3 SV=1	1	0.019125	_SNDGLLSLK(ac)TNK_	SNDGLLSLK(1)TNK	221	2.1768	61.415	cytosol							IPR012999;IPR004099;IPR013027;IPR016156;IPR001327;IPR023753;	Pyridine nucleotide-disulphide oxidoreductase, class I, active site;Pyridine nucleotide-disulphide oxidoreductase, dimerisation domain;FAD-dependent pyridine nucleotide-disulphide oxidoreductase;FAD/NAD-linked reductase, dimerisation domain;Pyridine nucleotide-disulphide oxidoreductase, NAD-binding domain;Pyridine nucleotide-disulphide oxidoreductase, FAD/NAD(P)-binding domain;
		W5EJL3	>tr|W5EJL3|W5EJL3_WHEAT Uncharacterized protein OS=Triticum aestivum PE=3 SV=1;>tr|W5DXU9|W5DXU9_WHEAT Uncharacterized protein OS=Triticum aestivum PE=3 SV=1;>tr|W5E8I4|W5E8I4_WHEAT Uncharacterized protein OS=Triticum aestivum PE=3 SV=1	1	0.0037694	_NLIDYIQK(ac)HYTASR_	NLIDYIQK(1)HYTASR	127	0.59226	66.246	cytosol							IPR011765;IPR011249;IPR011237;IPR007863;	Peptidase M16, N-terminal;Metalloenzyme, LuxS/M16 peptidase-like;Peptidase M16 domain;Peptidase M16, C-terminal domain;
		W5DXY4	>tr|W5DXY4|W5DXY4_WHEAT Uncharacterized protein OS=Triticum aestivum PE=4 SV=1;>tr|W5EGU8|W5EGU8_WHEAT Uncharacterized protein OS=Triticum aestivum PE=4 SV=1	1	0.009562	_SCEDK(ac)YNK_	SCEDK(1)YNK	101	-0.72811	77.318	cytosol							IPR003029;IPR022967;IPR011488;IPR024054;IPR012340;	Ribosomal protein S1, RNA-binding domain;RNA-binding domain, S1;Translation initiation factor 2, alpha subunit;Translation initiation factor 2, alpha subunit, middle domain;Nucleic acid-binding, OB-fold;
		W5EKI5	>tr|W5EKI5|W5EKI5_WHEAT Uncharacterized protein OS=Triticum aestivum PE=3 SV=1;>tr|W5DYJ4|W5DYJ4_WHEAT Uncharacterized protein OS=Triticum aestivum PE=3 SV=1	1	0.000122343	_IASEGLK(ac)HR_	IASEGLK(1)HR	62	0.38423	130.31	cytosol				K02984	RP-S3Ae:small subunit ribosomal protein S3Ae;	Ribosome ;	IPR018281;IPR001593;	Ribosomal protein S3Ae, conserved site;Ribosomal protein S3Ae;
		W5EJB7	>tr|W5EJB7|W5EJB7_WHEAT Uncharacterized protein OS=Triticum aestivum PE=4 SV=1;>tr|W5DYL0|W5DYL0_WHEAT Uroporphyrinogen decarboxylase OS=Triticum aestivum PE=3 SV=1	1	0.0133079	_SYQNLCEK(ac)YPLFR_	SYQNLCEK(1)YPLFR	88	2.3351	55.724	chloroplast							IPR000257;	Uroporphyrinogen decarboxylase (URO-D);
		W5DYT0	>tr|W5DYT0|W5DYT0_WHEAT Uncharacterized protein OS=Triticum aestivum PE=4 SV=1;>tr|W5EM06|W5EM06_WHEAT Uncharacterized protein OS=Triticum aestivum PE=3 SV=1	1	0.0049681	_AAHLLK(ac)HPDAK_	AAHLLK(1)HPDAK	87	-1.2619	75.819	chloroplast
		W5F964	>tr|W5F964|W5F964_WHEAT Uncharacterized protein OS=Triticum aestivum PE=4 SV=1;>tr|W5EMA7|W5EMA7_WHEAT Proteasome subunit alpha type OS=Triticum aestivum PE=3 SV=1;>tr|W5DZ76|W5DZ76_WHEAT Proteasome subunit alpha type OS=Triticum aestivum PE=3 SV=1	1	0.0137992	_LYQVEYAFK(ac)AVK_	LYQVEYAFK(1)AVK	30	3.4506	61.235	chloroplast							IPR029055;IPR000426;	Nucleophile aminohydrolases, N-terminal;Proteasome alpha-subunit, N-terminal domain;
		W5E1I8	>tr|W5E1I8|W5E1I8_WHEAT Uncharacterized protein OS=Triticum aestivum PE=4 SV=1;>tr|W5DZW0|W5DZW0_WHEAT Uncharacterized protein OS=Triticum aestivum PE=4 SV=1	1	6.39681e-05	_SPPAVEPPAPPLSK(ac)FK_	SPPAVEPPAPPLSK(1)FK	66	1.5094	86.497	chloroplast				K13566	NIT2:omega-amidase [EC:3.5.1.3];	Alanine, aspartate and glutamate metabolism ;	IPR003010;	Carbon-nitrogen hydrolase;
		W5E8I6	>tr|W5E8I6|W5E8I6_WHEAT Uncharacterized protein OS=Triticum aestivum PE=4 SV=1;>tr|W5E031|W5E031_WHEAT Uncharacterized protein OS=Triticum aestivum PE=4 SV=1;>tr|W5EH50|W5EH50_WHEAT Uncharacterized protein (Fragment) OS=Triticum aestivum PE=4 SV=1	1	0.0181002	_DRPNIQK(ac)FIEEVNK_	DRPNIQK(1)FIEEVNK	263	-4.1467	70.26	chloroplast				K00799	GST:glutathione S-transferase [EC:2.5.1.18];GST:glutathione S-transferase [EC:2.5.1.18];GST:glutathione S-transferase [EC:2.5.1.18];GST:glutathione S-transferase [EC:2.5.1.18];	Glutathione metabolism ;Metabolism of xenobiotics by cytochrome P450 ;Chemical carcinogenesis ;Drug metabolism - cytochrome P450 ;	IPR010987;IPR012336;IPR004045;	Glutathione S-transferase, C-terminal-like;Thioredoxin-like fold;Glutathione S-transferase, N-terminal;
		W5E8X3	>tr|W5E8X3|W5E8X3_WHEAT Uncharacterized protein OS=Triticum aestivum PE=4 SV=1;>tr|W5EHT8|W5EHT8_WHEAT Uncharacterized protein OS=Triticum aestivum PE=3 SV=1;>tr|W5E039|W5E039_WHEAT Uncharacterized protein OS=Triticum aestivum PE=3 SV=1;>tr|W5E4G2|W5E4G2_W	1	0.000833818	_EMSNSWVAK(ac)YR_	EMSNSWVAK(1)YR	25	0.99305	94.363	nuclear							IPR025585;	Photosystem II Pbs27;
		W5E8A8	>tr|W5E8A8|W5E8A8_WHEAT Uncharacterized protein (Fragment) OS=Triticum aestivum PE=4 SV=1;>tr|W5EL01|W5EL01_WHEAT Uncharacterized protein OS=Triticum aestivum PE=4 SV=1;>tr|W5E045|W5E045_WHEAT Uncharacterized protein OS=Triticum aestivum PE=4 SV=1	1	0.000603635	_ITNHDVK(ac)AVEYYLK_	ITNHDVK(1)AVEYYLK	40	-0.63886	75.67	nuclear							IPR022761;IPR008948;IPR024083;	Fumarate lyase, N-terminal;L-Aspartase-like;Fumarase/histidase, N-terminal;
		W5E0V4	>tr|W5E0V4|W5E0V4_WHEAT Uncharacterized protein (Fragment) OS=Triticum aestivum PE=3 SV=1;>tr|W5EGD6|W5EGD6_WHEAT Uncharacterized protein OS=Triticum aestivum PE=3 SV=1;>tr|W5E709|W5E709_WHEAT Uncharacterized protein (Fragment) OS=Triticum aestivum PE=4 SV	1	0.0214464	_DWTIK(ac)INR_	DWTIK(1)INR	95	1.532	63.673	cytosol				K02926	RP-L4:large subunit ribosomal protein L4;	Ribosome ;	IPR013005;IPR002136;IPR023574;	Ribosomal protein L4/L1e, bacterial-type;Ribosomal protein L4/L1e;Ribosomal protein L4 domain;
		W5E0V4	>tr|W5E0V4|W5E0V4_WHEAT Uncharacterized protein (Fragment) OS=Triticum aestivum PE=3 SV=1;>tr|W5EGD6|W5EGD6_WHEAT Uncharacterized protein OS=Triticum aestivum PE=3 SV=1;>tr|W5E709|W5E709_WHEAT Uncharacterized protein (Fragment) OS=Triticum aestivum PE=4 SV	1	0.00132408	_K(ac)HFFTPAAIDYLNSR_	K(1)HFFTPAAIDYLNSR	191	1.51	60.158	cytosol				K02926	RP-L4:large subunit ribosomal protein L4;	Ribosome ;	IPR013005;IPR002136;IPR023574;	Ribosomal protein L4/L1e, bacterial-type;Ribosomal protein L4/L1e;Ribosomal protein L4 domain;
		W5E5Y2	>tr|W5E5Y2|W5E5Y2_WHEAT Uncharacterized protein OS=Triticum aestivum PE=4 SV=1	1	0.0138386	_ESEK(ac)FER_	ESEK(1)FER	151	1.219	74.184	chloroplast
		W5E659	>tr|W5E659|W5E659_WHEAT Uncharacterized protein OS=Triticum aestivum PE=3 SV=1;>tr|W5EHP7|W5EHP7_WHEAT Uncharacterized protein OS=Triticum aestivum PE=3 SV=1;>tr|W5F164|W5F164_WHEAT Uncharacterized protein (Fragment) OS=Triticum aestivum PE=4 SV=1;>tr|W5ET	1	8.80665e-80	_NASHLLK(ac)YDSMLGTFK_	NASHLLK(1)YDSMLGTFK	123	-1.5404	228.99	chloroplast,mitochondria							IPR016040;IPR020831;IPR020830;IPR020828;IPR020829;	NAD(P)-binding domain;Glyceraldehyde/Erythrose phosphate dehydrogenase family;Glyceraldehyde 3-phosphate dehydrogenase, active site;Glyceraldehyde 3-phosphate dehydrogenase, NAD(P) binding domain;Glyceraldehyde 3-phosphate dehydrogenase, catalytic domain;
		W5E659	>tr|W5E659|W5E659_WHEAT Uncharacterized protein OS=Triticum aestivum PE=3 SV=1;>tr|W5EHP7|W5EHP7_WHEAT Uncharacterized protein OS=Triticum aestivum PE=3 SV=1;>tr|W5F164|W5F164_WHEAT Uncharacterized protein (Fragment) OS=Triticum aestivum PE=4 SV=1;>tr|W5ET	1	1.24637e-05	_YDSMLGTFK(ac)ADVK_	YDSMLGTFK(1)ADVK	132	0.69278	110.38	chloroplast,mitochondria							IPR016040;IPR020831;IPR020830;IPR020828;IPR020829;	NAD(P)-binding domain;Glyceraldehyde/Erythrose phosphate dehydrogenase family;Glyceraldehyde 3-phosphate dehydrogenase, active site;Glyceraldehyde 3-phosphate dehydrogenase, NAD(P) binding domain;Glyceraldehyde 3-phosphate dehydrogenase, catalytic domain;
		W5E7A0	>tr|W5E7A0|W5E7A0_WHEAT Uncharacterized protein OS=Triticum aestivum PE=3 SV=1;>tr|W5EMN3|W5EMN3_WHEAT Uncharacterized protein OS=Triticum aestivum PE=3 SV=1	1	0.000170932	_LAK(ac)VLDVYER_	LAK(1)VLDVYER	148	2.893	107.06	chloroplast				K00799	GST:glutathione S-transferase [EC:2.5.1.18];GST:glutathione S-transferase [EC:2.5.1.18];GST:glutathione S-transferase [EC:2.5.1.18];GST:glutathione S-transferase [EC:2.5.1.18];	Glutathione metabolism ;Metabolism of xenobiotics by cytochrome P450 ;Chemical carcinogenesis ;Drug metabolism - cytochrome P450 ;	IPR012336;IPR010987;IPR004046;IPR004045;	Thioredoxin-like fold;Glutathione S-transferase, C-terminal-like;Glutathione S-transferase, C-terminal;Glutathione S-transferase, N-terminal;
		W5EV01	>tr|W5EV01|W5EV01_WHEAT Uncharacterized protein OS=Triticum aestivum PE=3 SV=1;>tr|W5EKR4|W5EKR4_WHEAT Uncharacterized protein OS=Triticum aestivum PE=3 SV=1;>tr|W5E8B9|W5E8B9_WHEAT Uncharacterized protein OS=Triticum aestivum PE=3 SV=1	1	0.0342287	_YEALDK(ac)YGK_	YEALDK(1)YGK	155	-1.9951	42.336	cytosol							IPR023150;IPR019489;IPR017730;IPR018368;IPR003593;IPR001270;IPR027417;IPR028299;IPR004176;IPR003959;	Double Clp-N motif;Clp ATPase, C-terminal;Chaperonin ClpB;ClpA/B, conserved site 1;AAA+ ATPase domain;ClpA/B family;P-loop containing nucleoside triphosphate hydrolase;ClpA/B, conserved site 2;Clp, N-terminal;ATPase, AAA-type, core;
		W5EGU0	>tr|W5EGU0|W5EGU0_WHEAT Uncharacterized protein OS=Triticum aestivum PE=4 SV=1;>tr|W5E8H4|W5E8H4_WHEAT Uncharacterized protein OS=Triticum aestivum PE=4 SV=1;>tr|W5EXE5|W5EXE5_WHEAT Uncharacterized protein OS=Triticum aestivum PE=4 SV=1	1	0.0171693	_IVNK(ac)FLK_	IVNK(1)FLK	622	0.46841	70.912	cytosol				K01681	ACO:aconitate hydratase [EC:4.2.1.3];ACO:aconitate hydratase [EC:4.2.1.3];ACO:aconitate hydratase [EC:4.2.1.3];ACO:aconitate hydratase [EC:4.2.1.3];ACO:aconitate hydratase [EC:4.2.1.3];ACO:aconitate hydratase [EC:4.2.1.3];ACO:aconitate hydratase [EC:4.2.1.3];ACO:aconitate hydratase [EC:4.2.1.3];ACO:aconitate hydratase [EC:4.2.1.3];ACO:aconitate hydratase [EC:4.2.1.3];	Metabolic pathways ;Biosynthesis of secondary metabolites ;Biosynthesis of antibiotics ;Microbial metabolism in diverse environments ;Biosynthesis of amino acids ;Carbon metabolism ;2-Oxocarboxylic acid metabolism ;Glyoxylate and dicarboxylate metabolism ;Citrate cycle (TCA cycle) ;Carbon fixation pathways in prokaryotes ;	IPR015928;IPR015932;IPR015931;IPR001030;IPR000573;IPR006249;IPR018136;	Aconitase/3-isopropylmalate dehydratase, swivel;Aconitase/3-isopropylmalate dehydratase large subunit, alpha/beta/alpha, subdomain 2;Aconitase/3-isopropylmalate dehydratase large subunit, alpha/beta/alpha, subdomain 1/3;Aconitase/3-isopropylmalate dehydratase large subunit, alpha/beta/alpha;Aconitase A/isopropylmalate dehydratase small subunit, swivel;Aconitate/iron regulatory protein 2;Aconitase…
		W5EGU0	>tr|W5EGU0|W5EGU0_WHEAT Uncharacterized protein OS=Triticum aestivum PE=4 SV=1;>tr|W5E8H4|W5E8H4_WHEAT Uncharacterized protein OS=Triticum aestivum PE=4 SV=1;>tr|W5EXE5|W5EXE5_WHEAT Uncharacterized protein OS=Triticum aestivum PE=4 SV=1	1	0.0301917	_LAVFDAAMK(ac)YK_	LAVFDAAMK(1)YK	649	-2.602	50.786	cytosol				K01681	ACO:aconitate hydratase [EC:4.2.1.3];ACO:aconitate hydratase [EC:4.2.1.3];ACO:aconitate hydratase [EC:4.2.1.3];ACO:aconitate hydratase [EC:4.2.1.3];ACO:aconitate hydratase [EC:4.2.1.3];ACO:aconitate hydratase [EC:4.2.1.3];ACO:aconitate hydratase [EC:4.2.1.3];ACO:aconitate hydratase [EC:4.2.1.3];ACO:aconitate hydratase [EC:4.2.1.3];ACO:aconitate hydratase [EC:4.2.1.3];	Metabolic pathways ;Biosynthesis of secondary metabolites ;Biosynthesis of antibiotics ;Microbial metabolism in diverse environments ;Biosynthesis of amino acids ;Carbon metabolism ;2-Oxocarboxylic acid metabolism ;Glyoxylate and dicarboxylate metabolism ;Citrate cycle (TCA cycle) ;Carbon fixation pathways in prokaryotes ;	IPR015928;IPR015932;IPR015931;IPR001030;IPR000573;IPR006249;IPR018136;	Aconitase/3-isopropylmalate dehydratase, swivel;Aconitase/3-isopropylmalate dehydratase large subunit, alpha/beta/alpha, subdomain 2;Aconitase/3-isopropylmalate dehydratase large subunit, alpha/beta/alpha, subdomain 1/3;Aconitase/3-isopropylmalate dehydratase large subunit, alpha/beta/alpha;Aconitase A/isopropylmalate dehydratase small subunit, swivel;Aconitate/iron regulatory protein 2;Aconitase…
		W5ES10	>tr|W5ES10|W5ES10_WHEAT Uncharacterized protein OS=Triticum aestivum PE=4 SV=1;>tr|W5E8Y0|W5E8Y0_WHEAT Uncharacterized protein OS=Triticum aestivum PE=4 SV=1;>tr|W5DRB3|W5DRB3_WHEAT Uncharacterized protein OS=Triticum aestivum PE=4 SV=1	1	9.697e-05	_AVVEDK(ac)YNR_	AVVEDK(1)YNR	296	1.2251	130.75	chloroplast
		W5EP16	>tr|W5EP16|W5EP16_WHEAT Uncharacterized protein OS=Triticum aestivum PE=4 SV=1;>tr|W5EC03|W5EC03_WHEAT Uncharacterized protein OS=Triticum aestivum PE=4 SV=1	1	0.0325953	_DCGYIYK(ac)DK_	DCGYIYK(1)DK	73	-0.75842	47.894	chloroplast							IPR024935;IPR024934;IPR004039;	Rubredoxin domain;Rubredoxin-like domain;Rubredoxin-type fold;
		W5ECJ8	>tr|W5ECJ8|W5ECJ8_WHEAT Serine hydroxymethyltransferase (Fragment) OS=Triticum aestivum PE=3 SV=1	1	0.000271055	_EVK(ac)YDFEDK_	EVK(1)YDFEDK	331	-1.621	114.51	nuclear				K00600	glyA:glycine hydroxymethyltransferase [EC:2.1.2.1];glyA:glycine hydroxymethyltransferase [EC:2.1.2.1];glyA:glycine hydroxymethyltransferase [EC:2.1.2.1];glyA:glycine hydroxymethyltransferase [EC:2.1.2.1];glyA:glycine hydroxymethyltransferase [EC:2.1.2.1];glyA:glycine hydroxymethyltransferase [EC:2.1.2.1];glyA:glycine hydroxymethyltransferase [EC:2.1.2.1];glyA:glycine hydroxymethyltransferase [EC:…	Metabolic pathways ;Biosynthesis of secondary metabolites ;Biosynthesis of antibiotics ;Microbial metabolism in diverse environments ;Biosynthesis of amino acids ;Carbon metabolism ;Glycine, serine and threonine metabolism ;Glyoxylate and dicarboxylate metabolism ;Methane metabolism ;One carbon pool by folate ;Cyanoamino acid metabolism ;	IPR015422;IPR015421;IPR015424;IPR001085;IPR019798;	Pyridoxal phosphate-dependent transferase, major region, subdomain 2;Pyridoxal phosphate-dependent transferase, major region, subdomain 1;Pyridoxal phosphate-dependent transferase;Serine hydroxymethyltransferase;Serine hydroxymethyltransferase, pyridoxal phosphate binding site;
		W5ECJ8	>tr|W5ECJ8|W5ECJ8_WHEAT Serine hydroxymethyltransferase (Fragment) OS=Triticum aestivum PE=3 SV=1	1	0.00328649	_GVK(ac)EINK_	GVK(1)EINK	321	-0.75659	114.72	nuclear				K00600	glyA:glycine hydroxymethyltransferase [EC:2.1.2.1];glyA:glycine hydroxymethyltransferase [EC:2.1.2.1];glyA:glycine hydroxymethyltransferase [EC:2.1.2.1];glyA:glycine hydroxymethyltransferase [EC:2.1.2.1];glyA:glycine hydroxymethyltransferase [EC:2.1.2.1];glyA:glycine hydroxymethyltransferase [EC:2.1.2.1];glyA:glycine hydroxymethyltransferase [EC:2.1.2.1];glyA:glycine hydroxymethyltransferase [EC:…	Metabolic pathways ;Biosynthesis of secondary metabolites ;Biosynthesis of antibiotics ;Microbial metabolism in diverse environments ;Biosynthesis of amino acids ;Carbon metabolism ;Glycine, serine and threonine metabolism ;Glyoxylate and dicarboxylate metabolism ;Methane metabolism ;One carbon pool by folate ;Cyanoamino acid metabolism ;	IPR015422;IPR015421;IPR015424;IPR001085;IPR019798;	Pyridoxal phosphate-dependent transferase, major region, subdomain 2;Pyridoxal phosphate-dependent transferase, major region, subdomain 1;Pyridoxal phosphate-dependent transferase;Serine hydroxymethyltransferase;Serine hydroxymethyltransferase, pyridoxal phosphate binding site;
		W5ECJ8	>tr|W5ECJ8|W5ECJ8_WHEAT Serine hydroxymethyltransferase (Fragment) OS=Triticum aestivum PE=3 SV=1	1	0.0173413	_GYDIVSGGTDNHLVLVNLK(ac)K_	GYDIVSGGTDNHLVLVNLK(1)K	410	-0.52114	48.288	nuclear				K00600	glyA:glycine hydroxymethyltransferase [EC:2.1.2.1];glyA:glycine hydroxymethyltransferase [EC:2.1.2.1];glyA:glycine hydroxymethyltransferase [EC:2.1.2.1];glyA:glycine hydroxymethyltransferase [EC:2.1.2.1];glyA:glycine hydroxymethyltransferase [EC:2.1.2.1];glyA:glycine hydroxymethyltransferase [EC:2.1.2.1];glyA:glycine hydroxymethyltransferase [EC:2.1.2.1];glyA:glycine hydroxymethyltransferase [EC:…	Metabolic pathways ;Biosynthesis of secondary metabolites ;Biosynthesis of antibiotics ;Microbial metabolism in diverse environments ;Biosynthesis of amino acids ;Carbon metabolism ;Glycine, serine and threonine metabolism ;Glyoxylate and dicarboxylate metabolism ;Methane metabolism ;One carbon pool by folate ;Cyanoamino acid metabolism ;	IPR015422;IPR015421;IPR015424;IPR001085;IPR019798;	Pyridoxal phosphate-dependent transferase, major region, subdomain 2;Pyridoxal phosphate-dependent transferase, major region, subdomain 1;Pyridoxal phosphate-dependent transferase;Serine hydroxymethyltransferase;Serine hydroxymethyltransferase, pyridoxal phosphate binding site;
		W5EDL3	>tr|W5EDL3|W5EDL3_WHEAT Fructose-bisphosphate aldolase OS=Triticum aestivum PE=3 SV=1;>tr|W5ETU1|W5ETU1_WHEAT Fructose-bisphosphate aldolase OS=Triticum aestivum PE=3 SV=1;>tr|W5DTC2|W5DTC2_WHEAT Fructose-bisphosphate aldolase OS=Triticum aestivum PE=3 SV=	1	2.17748e-08	_ALQNTCLK(ac)TWGGRPENVAAAQEALLLR_	ALQNTCLK(1)TWGGRPENVAAAQEALLLR	337	3.4645	110.78	chloroplast				K01623	ALDO:fructose-bisphosphate aldolase, class I [EC:4.1.2.13];ALDO:fructose-bisphosphate aldolase, class I [EC:4.1.2.13];ALDO:fructose-bisphosphate aldolase, class I [EC:4.1.2.13];ALDO:fructose-bisphosphate aldolase, class I [EC:4.1.2.13];ALDO:fructose-bisphosphate aldolase, class I [EC:4.1.2.13];ALDO:fructose-bisphosphate aldolase, class I [EC:4.1.2.13];ALDO:fructose-bisphosphate aldolase, class I …	Metabolic pathways ;Biosynthesis of secondary metabolites ;Biosynthesis of antibiotics ;Microbial metabolism in diverse environments ;Biosynthesis of amino acids ;Carbon metabolism ;Glycolysis / Gluconeogenesis ;Carbon fixation in photosynthetic organisms ;Methane metabolism ;Fructose and mannose metabolism ;Pentose phosphate pathway ;	IPR000741;IPR013785;IPR029768;	Fructose-bisphosphate aldolase, class-I;Aldolase-type TIM barrel;Fructose-bisphosphate aldolase class-I active site;
		W5EDL3	>tr|W5EDL3|W5EDL3_WHEAT Fructose-bisphosphate aldolase OS=Triticum aestivum PE=3 SV=1	1	1.21993e-29	_ANSLAQLGK(ac)YTSDGEAAAAK_	ANSLAQLGK(1)YTSDGEAAAAK	367	0.48817	148.06	chloroplast				K01623	ALDO:fructose-bisphosphate aldolase, class I [EC:4.1.2.13];ALDO:fructose-bisphosphate aldolase, class I [EC:4.1.2.13];ALDO:fructose-bisphosphate aldolase, class I [EC:4.1.2.13];ALDO:fructose-bisphosphate aldolase, class I [EC:4.1.2.13];ALDO:fructose-bisphosphate aldolase, class I [EC:4.1.2.13];ALDO:fructose-bisphosphate aldolase, class I [EC:4.1.2.13];ALDO:fructose-bisphosphate aldolase, class I …	Metabolic pathways ;Biosynthesis of secondary metabolites ;Biosynthesis of antibiotics ;Microbial metabolism in diverse environments ;Biosynthesis of amino acids ;Carbon metabolism ;Glycolysis / Gluconeogenesis ;Carbon fixation in photosynthetic organisms ;Methane metabolism ;Fructose and mannose metabolism ;Pentose phosphate pathway ;	IPR000741;IPR013785;IPR029768;	Fructose-bisphosphate aldolase, class-I;Aldolase-type TIM barrel;Fructose-bisphosphate aldolase class-I active site;
		W5EDL3	>tr|W5EDL3|W5EDL3_WHEAT Fructose-bisphosphate aldolase OS=Triticum aestivum PE=3 SV=1;>tr|W5ETU1|W5ETU1_WHEAT Fructose-bisphosphate aldolase OS=Triticum aestivum PE=3 SV=1;>tr|W5DTC2|W5DTC2_WHEAT Fructose-bisphosphate aldolase OS=Triticum aestivum PE=3 SV=	1	0.0446876	_ATPEEVASYTLK(ac)LLQR_	ATPEEVASYTLK(1)LLQR	282	-0.84533	41.695	chloroplast				K01623	ALDO:fructose-bisphosphate aldolase, class I [EC:4.1.2.13];ALDO:fructose-bisphosphate aldolase, class I [EC:4.1.2.13];ALDO:fructose-bisphosphate aldolase, class I [EC:4.1.2.13];ALDO:fructose-bisphosphate aldolase, class I [EC:4.1.2.13];ALDO:fructose-bisphosphate aldolase, class I [EC:4.1.2.13];ALDO:fructose-bisphosphate aldolase, class I [EC:4.1.2.13];ALDO:fructose-bisphosphate aldolase, class I …	Metabolic pathways ;Biosynthesis of secondary metabolites ;Biosynthesis of antibiotics ;Microbial metabolism in diverse environments ;Biosynthesis of amino acids ;Carbon metabolism ;Glycolysis / Gluconeogenesis ;Carbon fixation in photosynthetic organisms ;Methane metabolism ;Fructose and mannose metabolism ;Pentose phosphate pathway ;	IPR000741;IPR013785;IPR029768;	Fructose-bisphosphate aldolase, class-I;Aldolase-type TIM barrel;Fructose-bisphosphate aldolase class-I active site;
		W5EN32	>tr|W5EN32|W5EN32_WHEAT Uncharacterized protein (Fragment) OS=Triticum aestivum PE=4 SV=1	1	0.0249954	_TDPNAVECK(ac)VFDE_	TDPNAVECK(1)VFDE	81	-1.5599	51.939	chloroplast							IPR003823;IPR020829;	Domain of unknown function CP12;Glyceraldehyde 3-phosphate dehydrogenase, catalytic domain;
		W5HAK3	>tr|W5HAK3|W5HAK3_WHEAT Uncharacterized protein OS=Triticum aestivum PE=3 SV=1;>tr|W5HPC1|W5HPC1_WHEAT Uncharacterized protein OS=Triticum aestivum PE=3 SV=1;>tr|W5ERK2|W5ERK2_WHEAT Uncharacterized protein OS=Triticum aestivum PE=3 SV=1	1	0.0266195	_EEVAK(ac)YK_	EEVAK(1)YK	52	-0.60201	60.972	mitochondria							IPR001790;	Ribosomal protein L10P;
		W5ESZ3	>tr|W5ESZ3|W5ESZ3_WHEAT Uncharacterized protein OS=Triticum aestivum PE=3 SV=1;>tr|W5DQY3|W5DQY3_WHEAT Uncharacterized protein OS=Triticum aestivum PE=3 SV=1	1	5.47003e-130	_KPEDFAK(ac)YQAFELIHAR_	KPEDFAK(1)YQAFELIHAR	115	1.4289	266.23	chloroplast				K08916	LHCB5:light-harvesting complex II chlorophyll a/b binding protein 5;LHCB5:light-harvesting complex II chlorophyll a/b binding protein 5;	Metabolic pathways ;Photosynthesis - antenna proteins ;	IPR023329;IPR022796;	Chlorophyll a/b binding protein domain;Chlorophyll A-B binding protein;
		W5ESZ3	>tr|W5ESZ3|W5ESZ3_WHEAT Uncharacterized protein OS=Triticum aestivum PE=3 SV=1;>tr|W5DQY3|W5DQY3_WHEAT Uncharacterized protein OS=Triticum aestivum PE=3 SV=1	1	6.64786e-08	_PKPAPVATSSVGIDDELAK(ac)WYGPDR_	PKPAPVATSSVGIDDELAK(1)WYGPDR	67	-2.1211	102.21	chloroplast				K08916	LHCB5:light-harvesting complex II chlorophyll a/b binding protein 5;LHCB5:light-harvesting complex II chlorophyll a/b binding protein 5;	Metabolic pathways ;Photosynthesis - antenna proteins ;	IPR023329;IPR022796;	Chlorophyll a/b binding protein domain;Chlorophyll A-B binding protein;
		W5HEE6	>tr|W5HEE6|W5HEE6_WHEAT Uncharacterized protein OS=Triticum aestivum PE=4 SV=1;>tr|W5IB10|W5IB10_WHEAT Uncharacterized protein OS=Triticum aestivum PE=4 SV=1;>tr|W5HWI7|W5HWI7_WHEAT Uncharacterized protein OS=Triticum aestivum PE=4 SV=1;>tr|W5EUI7|W5EUI7_W	1	0.0116987	_GLLDK(ac)YGPDR_	GLLDK(1)YGPDR	44	2.0516	71.03	cytosol							IPR005475;IPR029061;	Transketolase-like, pyrimidine-binding domain;Thiamin diphosphate-binding fold;
		W5EUP3	>tr|W5EUP3|W5EUP3_WHEAT Uncharacterized protein (Fragment) OS=Triticum aestivum PE=4 SV=1;>tr|W5FVZ9|W5FVZ9_WHEAT Uncharacterized protein OS=Triticum aestivum PE=4 SV=1;>tr|W5FQG6|W5FQG6_WHEAT Uncharacterized protein OS=Triticum aestivum PE=4 SV=1;>tr|W5FJ	1	0.0241642	_GHVK(ac)YIR_	GHVK(1)YIR	11	0.67359	63.287	cytosol				K02976	RP-S26e:small subunit ribosomal protein S26e;	Ribosome ;	IPR000892;	Ribosomal protein S26e;
		W5EUU2	>tr|W5EUU2|W5EUU2_WHEAT Uncharacterized protein (Fragment) OS=Triticum aestivum PE=4 SV=1;>tr|W5EF24|W5EF24_WHEAT Uncharacterized protein OS=Triticum aestivum PE=4 SV=1;>tr|W5E7P2|W5E7P2_WHEAT Uncharacterized protein OS=Triticum aestivum PE=4 SV=1	1	0.00505954	_GADK(ac)YEDEQYLGK_	GADK(1)YEDEQYLGK	115	2.2834	66.004	mitochondria							IPR008733;	Peroxisomal biogenesis factor 11;
		W5EVG5	>tr|W5EVG5|W5EVG5_WHEAT Annexin OS=Triticum aestivum PE=3 SV=1;>tr|W5FZV5|W5FZV5_WHEAT Annexin OS=Triticum aestivum PE=3 SV=1;>tr|W5FBM5|W5FBM5_WHEAT Annexin OS=Triticum aestivum PE=3 SV=1;>tr|W5BS52|W5BS52_WHEAT Annexin OS=Triticum aestivum PE=3 SV=1	1	0.0332166	_YFAK(ac)VLR_	YFAK(1)VLR	206	1.5418	52.018	nuclear,plasma membrane							IPR018502;IPR018252;IPR001464;	Annexin repeat;Annexin repeat, conserved site;Annexin;
		W5EVV1	>tr|W5EVV1|W5EVV1_WHEAT Uncharacterized protein OS=Triticum aestivum PE=4 SV=1;>tr|W5FWD3|W5FWD3_WHEAT Uncharacterized protein OS=Triticum aestivum PE=4 SV=1	1	1.05731e-07	_LLLETK(ac)YHR_	LLLETK(1)YHR	96	0.068478	149.57	chloroplast							IPR000644;	CBS domain;
		W5HFH5	>tr|W5HFH5|W5HFH5_WHEAT Uncharacterized protein OS=Triticum aestivum PE=4 SV=1;>tr|W5EXA9|W5EXA9_WHEAT Uncharacterized protein OS=Triticum aestivum PE=4 SV=1;>tr|W5IAK1|W5IAK1_WHEAT Uncharacterized protein (Fragment) OS=Triticum aestivum PE=4 SV=1;>tr|W5FQ	1	0.000683527	_ANFNDK(ac)FDEVR_	ANFNDK(1)FDEVR	131	1.958	90.434	cytosol							IPR029064;IPR018492;IPR004037;IPR004038;IPR001921;	50S ribosomal protein L30e-like;Ribosomal protein L7Ae/L8/Nhp2 family;Ribosomal protein L7Ae conserved site;Ribosomal protein L7Ae/L30e/S12e/Gadd45;Ribosomal protein L7A/L8;
		W5EYS2	>tr|W5EYS2|W5EYS2_WHEAT Lysine--tRNA ligase OS=Triticum aestivum PE=4 SV=1;>tr|W5FZY6|W5FZY6_WHEAT Lysine--tRNA ligase OS=Triticum aestivum PE=3 SV=1;>tr|W5FB69|W5FB69_WHEAT Lysine--tRNA ligase OS=Triticum aestivum PE=3 SV=1	1	4.94827e-19	_IK(ac)YHANGVDNPPIEIDFTPPFR_	IK(1)YHANGVDNPPIEIDFTPPFR	323	0.85593	123.19	cytosol							IPR004364;IPR004365;IPR012340;IPR006195;IPR018149;	Aminoacyl-tRNA synthetase, class II (D/K/N);OB-fold nucleic acid binding domain, AA-tRNA synthetase-type;Nucleic acid-binding, OB-fold;Aminoacyl-tRNA synthetase, class II;Lysyl-tRNA synthetase, class II, C-terminal;
		W5FC82	>tr|W5FC82|W5FC82_WHEAT Ribulose bisphosphate carboxylase small chain OS=Triticum aestivum PE=3 SV=1;>tr|W5EZU1|W5EZU1_WHEAT Ribulose bisphosphate carboxylase small chain (Fragment) OS=Triticum aestivum PE=3 SV=1;>tr|W5F0E6|W5F0E6_WHEAT Ribulose bisphospha	1	2.301e-05	_WVPCLEFSK(ac)VGFIFR_	WVPCLEFSK(1)VGFIFR	54	-0.5073	90.707	chloroplast							IPR000894;IPR024681;	Ribulose bisphosphate carboxylase small chain, domain;Ribulose bisphosphate carboxylase, small chain;
		W5F021	>tr|W5F021|W5F021_WHEAT Triosephosphate isomerase (Fragment) OS=Triticum aestivum PE=3 SV=1;>tr|W5FQR7|W5FQR7_WHEAT Triosephosphate isomerase (Fragment) OS=Triticum aestivum PE=3 SV=1;>tr|W5FIN0|W5FIN0_WHEAT Triosephosphate isomerase OS=Triticum aestivum P	1	0.00478716	_DWLK(ac)TNVSADVASTVR_	DWLK(1)TNVSADVASTVR	179	-0.36159	66.022	cytosol				K01803	TPI:triosephosphate isomerase (TIM) [EC:5.3.1.1];TPI:triosephosphate isomerase (TIM) [EC:5.3.1.1];TPI:triosephosphate isomerase (TIM) [EC:5.3.1.1];TPI:triosephosphate isomerase (TIM) [EC:5.3.1.1];TPI:triosephosphate isomerase (TIM) [EC:5.3.1.1];TPI:triosephosphate isomerase (TIM) [EC:5.3.1.1];TPI:triosephosphate isomerase (TIM) [EC:5.3.1.1];TPI:triosephosphate isomerase (TIM) [EC:5.3.1.1];TPI:tri…	Metabolic pathways ;Biosynthesis of secondary metabolites ;Biosynthesis of antibiotics ;Microbial metabolism in diverse environments ;Biosynthesis of amino acids ;Carbon metabolism ;Glycolysis / Gluconeogenesis ;Carbon fixation in photosynthetic organisms ;Inositol phosphate metabolism ;Fructose and mannose metabolism ;	IPR000652;IPR013785;IPR022896;IPR020861;	Triosephosphate isomerase;Aldolase-type TIM barrel;Triosephosphate isomerase, bacterial/eukaryotic;Triosephosphate isomerase, active site;
		W5F021	>tr|W5F021|W5F021_WHEAT Triosephosphate isomerase (Fragment) OS=Triticum aestivum PE=3 SV=1;>tr|W5FQR7|W5FQR7_WHEAT Triosephosphate isomerase (Fragment) OS=Triticum aestivum PE=3 SV=1;>tr|W5FIN0|W5FIN0_WHEAT Triosephosphate isomerase OS=Triticum aestivum P	1	0.00129329	_TFDVCFK(ac)QM(ox)K_	TFDVCFK(1)QMK	131	-0.42722	88.392	cytosol				K01803	TPI:triosephosphate isomerase (TIM) [EC:5.3.1.1];TPI:triosephosphate isomerase (TIM) [EC:5.3.1.1];TPI:triosephosphate isomerase (TIM) [EC:5.3.1.1];TPI:triosephosphate isomerase (TIM) [EC:5.3.1.1];TPI:triosephosphate isomerase (TIM) [EC:5.3.1.1];TPI:triosephosphate isomerase (TIM) [EC:5.3.1.1];TPI:triosephosphate isomerase (TIM) [EC:5.3.1.1];TPI:triosephosphate isomerase (TIM) [EC:5.3.1.1];TPI:tri…	Metabolic pathways ;Biosynthesis of secondary metabolites ;Biosynthesis of antibiotics ;Microbial metabolism in diverse environments ;Biosynthesis of amino acids ;Carbon metabolism ;Glycolysis / Gluconeogenesis ;Carbon fixation in photosynthetic organisms ;Inositol phosphate metabolism ;Fructose and mannose metabolism ;	IPR000652;IPR013785;IPR022896;IPR020861;	Triosephosphate isomerase;Aldolase-type TIM barrel;Triosephosphate isomerase, bacterial/eukaryotic;Triosephosphate isomerase, active site;
		W5F2K9	>tr|W5F2K9|W5F2K9_WHEAT Uncharacterized protein OS=Triticum aestivum PE=4 SV=1;>tr|W5FGH0|W5FGH0_WHEAT Uncharacterized protein OS=Triticum aestivum PE=4 SV=1;>tr|W5FYZ5|W5FYZ5_WHEAT Uncharacterized protein (Fragment) OS=Triticum aestivum PE=4 SV=1	1	0.00102674	_FFEK(ac)AIGINVPR_	FFEK(1)AIGINVPR	273	2.9868	83.137	cytosol				K00963	UGP2:UTP--glucose-1-phosphate uridylyltransferase [EC:2.7.7.9];UGP2:UTP--glucose-1-phosphate uridylyltransferase [EC:2.7.7.9];UGP2:UTP--glucose-1-phosphate uridylyltransferase [EC:2.7.7.9];UGP2:UTP--glucose-1-phosphate uridylyltransferase [EC:2.7.7.9];UGP2:UTP--glucose-1-phosphate uridylyltransferase [EC:2.7.7.9];UGP2:UTP--glucose-1-phosphate uridylyltransferase [EC:2.7.7.9];	Metabolic pathways ;Biosynthesis of antibiotics ;Amino sugar and nucleotide sugar metabolism ;Starch and sucrose metabolism ;Galactose metabolism ;Pentose and glucuronate interconversions ;	IPR029044;IPR002618;	Nucleotide-diphospho-sugar transferases;UTP--glucose-1-phosphate uridylyltransferase family;
		W5F2K9	>tr|W5F2K9|W5F2K9_WHEAT Uncharacterized protein OS=Triticum aestivum PE=4 SV=1;>tr|W5FGH0|W5FGH0_WHEAT Uncharacterized protein OS=Triticum aestivum PE=4 SV=1;>tr|W5FYZ5|W5FYZ5_WHEAT Uncharacterized protein (Fragment) OS=Triticum aestivum PE=4 SV=1	1	0.000104715	_IVEK(ac)YSNSNIEIHTFNQSQYPR_	IVEK(1)YSNSNIEIHTFNQSQYPR	77	-2.0105	74.364	cytosol				K00963	UGP2:UTP--glucose-1-phosphate uridylyltransferase [EC:2.7.7.9];UGP2:UTP--glucose-1-phosphate uridylyltransferase [EC:2.7.7.9];UGP2:UTP--glucose-1-phosphate uridylyltransferase [EC:2.7.7.9];UGP2:UTP--glucose-1-phosphate uridylyltransferase [EC:2.7.7.9];UGP2:UTP--glucose-1-phosphate uridylyltransferase [EC:2.7.7.9];UGP2:UTP--glucose-1-phosphate uridylyltransferase [EC:2.7.7.9];	Metabolic pathways ;Biosynthesis of antibiotics ;Amino sugar and nucleotide sugar metabolism ;Starch and sucrose metabolism ;Galactose metabolism ;Pentose and glucuronate interconversions ;	IPR029044;IPR002618;	Nucleotide-diphospho-sugar transferases;UTP--glucose-1-phosphate uridylyltransferase family;
		W5F7I7	>tr|W5F7I7|W5F7I7_WHEAT Uncharacterized protein OS=Triticum aestivum PE=4 SV=1;>tr|W5FZ49|W5FZ49_WHEAT Uncharacterized protein OS=Triticum aestivum PE=4 SV=1;>tr|W5F2Y1|W5F2Y1_WHEAT Uncharacterized protein OS=Triticum aestivum PE=4 SV=1;>tr|W5HXF2|W5HXF2_W	1	0.0111568	_GK(ac)FDESR_	GK(1)FDESR	132	-0.88503	80.098	chloroplast							IPR016040;	NAD(P)-binding domain;
		W5G493	>tr|W5G493|W5G493_WHEAT Enolase OS=Triticum aestivum PE=3 SV=1;>tr|W5G2N5|W5G2N5_WHEAT Enolase OS=Triticum aestivum PE=3 SV=1;>tr|W5F4U3|W5F4U3_WHEAT Enolase OS=Triticum aestivum PE=3 SV=1;>tr|W5F3P8|W5F3P8_WHEAT Uncharacterized protein OS=Triticum aestivu	1	0.000509555	_LAK(ac)YNQLLR_	LAK(1)YNQLLR	324	-0.99285	108.74	cytosol				K01689	ENO:enolase [EC:4.2.1.11];ENO:enolase [EC:4.2.1.11];ENO:enolase [EC:4.2.1.11];ENO:enolase [EC:4.2.1.11];ENO:enolase [EC:4.2.1.11];ENO:enolase [EC:4.2.1.11];ENO:enolase [EC:4.2.1.11];ENO:enolase [EC:4.2.1.11];ENO:enolase [EC:4.2.1.11];ENO:enolase [EC:4.2.1.11];	Metabolic pathways ;Biosynthesis of secondary metabolites ;Biosynthesis of antibiotics ;Microbial metabolism in diverse environments ;Biosynthesis of amino acids ;Carbon metabolism ;RNA degradation ;Glycolysis / Gluconeogenesis ;Methane metabolism ;HIF-1 signaling pathway ;	IPR000941;IPR029065;IPR029017;IPR020809;IPR020811;IPR020810;	Enolase;Enolase C-terminal domain-like;Enolase N-terminal domain-like;Enolase, conserved site;Enolase, N-terminal;Enolase, C-terminal;
		W5F4R0	>tr|W5F4R0|W5F4R0_WHEAT Uncharacterized protein OS=Triticum aestivum PE=4 SV=1;>tr|W5G1K3|W5G1K3_WHEAT Uncharacterized protein OS=Triticum aestivum PE=3 SV=1;>tr|W5FP95|W5FP95_WHEAT Uncharacterized protein OS=Triticum aestivum PE=3 SV=1;>tr|W5ET88|W5ET88_W	1	1.07289e-08	_ELK(ac)FALESFWDGK_	ELK(1)FALESFWDGK	28	-0.26426	115.12	cytosol							IPR002629;IPR013215;IPR006276;	Cobalamin-independent methionine synthase MetE, C-terminal/archaeal;Cobalamin-independent methionine synthase MetE, N-terminal;Cobalamin-independent methionine synthase;
		W5F4R0	>tr|W5F4R0|W5F4R0_WHEAT Uncharacterized protein OS=Triticum aestivum PE=4 SV=1;>tr|W5G1K3|W5G1K3_WHEAT Uncharacterized protein OS=Triticum aestivum PE=3 SV=1;>tr|W5FP95|W5FP95_WHEAT Uncharacterized protein OS=Triticum aestivum PE=3 SV=1	1	0.000146418	_SSAEDLEK(ac)VATDLR_	SSAEDLEK(1)VATDLR	46	2.3482	91.076	cytosol							IPR002629;IPR013215;IPR006276;	Cobalamin-independent methionine synthase MetE, C-terminal/archaeal;Cobalamin-independent methionine synthase MetE, N-terminal;Cobalamin-independent methionine synthase;
		W5F4S8	>tr|W5F4S8|W5F4S8_WHEAT Uncharacterized protein OS=Triticum aestivum PE=4 SV=1;>tr|W5FLK6|W5FLK6_WHEAT Uncharacterized protein OS=Triticum aestivum PE=4 SV=1;>tr|W5G4L3|W5G4L3_WHEAT Uncharacterized protein OS=Triticum aestivum PE=4 SV=1	1	9.65917e-16	_SDNPVVLFEHVLLYNLK(ac)EK_	SDNPVVLFEHVLLYNLK(1)EK	175	-0.63838	119.38	cytosol				K00162	PDHB:pyruvate dehydrogenase E1 component beta subunit [EC:1.2.4.1];PDHB:pyruvate dehydrogenase E1 component beta subunit [EC:1.2.4.1];PDHB:pyruvate dehydrogenase E1 component beta subunit [EC:1.2.4.1];PDHB:pyruvate dehydrogenase E1 component beta subunit [EC:1.2.4.1];PDHB:pyruvate dehydrogenase E1 component beta subunit [EC:1.2.4.1];PDHB:pyruvate dehydrogenase E1 component beta subunit [EC:1.2.4.…	Metabolic pathways ;Biosynthesis of secondary metabolites ;Biosynthesis of antibiotics ;Microbial metabolism in diverse environments ;Carbon metabolism ;Glycolysis / Gluconeogenesis ;Pyruvate metabolism ;Citrate cycle (TCA cycle) ;HIF-1 signaling pathway ;Glucagon signaling pathway ;Central carbon metabolism in cancer ;	IPR005475;IPR005476;IPR029061;IPR009014;	Transketolase-like, pyrimidine-binding domain;Transketolase, C-terminal;Thiamin diphosphate-binding fold;Transketolase, C-terminal/Pyruvate-ferredoxin oxidoreductase, domain II;
		W5FYH5	>tr|W5FYH5|W5FYH5_WHEAT Uncharacterized protein OS=Triticum aestivum PE=4 SV=1;>tr|W5F6Q2|W5F6Q2_WHEAT Uncharacterized protein OS=Triticum aestivum PE=4 SV=1	1	0.0334819	_IQCHVENK(ac)FR_	IQCHVENK(1)FR	248	-1.4693	48.998	chloroplast				K01876	DARS:aspartyl-tRNA synthetase [EC:6.1.1.12];	Aminoacyl-tRNA biosynthesis ;	IPR004365;IPR004364;IPR004523;IPR012340;IPR006195;IPR002312;	OB-fold nucleic acid binding domain, AA-tRNA synthetase-type;Aminoacyl-tRNA synthetase, class II (D/K/N);Aspartyl-tRNA synthetases;Nucleic acid-binding, OB-fold;Aminoacyl-tRNA synthetase, class II;Aspartyl/Asparaginyl-tRNA synthetase, class IIb;
		W5FTM2	>tr|W5FTM2|W5FTM2_WHEAT Uncharacterized protein OS=Triticum aestivum PE=4 SV=1;>tr|W5FZL3|W5FZL3_WHEAT Uncharacterized protein OS=Triticum aestivum PE=4 SV=1;>tr|W5F7V3|W5F7V3_WHEAT Uncharacterized protein OS=Triticum aestivum PE=4 SV=1	1	0.00101607	_SENPVVLFEHVLLYNLK(ac)EK_	SENPVVLFEHVLLYNLK(1)EK	166	-0.7904	69.088	cytosol				K00162	PDHB:pyruvate dehydrogenase E1 component beta subunit [EC:1.2.4.1];PDHB:pyruvate dehydrogenase E1 component beta subunit [EC:1.2.4.1];PDHB:pyruvate dehydrogenase E1 component beta subunit [EC:1.2.4.1];PDHB:pyruvate dehydrogenase E1 component beta subunit [EC:1.2.4.1];PDHB:pyruvate dehydrogenase E1 component beta subunit [EC:1.2.4.1];PDHB:pyruvate dehydrogenase E1 component beta subunit [EC:1.2.4.…	Metabolic pathways ;Biosynthesis of secondary metabolites ;Biosynthesis of antibiotics ;Microbial metabolism in diverse environments ;Carbon metabolism ;Glycolysis / Gluconeogenesis ;Pyruvate metabolism ;Citrate cycle (TCA cycle) ;HIF-1 signaling pathway ;Glucagon signaling pathway ;Central carbon metabolism in cancer ;	IPR009014;IPR005476;IPR005475;IPR029061;	Transketolase, C-terminal/Pyruvate-ferredoxin oxidoreductase, domain II;Transketolase, C-terminal;Transketolase-like, pyrimidine-binding domain;Thiamin diphosphate-binding fold;
		W5FTM6	>tr|W5FTM6|W5FTM6_WHEAT Uncharacterized protein OS=Triticum aestivum PE=3 SV=1;>tr|W5F9S5|W5F9S5_WHEAT Uncharacterized protein OS=Triticum aestivum PE=3 SV=1;>tr|W5EV84|W5EV84_WHEAT Uncharacterized protein OS=Triticum aestivum PE=3 SV=1	1	0.00312598	_DCLGTIAQSGTSK(ac)FLK_	DCLGTIAQSGTSK(1)FLK	88	1.4609	69.485	cytosol				K09487	HSP90B:heat shock protein 90kDa beta;HSP90B:heat shock protein 90kDa beta;HSP90B:heat shock protein 90kDa beta;HSP90B:heat shock protein 90kDa beta;HSP90B:heat shock protein 90kDa beta;HSP90B:heat shock protein 90kDa beta;HSP90B:heat shock protein 90kDa beta;HSP90B:heat shock protein 90kDa beta;	Protein processing in endoplasmic reticulum ;Pathways in cancer ;PI3K-Akt signaling pathway ;Plant-pathogen interaction ;Prostate cancer ;Estrogen signaling pathway ;Thyroid hormone synthesis ;NOD-like receptor signaling pathway ;	IPR019805;IPR020575;IPR020568;IPR003594;IPR001404;	Heat shock protein Hsp90, conserved site;Heat shock protein Hsp90, N-terminal;Ribosomal protein S5 domain 2-type fold;Histidine kinase-like ATPase, C-terminal domain;Heat shock protein Hsp90 family;
		W5FTM6	>tr|W5FTM6|W5FTM6_WHEAT Uncharacterized protein OS=Triticum aestivum PE=3 SV=1;>tr|W5F9S5|W5F9S5_WHEAT Uncharacterized protein OS=Triticum aestivum PE=3 SV=1	1	0.0028471	_EDDK(ac)YEFADPTR_	EDDK(1)YEFADPTR	174	2.5057	73.881	cytosol				K09487	HSP90B:heat shock protein 90kDa beta;HSP90B:heat shock protein 90kDa beta;HSP90B:heat shock protein 90kDa beta;HSP90B:heat shock protein 90kDa beta;HSP90B:heat shock protein 90kDa beta;HSP90B:heat shock protein 90kDa beta;HSP90B:heat shock protein 90kDa beta;HSP90B:heat shock protein 90kDa beta;	Protein processing in endoplasmic reticulum ;Pathways in cancer ;PI3K-Akt signaling pathway ;Plant-pathogen interaction ;Prostate cancer ;Estrogen signaling pathway ;Thyroid hormone synthesis ;NOD-like receptor signaling pathway ;	IPR019805;IPR020575;IPR020568;IPR003594;IPR001404;	Heat shock protein Hsp90, conserved site;Heat shock protein Hsp90, N-terminal;Ribosomal protein S5 domain 2-type fold;Histidine kinase-like ATPase, C-terminal domain;Heat shock protein Hsp90 family;
		W5FTM6	>tr|W5FTM6|W5FTM6_WHEAT Uncharacterized protein OS=Triticum aestivum PE=3 SV=1;>tr|W5F9S5|W5F9S5_WHEAT Uncharacterized protein OS=Triticum aestivum PE=3 SV=1;>tr|W5EV84|W5EV84_WHEAT Uncharacterized protein OS=Triticum aestivum PE=3 SV=1	1	0.00544012	_TAPFLEK(ac)LLQK_	TAPFLEK(1)LLQK	467	-1.7512	72.34	cytosol				K09487	HSP90B:heat shock protein 90kDa beta;HSP90B:heat shock protein 90kDa beta;HSP90B:heat shock protein 90kDa beta;HSP90B:heat shock protein 90kDa beta;HSP90B:heat shock protein 90kDa beta;HSP90B:heat shock protein 90kDa beta;HSP90B:heat shock protein 90kDa beta;HSP90B:heat shock protein 90kDa beta;	Protein processing in endoplasmic reticulum ;Pathways in cancer ;PI3K-Akt signaling pathway ;Plant-pathogen interaction ;Prostate cancer ;Estrogen signaling pathway ;Thyroid hormone synthesis ;NOD-like receptor signaling pathway ;	IPR019805;IPR020575;IPR020568;IPR003594;IPR001404;	Heat shock protein Hsp90, conserved site;Heat shock protein Hsp90, N-terminal;Ribosomal protein S5 domain 2-type fold;Histidine kinase-like ATPase, C-terminal domain;Heat shock protein Hsp90 family;
		W5FEC0	>tr|W5FEC0|W5FEC0_WHEAT Uncharacterized protein (Fragment) OS=Triticum aestivum PE=4 SV=1;>tr|W5EWB9|W5EWB9_WHEAT Uncharacterized protein OS=Triticum aestivum PE=4 SV=1;>tr|W5FQ00|W5FQ00_WHEAT Uncharacterized protein OS=Triticum aestivum PE=4 SV=1	1	0.000168271	_LVELFSEHGK(ac)VVDAR_	LVELFSEHGK(1)VVDAR	144	3.3659	84.508	nuclear							IPR000504;IPR012677;	RNA recognition motif domain;Nucleotide-binding alpha-beta plait domain;
		W5FFB8	>tr|W5FFB8|W5FFB8_WHEAT Uncharacterized protein OS=Triticum aestivum PE=4 SV=1;>tr|W5FU40|W5FU40_WHEAT Uncharacterized protein OS=Triticum aestivum PE=4 SV=1	1	0.0345157	_AEVMYDK(ac)YSGR_	AEVMYDK(1)YSGR	17	0.523	46.358	cytosol							IPR012677;IPR000504;	Nucleotide-binding alpha-beta plait domain;RNA recognition motif domain;
		W5G0E8	>tr|W5G0E8|W5G0E8_WHEAT Uncharacterized protein OS=Triticum aestivum PE=4 SV=1;>tr|W5FIQ5|W5FIQ5_WHEAT Uncharacterized protein OS=Triticum aestivum PE=4 SV=1	1	2.68413e-29	_GTDVFK(ac)ALALGASGVFIGR_	GTDVFK(1)ALALGASGVFIGR	277	0.82571	148.52	cytosol				K11517	HAO:(S)-2-hydroxy-acid oxidase [EC:1.1.3.15];HAO:(S)-2-hydroxy-acid oxidase [EC:1.1.3.15];HAO:(S)-2-hydroxy-acid oxidase [EC:1.1.3.15];HAO:(S)-2-hydroxy-acid oxidase [EC:1.1.3.15];HAO:(S)-2-hydroxy-acid oxidase [EC:1.1.3.15];HAO:(S)-2-hydroxy-acid oxidase [EC:1.1.3.15];HAO:(S)-2-hydroxy-acid oxidase [EC:1.1.3.15];	Metabolic pathways ;Biosynthesis of secondary metabolites ;Biosynthesis of antibiotics ;Microbial metabolism in diverse environments ;Carbon metabolism ;Peroxisome ;Glyoxylate and dicarboxylate metabolism ;	IPR008259;IPR000262;IPR012133;IPR013785;	FMN-dependent alpha-hydroxy acid dehydrogenase, active site;FMN-dependent dehydrogenase;Alpha-hydroxy acid dehydrogenase, FMN-dependent;Aldolase-type TIM barrel;
		W5FJN1	>tr|W5FJN1|W5FJN1_WHEAT Chalcone flavanone isomerase OS=Triticum aestivum GN=Chi-B1 PE=4 SV=1	1	0.0252503	_DVVTGEFEK(ac)FTR_	DVVTGEFEK(1)FTR	90	1.3533	52.891	cytosol				K01859	E5.5.1.6:chalcone isomerase [EC:5.5.1.6];E5.5.1.6:chalcone isomerase [EC:5.5.1.6];E5.5.1.6:chalcone isomerase [EC:5.5.1.6];	Metabolic pathways ;Biosynthesis of secondary metabolites ;Flavonoid biosynthesis ;	IPR016088;IPR016087;	Chalcone isomerase, 3-layer sandwich;Chalcone isomerase;
		W5FJP8	>tr|W5FJP8|W5FJP8_WHEAT Uncharacterized protein OS=Triticum aestivum PE=3 SV=1	1	8.36961e-21	_EHQIVETLCPGLK(ac)DEVMK_	EHQIVETLCPGLK(1)DEVMK	25	-0.31762	124.84	chloroplast				K02981	RP-S2e:small subunit ribosomal protein S2e;	Ribosome ;	IPR018192;IPR013810;IPR014720;IPR014721;IPR005324;IPR005711;IPR020568;	Ribosomal protein S5, N-terminal, conserved site;Ribosomal protein S5, N-terminal;Double-stranded RNA-binding domain;Ribosomal protein S5 domain 2-type fold, subgroup;Ribosomal protein S5, C-terminal;Ribosomal protein S5, eukaryotic/archaeal;Ribosomal protein S5 domain 2-type fold;
		W5FYX6	>tr|W5FYX6|W5FYX6_WHEAT Uncharacterized protein OS=Triticum aestivum PE=3 SV=1;>tr|W5FKP5|W5FKP5_WHEAT Uncharacterized protein (Fragment) OS=Triticum aestivum PE=3 SV=1	1	0.00110627	_SNK(ac)HLYAQVIDDTK_	SNK(1)HLYAQVIDDTK	84	-0.067469	74.428	chloroplast				K02881	RP-L18:large subunit ribosomal protein L18;	Ribosome ;	IPR004389;IPR005484;	Ribosomal protein L18, bacterial-type;Ribosomal protein L18/L5;
		W5FLB0	>tr|W5FLB0|W5FLB0_WHEAT Cysteine synthase OS=Triticum aestivum PE=3 SV=1	1	0.00133898	_IDGLVSGIGTGGTITGTGK(ac)YLK_	IDGLVSGIGTGGTITGTGK(1)YLK	307	2.7543	77.221	chloroplast				K01738	cysK:cysteine synthase A [EC:2.5.1.47];cysK:cysteine synthase A [EC:2.5.1.47];cysK:cysteine synthase A [EC:2.5.1.47];cysK:cysteine synthase A [EC:2.5.1.47];cysK:cysteine synthase A [EC:2.5.1.47];cysK:cysteine synthase A [EC:2.5.1.47];cysK:cysteine synthase A [EC:2.5.1.47];cysK:cysteine synthase A [EC:2.5.1.47];	Metabolic pathways ;Biosynthesis of secondary metabolites ;Biosynthesis of antibiotics ;Microbial metabolism in diverse environments ;Biosynthesis of amino acids ;Carbon metabolism ;Cysteine and methionine metabolism ;Sulfur metabolism ;	IPR001926;IPR001216;IPR005859;IPR005856;	Tryptophan synthase beta subunit-like PLP-dependent enzyme;Cysteine synthase/cystathionine beta-synthase, pyridoxal-phosphate attachment site;Cysteine synthase A;Cysteine synthase K/M;
		W5FLU4	>tr|W5FLU4|W5FLU4_WHEAT Uncharacterized protein OS=Triticum aestivum PE=4 SV=1;>tr|W5G312|W5G312_WHEAT Uncharacterized protein OS=Triticum aestivum PE=3 SV=1	1	0.00671419	_VIGQDEAVK(ac)AISR_	VIGQDEAVK(1)AISR	90	0.49285	68.033	cytosol							IPR027417;IPR003959;IPR019489;IPR003593;IPR028299;IPR001270;	P-loop containing nucleoside triphosphate hydrolase;ATPase, AAA-type, core;Clp ATPase, C-terminal;AAA+ ATPase domain;ClpA/B, conserved site 2;ClpA/B family;
		W5FM33	>tr|W5FM33|W5FM33_WHEAT Uncharacterized protein OS=Triticum aestivum PE=4 SV=1;>tr|W5G3G2|W5G3G2_WHEAT Uncharacterized protein (Fragment) OS=Triticum aestivum PE=4 SV=1	1	0.0287419	_QVYNISGSK(ac)YVTFDGLAR_	QVYNISGSK(1)YVTFDGLAR	276	2.5584	46.337	chloroplast							IPR016040;	NAD(P)-binding domain;
		W5FX83	>tr|W5FX83|W5FX83_WHEAT Uncharacterized protein (Fragment) OS=Triticum aestivum PE=4 SV=1;>tr|W5HNV9|W5HNV9_WHEAT Uncharacterized protein (Fragment) OS=Triticum aestivum PE=4 SV=1;>tr|W5I4P6|W5I4P6_WHEAT 60S ribosomal protein L13 OS=Triticum aestivum PE=3	1	0.0383841	_K(ac)HWQNYVK_	K(1)HWQNYVK	22	0.27856	40.067	chloroplast							IPR001380;	Ribosomal protein L13e;
		W5G048	>tr|W5G048|W5G048_WHEAT Uncharacterized protein OS=Triticum aestivum PE=4 SV=1;>tr|W5I281|W5I281_WHEAT Uncharacterized protein OS=Triticum aestivum PE=4 SV=1;>tr|W5H7J1|W5H7J1_WHEAT Uncharacterized protein OS=Triticum aestivum PE=4 SV=1;>tr|W5DML9|W5DML9_W	1	0.000267288	_MYASK(ac)FGVDEAK_	MYASK(1)FGVDEAK	232	-0.52642	94.122	cytosol							IPR027417;IPR000795;IPR009000;IPR004161;IPR005225;	P-loop containing nucleoside triphosphate hydrolase;Elongation factor, GTP-binding domain;Translation protein, beta-barrel domain;Translation elongation factor EFTu/EF1A, domain 2;Small GTP-binding protein domain;
		W5G048	>tr|W5G048|W5G048_WHEAT Uncharacterized protein OS=Triticum aestivum PE=4 SV=1;>tr|W5I281|W5I281_WHEAT Uncharacterized protein OS=Triticum aestivum PE=4 SV=1;>tr|W5H7J1|W5H7J1_WHEAT Uncharacterized protein OS=Triticum aestivum PE=4 SV=1;>tr|W5DRN2|W5DRN2_W	1	3.17405e-05	_NATLTNEK(ac)EVDACPIR_	NATLTNEK(1)EVDACPIR	471	-0.13912	84.508	cytosol							IPR027417;IPR000795;IPR009000;IPR004161;IPR005225;	P-loop containing nucleoside triphosphate hydrolase;Elongation factor, GTP-binding domain;Translation protein, beta-barrel domain;Translation elongation factor EFTu/EF1A, domain 2;Small GTP-binding protein domain;
		W5G048	>tr|W5G048|W5G048_WHEAT Uncharacterized protein OS=Triticum aestivum PE=4 SV=1;>tr|W5I281|W5I281_WHEAT Uncharacterized protein OS=Triticum aestivum PE=4 SV=1;>tr|W5H7J1|W5H7J1_WHEAT Uncharacterized protein OS=Triticum aestivum PE=4 SV=1;>tr|W5DML9|W5DML9_W	1	1.8349e-09	_QIIATCMNDQK(ac)DK_	QIIATCMNDQK(1)DK	291	-0.052434	124.07	cytosol							IPR027417;IPR000795;IPR009000;IPR004161;IPR005225;	P-loop containing nucleoside triphosphate hydrolase;Elongation factor, GTP-binding domain;Translation protein, beta-barrel domain;Translation elongation factor EFTu/EF1A, domain 2;Small GTP-binding protein domain;
		W5G4A2	>tr|W5G4A2|W5G4A2_WHEAT Fructose-bisphosphate aldolase OS=Triticum aestivum PE=3 SV=1;>tr|W5FMR0|W5FMR0_WHEAT Fructose-bisphosphate aldolase OS=Triticum aestivum PE=3 SV=1;>tr|W5FL09|W5FL09_WHEAT Fructose-bisphosphate aldolase OS=Triticum aestivum PE=3 SV=	1	1.53293e-14	_ALQNTCLK(ac)TWGGRPENVK_	ALQNTCLK(1)TWGGRPENVK	334	0.23354	129.02	chloroplast				K01623	ALDO:fructose-bisphosphate aldolase, class I [EC:4.1.2.13];ALDO:fructose-bisphosphate aldolase, class I [EC:4.1.2.13];ALDO:fructose-bisphosphate aldolase, class I [EC:4.1.2.13];ALDO:fructose-bisphosphate aldolase, class I [EC:4.1.2.13];ALDO:fructose-bisphosphate aldolase, class I [EC:4.1.2.13];ALDO:fructose-bisphosphate aldolase, class I [EC:4.1.2.13];ALDO:fructose-bisphosphate aldolase, class I …	Metabolic pathways ;Biosynthesis of secondary metabolites ;Biosynthesis of antibiotics ;Microbial metabolism in diverse environments ;Biosynthesis of amino acids ;Carbon metabolism ;Glycolysis / Gluconeogenesis ;Carbon fixation in photosynthetic organisms ;Methane metabolism ;Fructose and mannose metabolism ;Pentose phosphate pathway ;	IPR000741;IPR013785;IPR029768;	Fructose-bisphosphate aldolase, class-I;Aldolase-type TIM barrel;Fructose-bisphosphate aldolase class-I active site;
		W5G4A2	>tr|W5G4A2|W5G4A2_WHEAT Fructose-bisphosphate aldolase OS=Triticum aestivum PE=3 SV=1;>tr|W5FMR0|W5FMR0_WHEAT Fructose-bisphosphate aldolase OS=Triticum aestivum PE=3 SV=1;>tr|W5FL09|W5FL09_WHEAT Fructose-bisphosphate aldolase OS=Triticum aestivum PE=3 SV=	1	1.48145e-42	_ANSLAQLGK(ac)YTSDGEAAEAK_	ANSLAQLGK(1)YTSDGEAAEAK	364	-0.20823	166.47	chloroplast				K01623	ALDO:fructose-bisphosphate aldolase, class I [EC:4.1.2.13];ALDO:fructose-bisphosphate aldolase, class I [EC:4.1.2.13];ALDO:fructose-bisphosphate aldolase, class I [EC:4.1.2.13];ALDO:fructose-bisphosphate aldolase, class I [EC:4.1.2.13];ALDO:fructose-bisphosphate aldolase, class I [EC:4.1.2.13];ALDO:fructose-bisphosphate aldolase, class I [EC:4.1.2.13];ALDO:fructose-bisphosphate aldolase, class I …	Metabolic pathways ;Biosynthesis of secondary metabolites ;Biosynthesis of antibiotics ;Microbial metabolism in diverse environments ;Biosynthesis of amino acids ;Carbon metabolism ;Glycolysis / Gluconeogenesis ;Carbon fixation in photosynthetic organisms ;Methane metabolism ;Fructose and mannose metabolism ;Pentose phosphate pathway ;	IPR000741;IPR013785;IPR029768;	Fructose-bisphosphate aldolase, class-I;Aldolase-type TIM barrel;Fructose-bisphosphate aldolase class-I active site;
		W5G4A2	>tr|W5G4A2|W5G4A2_WHEAT Fructose-bisphosphate aldolase OS=Triticum aestivum PE=3 SV=1;>tr|W5FMR0|W5FMR0_WHEAT Fructose-bisphosphate aldolase OS=Triticum aestivum PE=3 SV=1;>tr|W5FL09|W5FL09_WHEAT Fructose-bisphosphate aldolase OS=Triticum aestivum PE=3 SV=	1	0.000399372	_ATPEQVADYTLK(ac)LLSR_	ATPEQVADYTLK(1)LLSR	279	-1.1458	76.586	chloroplast				K01623	ALDO:fructose-bisphosphate aldolase, class I [EC:4.1.2.13];ALDO:fructose-bisphosphate aldolase, class I [EC:4.1.2.13];ALDO:fructose-bisphosphate aldolase, class I [EC:4.1.2.13];ALDO:fructose-bisphosphate aldolase, class I [EC:4.1.2.13];ALDO:fructose-bisphosphate aldolase, class I [EC:4.1.2.13];ALDO:fructose-bisphosphate aldolase, class I [EC:4.1.2.13];ALDO:fructose-bisphosphate aldolase, class I …	Metabolic pathways ;Biosynthesis of secondary metabolites ;Biosynthesis of antibiotics ;Microbial metabolism in diverse environments ;Biosynthesis of amino acids ;Carbon metabolism ;Glycolysis / Gluconeogenesis ;Carbon fixation in photosynthetic organisms ;Methane metabolism ;Fructose and mannose metabolism ;Pentose phosphate pathway ;	IPR000741;IPR013785;IPR029768;	Fructose-bisphosphate aldolase, class-I;Aldolase-type TIM barrel;Fructose-bisphosphate aldolase class-I active site;
		W5G4K3	>tr|W5G4K3|W5G4K3_WHEAT Lipoxygenase OS=Triticum aestivum PE=3 SV=1;>tr|W5FL28|W5FL28_WHEAT Lipoxygenase OS=Triticum aestivum PE=3 SV=1;>tr|W5G3J1|W5G3J1_WHEAT Lipoxygenase OS=Triticum aestivum PE=3 SV=1	1	0.00392893	_DK(ac)FAWFR_	DK(1)FAWFR	419	3.0327	102.71	chloroplast				K00461	ALOX5:arachidonate 5-lipoxygenase [EC:1.13.11.34];ALOX5:arachidonate 5-lipoxygenase [EC:1.13.11.34];ALOX5:arachidonate 5-lipoxygenase [EC:1.13.11.34];ALOX5:arachidonate 5-lipoxygenase [EC:1.13.11.34];ALOX5:arachidonate 5-lipoxygenase [EC:1.13.11.34];	Metabolic pathways ;Arachidonic acid metabolism ;Toxoplasmosis ;Serotonergic synapse ;Ovarian steroidogenesis ;	IPR020834;IPR020833;IPR013819;IPR001024;IPR001246;IPR027433;IPR008976;	Lipoxygenase, conserved site;Lipoxygenase, iron binding site;Lipoxygenase, C-terminal;PLAT/LH2 domain;Lipoxygenase, plant;Lipoxygenase, domain 3;Lipase/lipooxygenase, PLAT/LH2;
		W5G513	>tr|W5G513|W5G513_WHEAT Uncharacterized protein OS=Triticum aestivum PE=4 SV=1;>tr|W5GZE3|W5GZE3_WHEAT Uncharacterized protein OS=Triticum aestivum PE=4 SV=1	1	0.00100421	_QTGPQGK(ac)VVGK_	QTGPQGK(1)VVGK	126	2.3292	93.477	mitochondria							IPR013815;IPR013816;IPR013650;	ATP-grasp fold, subdomain 1;ATP-grasp fold, subdomain 2;ATP-grasp fold, succinyl-CoA synthetase-type;
		W5GYS4	>tr|W5GYS4|W5GYS4_WHEAT Uncharacterized protein OS=Triticum aestivum PE=4 SV=1;>tr|W5G5B6|W5G5B6_WHEAT Uncharacterized protein OS=Triticum aestivum PE=4 SV=1	1	0.0152102	_DNFLGK(ac)YIYK_	DNFLGK(1)YIYK	118	1.5273	64.73	chloroplast
		W5GYX5	>tr|W5GYX5|W5GYX5_WHEAT Uncharacterized protein OS=Triticum aestivum PE=3 SV=1;>tr|W5G5H3|W5G5H3_WHEAT Uncharacterized protein OS=Triticum aestivum PE=3 SV=1;>tr|W5GM69|W5GM69_WHEAT Uncharacterized protein OS=Triticum aestivum PE=3 SV=1	1	1.69039e-06	_YDTVHGQWK(ac)HHEVK_	YDTVHGQWK(1)HHEVK	57	-0.22789	104.55	cytosol				K00134	GAPDH:glyceraldehyde 3-phosphate dehydrogenase [EC:1.2.1.12];GAPDH:glyceraldehyde 3-phosphate dehydrogenase [EC:1.2.1.12];GAPDH:glyceraldehyde 3-phosphate dehydrogenase [EC:1.2.1.12];GAPDH:glyceraldehyde 3-phosphate dehydrogenase [EC:1.2.1.12];GAPDH:glyceraldehyde 3-phosphate dehydrogenase [EC:1.2.1.12];GAPDH:glyceraldehyde 3-phosphate dehydrogenase [EC:1.2.1.12];GAPDH:glyceraldehyde 3-phosphate …	Metabolic pathways ;Biosynthesis of secondary metabolites ;Biosynthesis of antibiotics ;Microbial metabolism in diverse environments ;Biosynthesis of amino acids ;Carbon metabolism ;Alzheimer's disease ;Glycolysis / Gluconeogenesis ;Carbon fixation in photosynthetic organisms ;HIF-1 signaling pathway ;	IPR006424;IPR016040;IPR020829;IPR020828;IPR020831;IPR020830;	Glyceraldehyde-3-phosphate dehydrogenase, type I;NAD(P)-binding domain;Glyceraldehyde 3-phosphate dehydrogenase, catalytic domain;Glyceraldehyde 3-phosphate dehydrogenase, NAD(P) binding domain;Glyceraldehyde/Erythrose phosphate dehydrogenase family;Glyceraldehyde 3-phosphate dehydrogenase, active site;
		W5GZB8	>tr|W5GZB8|W5GZB8_WHEAT Uncharacterized protein OS=Triticum aestivum PE=4 SV=1;>tr|W5G5P5|W5G5P5_WHEAT Uncharacterized protein OS=Triticum aestivum PE=4 SV=1	1	0.0364828	_VVLVDHADFLK(ac)ELH_	VVLVDHADFLK(1)ELH	288	-0.4554	55.176	cytosol				K01759	GLO1:lactoylglutathione lyase [EC:4.4.1.5];GLO1:lactoylglutathione lyase [EC:4.4.1.5];	Pyruvate metabolism ;MAPK signaling pathway - yeast ;	IPR004360;IPR004361;IPR029068;IPR018146;	Glyoxalase/fosfomycin resistance/dioxygenase domain;Glyoxalase I;Glyoxalase/Bleomycin resistance protein/Dihydroxybiphenyl dioxygenase;Glyoxalase I, conserved site;
		W5GN20	>tr|W5GN20|W5GN20_WHEAT Uncharacterized protein OS=Triticum aestivum PE=4 SV=1;>tr|W5GZY8|W5GZY8_WHEAT Uncharacterized protein OS=Triticum aestivum PE=4 SV=1;>tr|W5G5S1|W5G5S1_WHEAT Uncharacterized protein OS=Triticum aestivum PE=4 SV=1	1	0.000491861	_FIDIVNEVVDK(ac)HR_	FIDIVNEVVDK(1)HR	328	-1.737	84.365	cytosol							IPR015500;IPR023828;IPR000209;	Peptidase S8, subtilisin-related;Peptidase S8, subtilisin, Ser-active site;Peptidase S8/S53 domain;
		W5G7H2	>tr|W5G7H2|W5G7H2_WHEAT Uncharacterized protein (Fragment) OS=Triticum aestivum PE=3 SV=1;>tr|W5GIN8|W5GIN8_WHEAT Uncharacterized protein (Fragment) OS=Triticum aestivum PE=3 SV=1;>tr|W5H061|W5H061_WHEAT Uncharacterized protein OS=Triticum aestivum PE=3 SV	1	0.0134833	_SVIAEGK(ac)YR_	SVIAEGK(1)YR	19	0.80996	72.607	chloroplast							IPR024084;	Isopropylmalate dehydrogenase-like domain;
		W5H4I6	>tr|W5H4I6|W5H4I6_WHEAT 60S ribosomal protein L6 OS=Triticum aestivum PE=3 SV=1;>tr|W5GVR2|W5GVR2_WHEAT Uncharacterized protein OS=Triticum aestivum PE=4 SV=1;>tr|W5G8P8|W5G8P8_WHEAT 60S ribosomal protein L6 OS=Triticum aestivum PE=3 SV=1;>tr|W5G9Q5|W5G9Q5	1	0.00405846	_FDDK(ac)YFAR_	FDDK(1)YFAR	145	1.2937	91.069	mitochondria				K02934	RP-L6e:large subunit ribosomal protein L6e;	Ribosome ;	IPR014722;IPR000915;IPR008991;IPR005568;	Ribosomal protein L2 domain 2;60S ribosomal protein L6E;Translation protein SH3-like domain;Ribosomal protein L6, N-terminal;
		W5GVS6	>tr|W5GVS6|W5GVS6_WHEAT Uncharacterized protein OS=Triticum aestivum PE=3 SV=1;>tr|W5G8R8|W5G8R8_WHEAT Uncharacterized protein OS=Triticum aestivum PE=3 SV=1;>tr|W5GMS3|W5GMS3_WHEAT Uncharacterized protein (Fragment) OS=Triticum aestivum PE=3 SV=1	1	0.00347439	_TYSDMAGPENAVK(ac)YK_	TYSDMAGPENAVK(1)YK	79	-0.011489	68.044	cytosol							IPR023395;IPR018108;	Mitochondrial carrier domain;Mitochondrial substrate/solute carrier;
		W5GBA3	>tr|W5GBA3|W5GBA3_WHEAT Uncharacterized protein (Fragment) OS=Triticum aestivum PE=3 SV=1;>tr|W5GWE4|W5GWE4_WHEAT Uncharacterized protein OS=Triticum aestivum PE=3 SV=1;>tr|W5GHT5|W5GHT5_WHEAT Uncharacterized protein OS=Triticum aestivum PE=3 SV=1	1	0.000105653	_IHNAILQTIAEGK(ac)YR_	IHNAILQTIAEGK(1)YR	66	-1.4349	85.163	nuclear							IPR024084;	Isopropylmalate dehydrogenase-like domain;
		W5GIL5	>tr|W5GIL5|W5GIL5_WHEAT Uncharacterized protein OS=Triticum aestivum PE=4 SV=1;>tr|W5GUP1|W5GUP1_WHEAT Uncharacterized protein OS=Triticum aestivum PE=4 SV=1;>tr|W5GBF9|W5GBF9_WHEAT Uncharacterized protein OS=Triticum aestivum PE=4 SV=1	1	3.74194e-07	_VPLEYVK(ac)YTDR_	VPLEYVK(1)YTDR	356	-0.35083	119.74	cytosol							IPR009003;IPR025926;IPR001940;IPR001478;	Trypsin-like cysteine/serine peptidase domain;PDZ-like domain;Peptidase S1C;PDZ domain;
		W5GCE2	>tr|W5GCE2|W5GCE2_WHEAT Uncharacterized protein OS=Triticum aestivum PE=4 SV=1;>tr|W5H3C5|W5H3C5_WHEAT Uncharacterized protein OS=Triticum aestivum PE=4 SV=1	1	1.27217e-09	_GVCSNFLCDLK(ac)PGSEVK_	GVCSNFLCDLK(1)PGSEVK	189	2.4352	106.28	chloroplast				K02641	petH:ferredoxin--NADP+ reductase [EC:1.18.1.2];petH:ferredoxin--NADP+ reductase [EC:1.18.1.2];	Metabolic pathways ;Photosynthesis ;	IPR008333;IPR001709;IPR001433;IPR017938;IPR017927;	Oxidoreductase, FAD-binding domain;Flavoprotein pyridine nucleotide cytochrome reductase;Oxidoreductase FAD/NAD(P)-binding;Riboflavin synthase-like beta-barrel;Ferredoxin reductase-type FAD-binding domain;
		W5GCE2	>tr|W5GCE2|W5GCE2_WHEAT Uncharacterized protein OS=Triticum aestivum PE=4 SV=1;>tr|W5H3C5|W5H3C5_WHEAT Uncharacterized protein OS=Triticum aestivum PE=4 SV=1	1	7.48406e-08	_QDEGVVTNK(ac)YR_	QDEGVVTNK(1)YR	80	0.47236	131.06	chloroplast				K02641	petH:ferredoxin--NADP+ reductase [EC:1.18.1.2];petH:ferredoxin--NADP+ reductase [EC:1.18.1.2];	Metabolic pathways ;Photosynthesis ;	IPR008333;IPR001709;IPR001433;IPR017938;IPR017927;	Oxidoreductase, FAD-binding domain;Flavoprotein pyridine nucleotide cytochrome reductase;Oxidoreductase FAD/NAD(P)-binding;Riboflavin synthase-like beta-barrel;Ferredoxin reductase-type FAD-binding domain;
		W5GSX0	>tr|W5GSX0|W5GSX0_WHEAT Uncharacterized protein OS=Triticum aestivum PE=3 SV=1;>tr|W5GCG0|W5GCG0_WHEAT Uncharacterized protein OS=Triticum aestivum PE=3 SV=1;>tr|W5H4N1|W5H4N1_WHEAT Uncharacterized protein OS=Triticum aestivum PE=3 SV=1	1	2.8384e-09	_EADVISLHPVLDK(ac)TTYHLINPER_	EADVISLHPVLDK(1)TTYHLINPER	248	1.6272	98.376	chloroplast				K15893	HPR1:hydroxypyruvate reductase 1;HPR1:hydroxypyruvate reductase 1;HPR1:hydroxypyruvate reductase 1;HPR1:hydroxypyruvate reductase 1;HPR1:hydroxypyruvate reductase 1;HPR1:hydroxypyruvate reductase 1;	Metabolic pathways ;Biosynthesis of secondary metabolites ;Biosynthesis of antibiotics ;Carbon metabolism ;Glycine, serine and threonine metabolism ;Glyoxylate and dicarboxylate metabolism ;	IPR029752;IPR006139;IPR006140;IPR016040;	D-isomer specific 2-hydroxyacid dehydrogenase, NAD-binding domain conserved site 1;D-isomer specific 2-hydroxyacid dehydrogenase, catalytic domain;D-isomer specific 2-hydroxyacid dehydrogenase, NAD-binding domain;NAD(P)-binding domain;
		W5GSX0	>tr|W5GSX0|W5GSX0_WHEAT Uncharacterized protein OS=Triticum aestivum PE=3 SV=1;>tr|W5GCG0|W5GCG0_WHEAT Uncharacterized protein OS=Triticum aestivum PE=3 SV=1;>tr|W5H4N1|W5H4N1_WHEAT Uncharacterized protein OS=Triticum aestivum PE=3 SV=1	1	9.46521e-14	_PISIEVWNPSGK(ac)YR_	PISIEVWNPSGK(1)YR	15	2.8399	132.31	chloroplast				K15893	HPR1:hydroxypyruvate reductase 1;HPR1:hydroxypyruvate reductase 1;HPR1:hydroxypyruvate reductase 1;HPR1:hydroxypyruvate reductase 1;HPR1:hydroxypyruvate reductase 1;HPR1:hydroxypyruvate reductase 1;	Metabolic pathways ;Biosynthesis of secondary metabolites ;Biosynthesis of antibiotics ;Carbon metabolism ;Glycine, serine and threonine metabolism ;Glyoxylate and dicarboxylate metabolism ;	IPR029752;IPR006139;IPR006140;IPR016040;	D-isomer specific 2-hydroxyacid dehydrogenase, NAD-binding domain conserved site 1;D-isomer specific 2-hydroxyacid dehydrogenase, catalytic domain;D-isomer specific 2-hydroxyacid dehydrogenase, NAD-binding domain;NAD(P)-binding domain;
		W5GCI8	>tr|W5GCI8|W5GCI8_WHEAT Uncharacterized protein (Fragment) OS=Triticum aestivum PE=3 SV=1;>tr|W5GSY4|W5GSY4_WHEAT Uncharacterized protein OS=Triticum aestivum PE=3 SV=1;>tr|W5H2P3|W5H2P3_WHEAT Uncharacterized protein (Fragment) OS=Triticum aestivum PE=3 SV	1	0.02543	_GVWK(ac)HAK_	GVWK(1)HAK	138	-0.47782	63.148	mitochondria							IPR013320;IPR018124;IPR001580;	Concanavalin A-like lectin/glucanase domain;Calreticulin/calnexin, conserved site;Calreticulin/calnexin;
		W5GCI8	>tr|W5GCI8|W5GCI8_WHEAT Uncharacterized protein (Fragment) OS=Triticum aestivum PE=3 SV=1;>tr|W5GSY4|W5GSY4_WHEAT Uncharacterized protein OS=Triticum aestivum PE=3 SV=1;>tr|W5H2P3|W5H2P3_WHEAT Uncharacterized protein (Fragment) OS=Triticum aestivum PE=3 SV	1	0.0105992	_VHFILK(ac)HK_	VHFILK(1)HK	236	-0.77287	77.923	mitochondria							IPR013320;IPR018124;IPR001580;	Concanavalin A-like lectin/glucanase domain;Calreticulin/calnexin, conserved site;Calreticulin/calnexin;
		W5GCK7	>tr|W5GCK7|W5GCK7_WHEAT Uncharacterized protein OS=Triticum aestivum PE=3 SV=1;>tr|W5H230|W5H230_WHEAT Uncharacterized protein OS=Triticum aestivum PE=3 SV=1	1	0.0348064	_EEYSGVWK(ac)HEK_	EEYSGVWK(1)HEK	55	0.42307	42.475	chloroplast							IPR013320;IPR018124;IPR001580;	Concanavalin A-like lectin/glucanase domain;Calreticulin/calnexin, conserved site;Calreticulin/calnexin;
		W5H4D7	>tr|W5H4D7|W5H4D7_WHEAT Uncharacterized protein OS=Triticum aestivum PE=3 SV=1;>tr|W5GD62|W5GD62_WHEAT Uncharacterized protein OS=Triticum aestivum PE=3 SV=1	1	0.0346477	_EGDLVDVSAK(ac)SIGK_	EGDLVDVSAK(1)SIGK	112	-0.59195	42.958	cytosol				K02906	RP-L3:large subunit ribosomal protein L3;	Ribosome ;	IPR000597;IPR009000;IPR019927;IPR019926;	Ribosomal protein L3;Translation protein, beta-barrel domain;Ribosomal protein L3, bacterial/organelle-type;Ribosomal protein L3, conserved site;
		W5GQD5	>tr|W5GQD5|W5GQD5_WHEAT Uncharacterized protein (Fragment) OS=Triticum aestivum PE=4 SV=1;>tr|W5GEJ3|W5GEJ3_WHEAT Uncharacterized protein OS=Triticum aestivum PE=4 SV=1;>tr|W5CKZ1|W5CKZ1_WHEAT Uncharacterized protein (Fragment) OS=Triticum aestivum PE=4 SV	1	0.020484	_SLAEK(ac)YGK_	SLAEK(1)YGK	195	0.068926	68.224	cytosol							IPR018170;IPR023210;IPR020471;	Aldo/keto reductase, conserved site;NADP-dependent oxidoreductase domain;Aldo/keto reductase subgroup;
		W5GVM3	>tr|W5GVM3|W5GVM3_WHEAT Uncharacterized protein OS=Triticum aestivum PE=3 SV=1;>tr|W5GJB3|W5GJB3_WHEAT Uncharacterized protein OS=Triticum aestivum PE=3 SV=1;>tr|W5G827|W5G827_WHEAT Uncharacterized protein OS=Triticum aestivum PE=3 SV=1	1	0.000827771	_EFHSK(ac)FYHPSNAR_	EFHSK(1)FYHPSNAR	179	1.0094	77.192	cytosol							IPR013578;IPR007863;IPR011249;IPR011237;IPR011765;	Peptidase M16C associated;Peptidase M16, C-terminal domain;Metalloenzyme, LuxS/M16 peptidase-like;Peptidase M16 domain;Peptidase M16, N-terminal;
		W5GVM3	>tr|W5GVM3|W5GVM3_WHEAT Uncharacterized protein OS=Triticum aestivum PE=3 SV=1;>tr|W5GJB3|W5GJB3_WHEAT Uncharacterized protein OS=Triticum aestivum PE=3 SV=1;>tr|W5G827|W5G827_WHEAT Uncharacterized protein OS=Triticum aestivum PE=3 SV=1	1	0.0359382	_LTFEEFK(ac)EFHSK_	LTFEEFK(1)EFHSK	174	0.35596	43.594	cytosol							IPR013578;IPR007863;IPR011249;IPR011237;IPR011765;	Peptidase M16C associated;Peptidase M16, C-terminal domain;Metalloenzyme, LuxS/M16 peptidase-like;Peptidase M16 domain;Peptidase M16, N-terminal;
		W5GVM3	>tr|W5GVM3|W5GVM3_WHEAT Uncharacterized protein OS=Triticum aestivum PE=3 SV=1;>tr|W5GJB3|W5GJB3_WHEAT Uncharacterized protein OS=Triticum aestivum PE=3 SV=1	1	3.67562e-06	_TLEVYDGTAK(ac)FLR_	TLEVYDGTAK(1)FLR	840	-0.1602	107.53	cytosol							IPR013578;IPR007863;IPR011249;IPR011237;IPR011765;	Peptidase M16C associated;Peptidase M16, C-terminal domain;Metalloenzyme, LuxS/M16 peptidase-like;Peptidase M16 domain;Peptidase M16, N-terminal;
		W5GK33	>tr|W5GK33|W5GK33_WHEAT Uncharacterized protein OS=Triticum aestivum PE=4 SV=1	1	0.0319452	_EMIQK(ac)YK_	EMIQK(1)YK	100	-1.1587	49.358	cytosol							IPR012336;IPR013766;	Thioredoxin-like fold;Thioredoxin domain;
		W5GUK3	>tr|W5GUK3|W5GUK3_WHEAT Elongation factor Tu OS=Triticum aestivum PE=3 SV=1;>tr|W5ETV2|W5ETV2_WHEAT Uncharacterized protein OS=Triticum aestivum PE=4 SV=1;>tr|W5ER34|W5ER34_WHEAT Uncharacterized protein OS=Triticum aestivum PE=4 SV=1	1	0.000226131	_K(ac)YDEIDAAPEER_	K(1)YDEIDAAPEER	13	-0.80063	98.942	cytosol							IPR004161;IPR004160;IPR004541;IPR027417;IPR000795;IPR009001;IPR009000;	Translation elongation factor EFTu/EF1A, domain 2;Translation elongation factor EFTu/EF1A, C-terminal;Translation elongation factor EFTu/EF1A, bacterial/organelle;P-loop containing nucleoside triphosphate hydrolase;Elongation factor, GTP-binding domain;Translation elongation factor EF1A/initiation factor IF2gamma, C-terminal;Translation protein, beta-barrel domain;
		W5GWJ4	>tr|W5GWJ4|W5GWJ4_WHEAT Uncharacterized protein OS=Triticum aestivum PE=4 SV=1	1	0.0122909	_YLAGVIEK(ac)YGK_	YLAGVIEK(1)YGK	75	1.039	67.385	cytosol				K00366	nirA:ferredoxin-nitrite reductase [EC:1.7.7.1];nirA:ferredoxin-nitrite reductase [EC:1.7.7.1];	Microbial metabolism in diverse environments ;Nitrogen metabolism ;	IPR006067;IPR006066;IPR005117;	Nitrite/sulphite reductase 4Fe-4S domain;Nitrite/sulphite reductase iron-sulphur/sirohaem-binding site;Nitrite/Sulfite reductase ferredoxin-like domain;
		W5GX51	>tr|W5GX51|W5GX51_WHEAT Uncharacterized protein OS=Triticum aestivum PE=4 SV=1	1	0.000150094	_IYAK(ac)HTGQNIDK_	IYAK(1)HTGQNIDK	36	-1.3216	97.957	cytoskeleton							IPR029045;IPR023562;	ClpP/crotonase-like domain;Clp protease proteolytic subunit /Translocation-enhancing protein TepA;
		W5HNV3	>tr|W5HNV3|W5HNV3_WHEAT Uncharacterized protein OS=Triticum aestivum PE=3 SV=1;>tr|W5HXC5|W5HXC5_WHEAT Uncharacterized protein OS=Triticum aestivum PE=3 SV=1;>tr|W5H776|W5H776_WHEAT Uncharacterized protein (Fragment) OS=Triticum aestivum PE=3 SV=1	1	0.0140626	_IYHLK(ac)YSPPENEEIASR_	IYHLK(1)YSPPENEEIASR	134	0.66128	54.004	cytosol				K00939	adk:adenylate kinase [EC:2.7.4.3];adk:adenylate kinase [EC:2.7.4.3];adk:adenylate kinase [EC:2.7.4.3];adk:adenylate kinase [EC:2.7.4.3];	Metabolic pathways ;Biosynthesis of secondary metabolites ;Biosynthesis of antibiotics ;Purine metabolism ;	IPR007862;IPR006259;IPR000850;IPR027417;	Adenylate kinase, active site lid domain;Adenylate kinase subfamily;Adenylate kinase/UMP-CMP kinase;P-loop containing nucleoside triphosphate hydrolase;
		W5H7C9	>tr|W5H7C9|W5H7C9_WHEAT Uncharacterized protein OS=Triticum aestivum PE=4 SV=1;>tr|W5HXV0|W5HXV0_WHEAT Uncharacterized protein OS=Triticum aestivum PE=4 SV=1	1	0.0244448	_LLIVTDGEK(ac)GCR_	LLIVTDGEK(1)GCR	49	2.2795	55.261	chloroplast							IPR011611;IPR029056;	Carbohydrate kinase PfkB;Ribokinase-like;
		W5I2M8	>tr|W5I2M8|W5I2M8_WHEAT Uncharacterized protein (Fragment) OS=Triticum aestivum PE=3 SV=1;>tr|W5HL43|W5HL43_WHEAT Uncharacterized protein (Fragment) OS=Triticum aestivum PE=3 SV=1;>tr|W5H8Y5|W5H8Y5_WHEAT Uncharacterized protein OS=Triticum aestivum PE=3 SV	1	0.0108898	_EFHK(ac)VIGK_	EFHK(1)VIGK	189	1.3409	80.165	cytosol				K01696	trpB:tryptophan synthase beta chain [EC:4.2.1.20];trpB:tryptophan synthase beta chain [EC:4.2.1.20];trpB:tryptophan synthase beta chain [EC:4.2.1.20];trpB:tryptophan synthase beta chain [EC:4.2.1.20];trpB:tryptophan synthase beta chain [EC:4.2.1.20];	Metabolic pathways ;Biosynthesis of secondary metabolites ;Biosynthesis of amino acids ;Glycine, serine and threonine metabolism ;Phenylalanine, tyrosine and tryptophan biosynthesis ;	IPR023026;IPR006654;IPR006653;IPR001926;	Tryptophan synthase beta chain/beta chain-like;Tryptophan synthase, beta chain;Tryptophan synthase, beta chain, conserved site;Tryptophan synthase beta subunit-like PLP-dependent enzyme;
		W5HPZ2	>tr|W5HPZ2|W5HPZ2_WHEAT Uncharacterized protein OS=Triticum aestivum PE=4 SV=1;>tr|W5HXX0|W5HXX0_WHEAT Uncharacterized protein OS=Triticum aestivum PE=4 SV=1;>tr|W5H8Z0|W5H8Z0_WHEAT Uncharacterized protein OS=Triticum aestivum PE=4 SV=1	1	0.0350361	_ILTK(ac)TFTSEFPHVER_	ILTK(1)TFTSEFPHVER	142	-1.28	41.482	cytosol							IPR004045;IPR004046;IPR001662;IPR010987;IPR012336;	Glutathione S-transferase, N-terminal;Glutathione S-transferase, C-terminal;Translation elongation factor EF1B, gamma chain, conserved;Glutathione S-transferase, C-terminal-like;Thioredoxin-like fold;
		W5HNZ0	>tr|W5HNZ0|W5HNZ0_WHEAT Reticulon-like protein OS=Triticum aestivum PE=4 SV=1;>tr|W5H9X1|W5H9X1_WHEAT Reticulon-like protein OS=Triticum aestivum PE=4 SV=1;>tr|W5HYV8|W5HYV8_WHEAT Reticulon-like protein (Fragment) OS=Triticum aestivum PE=4 SV=1	1	0.00951541	_EIAM(ox)GHDLK(ac)K_	EIAMGHDLK(1)K	119	0.28712	68.132	cytosol							IPR003388;	Reticulon;
		W5HAC9	>tr|W5HAC9|W5HAC9_WHEAT Uncharacterized protein OS=Triticum aestivum PE=4 SV=1	1	0.000419553	_HNK(ac)FSITK_	HNK(1)FSITK	26	0.82295	131.52	chloroplast
		W5HST8	>tr|W5HST8|W5HST8_WHEAT Uncharacterized protein (Fragment) OS=Triticum aestivum PE=4 SV=1;>tr|W5IB66|W5IB66_WHEAT Uncharacterized protein (Fragment) OS=Triticum aestivum PE=4 SV=1;>tr|W5HCY0|W5HCY0_WHEAT Uncharacterized protein OS=Triticum aestivum PE=4 SV	1	3.07176e-06	_LHQSFK(ac)TVDFSGQD_	LHQSFK(1)TVDFSGQD	49	3.3021	103.76	chloroplast							IPR002683;IPR016123;	Photosystem II PsbP, oxygen evolving complex;Mog1/PsbP, alpha/beta/alpha sandwich;
		W5IB84	>tr|W5IB84|W5IB84_WHEAT Uncharacterized protein OS=Triticum aestivum PE=4 SV=1;>tr|W5HW06|W5HW06_WHEAT Uncharacterized protein OS=Triticum aestivum PE=4 SV=1;>tr|W5HDU0|W5HDU0_WHEAT Uncharacterized protein OS=Triticum aestivum PE=4 SV=1	1	0.0367989	_ELGFHDIFK(ac)K_	ELGFHDIFK(1)K	121	3.2184	83.438	chloroplast							IPR002791;	Domain of unknown function DUF89;
		W5IAG5	>tr|W5IAG5|W5IAG5_WHEAT Uncharacterized protein OS=Triticum aestivum PE=4 SV=1;>tr|W5HEW7|W5HEW7_WHEAT Uncharacterized protein OS=Triticum aestivum PE=4 SV=1;>tr|W5HSJ6|W5HSJ6_WHEAT Uncharacterized protein OS=Triticum aestivum PE=4 SV=1	1	0.0325455	_STGK(ac)YYHFVR_	STGK(1)YYHFVR	137	0.71705	48.284	cytosol							IPR000023;IPR022953;	Phosphofructokinase domain;Phosphofructokinase;
		W5HFX6	>tr|W5HFX6|W5HFX6_WHEAT Uncharacterized protein OS=Triticum aestivum PE=4 SV=1;>tr|W5I4X0|W5I4X0_WHEAT Uncharacterized protein OS=Triticum aestivum PE=4 SV=1	1	0.00149796	_MFFEK(ac)YEDYK_	MFFEK(1)YEDYK	126	1.0777	86.344	cytoskeleton							IPR017927;IPR017938;IPR001709;IPR001433;	Ferredoxin reductase-type FAD-binding domain;Riboflavin synthase-like beta-barrel;Flavoprotein pyridine nucleotide cytochrome reductase;Oxidoreductase FAD/NAD(P)-binding;
		W5I9U0	>tr|W5I9U0|W5I9U0_WHEAT Uncharacterized protein (Fragment) OS=Triticum aestivum PE=3 SV=1;>tr|W5HTM9|W5HTM9_WHEAT Uncharacterized protein (Fragment) OS=Triticum aestivum PE=3 SV=1;>tr|W5HHL5|W5HHL5_WHEAT Uncharacterized protein OS=Triticum aestivum PE=3 SV	1	0.0106289	_YAGTEVEYNNSK(ac)HLIMK_	YAGTEVEYNNSK(1)HLIMK	90	1.1576	58.246	cytosol							IPR020818;IPR018369;IPR011032;	Chaperonin Cpn10;Chaperonin Cpn10, conserved site;GroES (chaperonin 10)-like;
		W5HHY4	>tr|W5HHY4|W5HHY4_WHEAT Uncharacterized protein OS=Triticum aestivum PE=4 SV=1	1	0.0285049	_VFDFTK(ac)FNAR_	VFDFTK(1)FNAR	129	-3.3406	52.49	chloroplast							IPR019378;	GDP-fucose protein O-fucosyltransferase;
		W5HI59	>tr|W5HI59|W5HI59_WHEAT Uncharacterized protein (Fragment) OS=Triticum aestivum PE=4 SV=1;>tr|W5I786|W5I786_WHEAT Uncharacterized protein (Fragment) OS=Triticum aestivum PE=4 SV=1;>tr|W5HSG3|W5HSG3_WHEAT Uncharacterized protein (Fragment) OS=Triticum aesti	1	3.11081e-36	_KELATDIESLK(ac)K_	KELATDIESLK(1)K	45	0.1732	206.2	nuclear							IPR025564;	Cyanobacterial aminoacyl-tRNA synthetase, CAAD domain;
		W5HI59	>tr|W5HI59|W5HI59_WHEAT Uncharacterized protein (Fragment) OS=Triticum aestivum PE=4 SV=1;>tr|W5I786|W5I786_WHEAT Uncharacterized protein (Fragment) OS=Triticum aestivum PE=4 SV=1;>tr|W5HSG3|W5HSG3_WHEAT Uncharacterized protein (Fragment) OS=Triticum aesti	1	0.000161251	_YLLFK(ac)ESR_	YLLFK(1)ESR	31	-1.4197	136.27	nuclear							IPR025564;	Cyanobacterial aminoacyl-tRNA synthetase, CAAD domain;
		W5HSK5	>tr|W5HSK5|W5HSK5_WHEAT Uncharacterized protein OS=Triticum aestivum PE=4 SV=1;>tr|W5I8N3|W5I8N3_WHEAT Uncharacterized protein OS=Triticum aestivum PE=4 SV=1;>tr|W5HI79|W5HI79_WHEAT Uncharacterized protein OS=Triticum aestivum PE=4 SV=1	1	0.00116339	_SAYDLK(ac)AHSEK_	SAYDLK(1)AHSEK	96	1.6825	88.338	cytosol							IPR004154;IPR002315;IPR002314;	Anticodon-binding;Glycyl-tRNA synthetase;Aminoacyl-tRNA synthetase, class II (G/ H/ P/ S), conserved domain;
		W5HIH7	>tr|W5HIH7|W5HIH7_WHEAT Uncharacterized protein (Fragment) OS=Triticum aestivum PE=4 SV=1;>tr|W5HVP3|W5HVP3_WHEAT Uncharacterized protein (Fragment) OS=Triticum aestivum PE=3 SV=1;>tr|W5IA89|W5IA89_WHEAT Uncharacterized protein (Fragment) OS=Triticum aesti	1	1.58821e-05	_EVENSIEEFK(ac)R_	EVENSIEEFK(1)R	418	3.3101	110.08	cytosol							IPR001179;IPR005215;IPR027304;IPR008881;IPR008880;	Peptidyl-prolyl cis-trans isomerase, FKBP-type, domain;Trigger factor;Trigger factor/SurA domain;Trigger factor, ribosome-binding, bacterial;Trigger factor, C-terminal domain;
		W5HIH7	>tr|W5HIH7|W5HIH7_WHEAT Uncharacterized protein (Fragment) OS=Triticum aestivum PE=4 SV=1;>tr|W5HVP3|W5HVP3_WHEAT Uncharacterized protein (Fragment) OS=Triticum aestivum PE=3 SV=1;>tr|W5IA89|W5IA89_WHEAT Uncharacterized protein (Fragment) OS=Triticum aesti	1	0.0297076	_WLSEDK(ac)YK_	WLSEDK(1)YK	136	-2.6346	54.982	cytosol							IPR001179;IPR005215;IPR027304;IPR008881;IPR008880;	Peptidyl-prolyl cis-trans isomerase, FKBP-type, domain;Trigger factor;Trigger factor/SurA domain;Trigger factor, ribosome-binding, bacterial;Trigger factor, C-terminal domain;
		W5HIU1	>tr|W5HIU1|W5HIU1_WHEAT Uncharacterized protein (Fragment) OS=Triticum aestivum PE=3 SV=1;>tr|W5HDU4|W5HDU4_WHEAT Uncharacterized protein OS=Triticum aestivum PE=4 SV=1	1	0.000579689	_DPAK(ac)FEELK_	DPAK(1)FEELK	176	1.0506	108.47	mitochondria				K08907	LHCA1:light-harvesting complex I chlorophyll a/b binding protein 1;	Photosynthesis - antenna proteins ;	IPR022796;IPR023329;	Chlorophyll A-B binding protein;Chlorophyll a/b binding protein domain;
		W5HIU1	>tr|W5HIU1|W5HIU1_WHEAT Uncharacterized protein (Fragment) OS=Triticum aestivum PE=3 SV=1;>tr|W5HDU4|W5HDU4_WHEAT Uncharacterized protein OS=Triticum aestivum PE=4 SV=1	1	0.0278453	_FEELK(ac)LK_	FEELK(1)LK	181	1.4704	58.782	mitochondria				K08907	LHCA1:light-harvesting complex I chlorophyll a/b binding protein 1;	Photosynthesis - antenna proteins ;	IPR022796;IPR023329;	Chlorophyll A-B binding protein;Chlorophyll a/b binding protein domain;
		W5HIU1	>tr|W5HIU1|W5HIU1_WHEAT Uncharacterized protein (Fragment) OS=Triticum aestivum PE=3 SV=1	1	5.5503e-09	_FK(ac)ESEIYHCR_	FK(1)ESEIYHCR	77	-0.42139	145.99	mitochondria				K08907	LHCA1:light-harvesting complex I chlorophyll a/b binding protein 1;	Photosynthesis - antenna proteins ;	IPR022796;IPR023329;	Chlorophyll A-B binding protein;Chlorophyll a/b binding protein domain;
		W5HJY5	>tr|W5HJY5|W5HJY5_WHEAT Aspartate aminotransferase OS=Triticum aestivum PE=3 SV=1;>tr|W5I3E6|W5I3E6_WHEAT Aspartate aminotransferase OS=Triticum aestivum PE=3 SV=1	1	0.030039	_EISHQFK(ac)VK_	EISHQFK(1)VK	140	-0.18135	53.493	cytoskeleton							IPR000796;IPR015424;IPR015421;IPR004839;IPR004838;	Aspartate/other aminotransferase;Pyridoxal phosphate-dependent transferase;Pyridoxal phosphate-dependent transferase, major region, subdomain 1;Aminotransferase, class I/classII;Aminotransferases, class-I, pyridoxal-phosphate-binding site;
		W5HM46	>tr|W5HM46|W5HM46_WHEAT Uncharacterized protein (Fragment) OS=Triticum aestivum PE=4 SV=1;>tr|W5I602|W5I602_WHEAT Uncharacterized protein (Fragment) OS=Triticum aestivum PE=4 SV=1	1	0.000567457	_HNK(ac)FAITK_	HNK(1)FAITK	104	-0.26176	128	chloroplast
		W5HQ12	>tr|W5HQ12|W5HQ12_WHEAT Uncharacterized protein (Fragment) OS=Triticum aestivum PE=4 SV=1	1	0.0375862	_GRPPK(ac)NLSPGTK(ac)TTSAASPTSSYGAK(ac)TTR_	GRPPK(1)NLSPGTK(1)TTSAASPTSSYGAK(1)TTR	36	1.0792	98.84	nuclear				K10603	AIRE:autoimmune regulator;AIRE:autoimmune regulator;	Ubiquitin mediated proteolysis ;Primary immunodeficiency ;	IPR019787;IPR019786;IPR001965;IPR013083;IPR011011;	Zinc finger, PHD-finger;Zinc finger, PHD-type, conserved site;Zinc finger, PHD-type;Zinc finger, RING/FYVE/PHD-type;Zinc finger, FYVE/PHD-type;
		W5HQ12	>tr|W5HQ12|W5HQ12_WHEAT Uncharacterized protein (Fragment) OS=Triticum aestivum PE=4 SV=1	1	2.46646e-25	_NLSPGTK(ac)TTSAASPTSSYGAK(ac)TTR_	NLSPGTK(1)TTSAASPTSSYGAK(1)TTR	43	1.3925	153.87	nuclear				K10603	AIRE:autoimmune regulator;AIRE:autoimmune regulator;	Ubiquitin mediated proteolysis ;Primary immunodeficiency ;	IPR019787;IPR019786;IPR001965;IPR013083;IPR011011;	Zinc finger, PHD-finger;Zinc finger, PHD-type, conserved site;Zinc finger, PHD-type;Zinc finger, RING/FYVE/PHD-type;Zinc finger, FYVE/PHD-type;
		W5HQ12	>tr|W5HQ12|W5HQ12_WHEAT Uncharacterized protein (Fragment) OS=Triticum aestivum PE=4 SV=1	1	2.46646e-25	_NLSPGTK(ac)TTSAASPTSSYGAK(ac)TTR_	NLSPGTK(1)TTSAASPTSSYGAK(1)TTR	57	1.3925	153.87	nuclear				K10603	AIRE:autoimmune regulator;AIRE:autoimmune regulator;	Ubiquitin mediated proteolysis ;Primary immunodeficiency ;	IPR019787;IPR019786;IPR001965;IPR013083;IPR011011;	Zinc finger, PHD-finger;Zinc finger, PHD-type, conserved site;Zinc finger, PHD-type;Zinc finger, RING/FYVE/PHD-type;Zinc finger, FYVE/PHD-type;
		W5HZ47	>tr|W5HZ47|W5HZ47_WHEAT Fructose-bisphosphate aldolase OS=Triticum aestivum PE=3 SV=1	1	0.0158919	_(ac)SAFVGK(ac)YADELIK_	SAFVGK(1)YADELIK	7	-1.7973	69.92	cytosol				K01623	ALDO:fructose-bisphosphate aldolase, class I [EC:4.1.2.13];ALDO:fructose-bisphosphate aldolase, class I [EC:4.1.2.13];ALDO:fructose-bisphosphate aldolase, class I [EC:4.1.2.13];ALDO:fructose-bisphosphate aldolase, class I [EC:4.1.2.13];ALDO:fructose-bisphosphate aldolase, class I [EC:4.1.2.13];ALDO:fructose-bisphosphate aldolase, class I [EC:4.1.2.13];ALDO:fructose-bisphosphate aldolase, class I …	Metabolic pathways ;Biosynthesis of secondary metabolites ;Biosynthesis of antibiotics ;Microbial metabolism in diverse environments ;Biosynthesis of amino acids ;Carbon metabolism ;Glycolysis / Gluconeogenesis ;Carbon fixation in photosynthetic organisms ;Methane metabolism ;Fructose and mannose metabolism ;Pentose phosphate pathway ;	IPR000741;IPR013785;IPR029768;	Fructose-bisphosphate aldolase, class-I;Aldolase-type TIM barrel;Fructose-bisphosphate aldolase class-I active site;
		W5HZ47	>tr|W5HZ47|W5HZ47_WHEAT Fructose-bisphosphate aldolase OS=Triticum aestivum PE=3 SV=1;>tr|W5HA05|W5HA05_WHEAT Uncharacterized protein (Fragment) OS=Triticum aestivum PE=4 SV=1	1	6.28127e-05	_TAK(ac)YIATPGK_	TAK(1)YIATPGK	17	0.48425	115.57	cytosol				K01623	ALDO:fructose-bisphosphate aldolase, class I [EC:4.1.2.13];ALDO:fructose-bisphosphate aldolase, class I [EC:4.1.2.13];ALDO:fructose-bisphosphate aldolase, class I [EC:4.1.2.13];ALDO:fructose-bisphosphate aldolase, class I [EC:4.1.2.13];ALDO:fructose-bisphosphate aldolase, class I [EC:4.1.2.13];ALDO:fructose-bisphosphate aldolase, class I [EC:4.1.2.13];ALDO:fructose-bisphosphate aldolase, class I …	Metabolic pathways ;Biosynthesis of secondary metabolites ;Biosynthesis of antibiotics ;Microbial metabolism in diverse environments ;Biosynthesis of amino acids ;Carbon metabolism ;Glycolysis / Gluconeogenesis ;Carbon fixation in photosynthetic organisms ;Methane metabolism ;Fructose and mannose metabolism ;Pentose phosphate pathway ;	IPR000741;IPR013785;IPR029768;	Fructose-bisphosphate aldolase, class-I;Aldolase-type TIM barrel;Fructose-bisphosphate aldolase class-I active site;
		W5HZZ4	>tr|W5HZZ4|W5HZZ4_WHEAT Uncharacterized protein OS=Triticum aestivum PE=3 SV=1	1	0.0187204	_ALAK(ac)DVDFDK_	ALAK(1)DVDFDK	215	-3.0104	61.344	cytosol							IPR003959;IPR003960;IPR003593;IPR000642;IPR027417;IPR005936;	ATPase, AAA-type, core;ATPase, AAA-type, conserved site;AAA+ ATPase domain;Peptidase M41;P-loop containing nucleoside triphosphate hydrolase;Peptidase, FtsH;
		W5HZZ4	>tr|W5HZZ4|W5HZZ4_WHEAT Uncharacterized protein OS=Triticum aestivum PE=3 SV=1	1	0.00663388	_DVDFDK(ac)VAR_	DVDFDK(1)VAR	221	-2.1526	80.688	cytosol							IPR003959;IPR003960;IPR003593;IPR000642;IPR027417;IPR005936;	ATPase, AAA-type, core;ATPase, AAA-type, conserved site;AAA+ ATPase domain;Peptidase M41;P-loop containing nucleoside triphosphate hydrolase;Peptidase, FtsH;
		W5I3H6	>tr|W5I3H6|W5I3H6_WHEAT Uncharacterized protein OS=Triticum aestivum PE=4 SV=1	1	0.0252865	_MTAYFNK(ac)TEWPAK_	MTAYFNK(1)TEWPAK	137	-1.005	50.108	chloroplast							IPR023214;IPR006439;	HAD-like domain;HAD hydrolase, subfamily IA;
		W5I6A9	>tr|W5I6A9|W5I6A9_WHEAT Uncharacterized protein (Fragment) OS=Triticum aestivum PE=4 SV=1	1	0.00226421	_VSALQAK(ac)YK_	VSALQAK(1)YK	14	0.72975	94.309	mitochondria							IPR013830;	SGNH hydrolase-type esterase domain;
		W5I6Q3	>tr|W5I6Q3|W5I6Q3_WHEAT Uncharacterized protein (Fragment) OS=Triticum aestivum PE=4 SV=1	1	0.0282972	_KQEEGVVTNK(ac)FRPK_	KQEEGVVTNK(1)FRPK	25	0.85594	82.651	nuclear							IPR017938;	Riboflavin synthase-like beta-barrel;
		W5IBM7	>tr|W5IBM7|W5IBM7_WHEAT Uncharacterized protein OS=Triticum aestivum PE=4 SV=1;>tr|W5HJ29|W5HJ29_WHEAT Uncharacterized protein OS=Triticum aestivum PE=4 SV=1	1	0.0333962	_YVFYSIHNCDK(ac)HPEVPLMEIK_	YVFYSIHNCDK(1)HPEVPLMEIK	16	0.98768	40.047	cytosol							IPR008030;IPR016040;	NmrA-like domain;NAD(P)-binding domain;
