# Supplementary material for: Comprehensive profiling of lysine acetylproteome analysis reveals diverse functions of lysine acetylation in common wheat
Source: Sci Rep. 2016 Feb 15;6:21069. doi: 10.1038/srep21069 (PMC4753473; doi:10.1038/srep21069)
Supplement: Supplementary Dataset S2 [file srep21069-s3.xls]

## Sheet: Sheet1
	Table S2. Peptide motif
	#	Motif	Motif Score	Foreground		Background		Fold Increase
				Matches	Size	Matches	Size
		..........KY.........	16	102	379	234	5165	5.94
		..........KH.........	16	43	277	118	4931	6.49
		..........KF.........	16	46	234	210	4813	4.51
		.........LK..........	6.43	42	188	454	4603	2.27
		.........FK..........	7.07	23	146	179	4149	3.65
