# Supplementary material for: Comprehensive profiling of lysine acetylproteome analysis reveals diverse functions of lysine acetylation in common wheat
Source: Sci Rep. 2016 Feb 15;6:21069. doi: 10.1038/srep21069 (PMC4753473; doi:10.1038/srep21069)
Supplement: Supplementary Dataset S3 [file srep21069-s4.xls]

## Sheet: Sheet1
Table S3. Frequency of the different types of amino acids around the acetylated lysine.
Amino	-10	-9	-8	-7	-6	-5	-4	-3	-2	-1	1	2	3	4	5	6	7	8	9	10
A	-0.535809	-0.592779	-0.103143	0.24634	0	-0.223154	-0.89449	-1.36552	0.0658552	0.622876	-3.73969	-1.03782	-0.189297	0.0698664	-0.645315	0.0731433	0.0703767	0.20412	0.0703767	0.334982
C	0.353596	0	-0.0871405	0	-0.904134	0.742082	0	0.341226	1.14503	-0.431446	-1.50752	0	0	-0.0879374	0.195384	0	0	-0.315514	0.0914078	0
D	-0.0394341	0	-0.555331	0.231658	0	0.378928	-0.609065	0.59998	0.818156	3.07562	-0.732594	-0.405829	1.02415	-1.00261	0.227385	-0.351738	0	-0.227165	0.240483	-0.3711
E	-0.116509	-1.55862	1.28225	-0.0328734	0.0348454	-2.77314	-0.496618	0.407046	0.484391	1.68027	-2.64801	-0.748362	-0.11272	0.940437	0.0744301	0.37059	0.248028	-0.483994	0.0747911	-0.268653
F	0.244506	-0.110362	0.82333	-0.305219	-0.0963675	-0.83654	0.959002	5.26251	2.30856	2.40154	5.26251	0	0	1.34037	0.553152	0	-0.469928	0.23277	0.62233	-0.376027
G	0.63865	0.454445	-1.25259	-0.315155	-0.308653	0.168066	0.261219	0.200453	-0.785421	-0.28735	-2.44806	0.113453	1.11588	-0.731188	0.252278	-0.253444	0.26536	0	0.0360234	0.823041
H	-0.492954	0.155647	0.261378	0.14315	0	-0.352715	2.05222	2.08418	1.12165	0.173536	5.26251	0.245117	0.654038	0	-0.799423	0.813326	0	1.62875	0.41184	0.946922
I	-0.735654	0	-0.141764	0.361311	-0.837734	-0.29388	-1.06971	0.322484	0	-0.679854	-1.19355	0.601713	-0.735182	0.040291	-1.35125	0.519562	-0.180127	0.188157	0.855426	0.65189
K	0.562408	2.24435	0.854804	1.97798	-0.116679	1.51942	-0.110923	-2	-5.12227	-5.12227	-4.61439	1.67428	0.366633	2.01977	3.33999	-0.209504	1.07831	0.0735032	0.527244	0.116112
L	0.32892	-0.189297	0	-0.983384	-0.369572	0.0656026	0	-0.496618	1.79344	2.06727	-3.37253	0.672641	0	-2.46661	0	0.066108	-0.107349	-0.395126	0.323032	-0.183825
M	-1.34824	0	-0.134067	0	0.205512	-0.323489	0.139422	-0.66374	-0.829152	-0.141884	-1.34659	-1.33442	-0.928855	-0.164753	-0.256569	0	-0.153045	0.641684	-0.0730919	0.45917
N	0.320572	0.0544822	0.725842	0.91364	0.315514	-0.11081	0	-0.110362	-0.576918	1.86012	-0.635824	0.109691	0.170568	-1.62654	0	0.315514	-0.172372	0.310336	-0.102923	-0.247337
P	-0.587539	0.211196	-0.405166	-0.0997968	0.933674	-0.0453234	-0.751291	-1.34592	-0.718285	-1.09442	-2.07531	-0.689944	-0.644932	-0.405166	0.259637	0.205164	0.198116	0.471984	-1.78436	-1.0913
Q	-0.0495865	-0.114978	-0.827397	-0.664743	-0.0532531	0	0.188023	-0.827397	-0.833866	-0.236797	-0.410721	0.117305	-0.0532531	-0.367948	-0.829738	-0.718739	-1.77599	-1.4351	-0.115715	0.750802
R	0.63339	1.26003	0.620151	1.43652	0.713319	0.843148	1.18456	-0.475864	-1.71063	-4.84466	-2.97881	2.37469	3.9333	5.26251	2.99827	1.98716	3.16755	1.04168	-0.77963	0.728856
S	0.493901	-0.770062	-2.68152	-0.659953	0.723079	0.605899	0.290645	-2.21091	-0.972243	0.267526	-1.65014	-0.446845	0.037678	0.690583	0.0391964	-1.35125	-0.352226	-0.661942	-0.123436	-0.279427
T	0.0405293	0.246111	0.192127	-0.545918	0.247721	0.442733	-0.0888424	0	0.203495	-0.137749	0.390512	-0.474049	-0.301291	-0.318487	-0.80799	0.0423927	0.0431595	2.04803	-0.0441199	0.0442642
V	-0.302858	-0.262966	0.0345161	-0.205651	0.0362594	0	1.41184	0.585528	1.32239	-1.281	-1.90274	-0.911864	-0.769551	-1.19491	-1.48545	0.0710923	-0.0742239	-1.19702	0	-0.839531
W	-0.438779	-0.494307	1.45247	-0.49174	0.331055	-0.204398	0.197432	0.0958798	0.879097	1.96981	0.477295	-0.431329	-0.204607	0.094906	-0.35932	-1.50752	-0.0967472	0.224026	0	0.205791
Y	-0.0556654	-0.0532531	0	0	0.117305	0.0520764	-0.111091	3.87976	0.24527	-0.317223	5.26251	3.34477	-0.984221	0.356251	0.251037	-0.051587	-0.827397	-0.392974	-0.637329	0
