# Supplementary material for: Comprehensive profiling of lysine acetylproteome analysis reveals diverse functions of lysine acetylation in common wheat
Source: Sci Rep. 2016 Feb 15;6:21069. doi: 10.1038/srep21069 (PMC4753473; doi:10.1038/srep21069)
Supplement: Supplementary Dataset S4 [file srep21069-s5.xls]

## Sheet: Sheet1
Table S4. Go annotation detail of the acetylated proteins in wheat
Protein_acc	GO term level1	GO ID	level	level2
Q41630	cellular_component	GO:0016020	2	membrane
Q41630	cellular_component	GO:0031224	4	intrinsic to membrane
Q41630	cellular_component	GO:0005575	1	cellular_component
Q41630	cellular_component	GO:0044425	3	membrane part
Q41630	cellular_component	GO:0016021	5	integral to membrane
Q41630	cellular_component	GO:0031967	8	organelle envelope
Q41630	cellular_component	GO:0031966	11	mitochondrial membrane
Q41630	cellular_component	GO:0005623	2	cell
Q41630	cellular_component	GO:0005740	10	mitochondrial envelope
Q41630	cellular_component	GO:0043231	7	intracellular membrane-bounded organelle
Q41630	cellular_component	GO:0031975	4	envelope
Q41630	cellular_component	GO:0005739	8	mitochondrion
Q41630	cellular_component	GO:0005622	4	intracellular
Q41630	cellular_component	GO:0044444	7	cytoplasmic part
Q41630	cellular_component	GO:0005737	6	cytoplasm
Q41630	cellular_component	GO:0043226	2	organelle
Q41630	cellular_component	GO:0019866	9	organelle inner membrane
Q41630	cellular_component	GO:0031090	4	organelle membrane
Q41630	cellular_component	GO:0044429	9	mitochondrial part
Q41630	cellular_component	GO:0043227	3	membrane-bounded organelle
Q41630	cellular_component	GO:0044446	7	intracellular organelle part
Q41630	cellular_component	GO:0044464	3	cell part
Q41630	cellular_component	GO:0043229	6	intracellular organelle
Q41630	cellular_component	GO:0044424	5	intracellular part
Q41630	cellular_component	GO:0044422	3	organelle part
Q41630	cellular_component	GO:0005743	12	mitochondrial inner membrane
Q41630	molecular_function	GO:0003674	1	molecular_function
Q41630	molecular_function	GO:0005215	2	transporter activity
Q41630	biological_process	GO:0008150	1	biological_process
Q41630	biological_process	GO:0044765	5	single-organism transport
Q41630	biological_process	GO:0009987	2	cellular process
Q41630	biological_process	GO:0044699	2	single-organism process
Q41630	biological_process	GO:0044763	3	single-organism cellular process
Q41630	biological_process	GO:0006810	4	transport
Q41630	biological_process	GO:0051234	3	establishment of localization
Q41630	biological_process	GO:0051179	2	localization
Q41630	biological_process	GO:0055085	6	transmembrane transport
P12862	cellular_component	GO:0031967	8	organelle envelope
P12862	cellular_component	GO:0031966	11	mitochondrial membrane
P12862	cellular_component	GO:0005623	2	cell
P12862	cellular_component	GO:0005740	10	mitochondrial envelope
P12862	cellular_component	GO:0005575	1	cellular_component
P12862	cellular_component	GO:0043231	7	intracellular membrane-bounded organelle
P12862	cellular_component	GO:0031975	4	envelope
P12862	cellular_component	GO:0005739	8	mitochondrion
P12862	cellular_component	GO:0005622	4	intracellular
P12862	cellular_component	GO:0044444	7	cytoplasmic part
P12862	cellular_component	GO:0005737	6	cytoplasm
P12862	cellular_component	GO:0016020	2	membrane
P12862	cellular_component	GO:0043226	2	organelle
P12862	cellular_component	GO:0019866	9	organelle inner membrane
P12862	cellular_component	GO:0031090	4	organelle membrane
P12862	cellular_component	GO:0044429	9	mitochondrial part
P12862	cellular_component	GO:0043227	3	membrane-bounded organelle
P12862	cellular_component	GO:0044446	7	intracellular organelle part
P12862	cellular_component	GO:0044464	3	cell part
P12862	cellular_component	GO:0043229	6	intracellular organelle
P12862	cellular_component	GO:0044424	5	intracellular part
P12862	cellular_component	GO:0044422	3	organelle part
P12862	cellular_component	GO:0005743	12	mitochondrial inner membrane
P12862	cellular_component	GO:0045259	6	proton-transporting ATP synthase complex
P12862	cellular_component	GO:0043234	3	protein complex
P12862	cellular_component	GO:0032991	2	macromolecular complex
P12862	cellular_component	GO:0016469	4	proton-transporting two-sector ATPase complex
P12862	cellular_component	GO:0044425	3	membrane part
P12862	cellular_component	GO:0033178	5	proton-transporting two-sector ATPase complex, catalytic domain
P12862	cellular_component	GO:0045261	7	proton-transporting ATP synthase complex, catalytic core F(1)
P12862	molecular_function	GO:0032555	7	purine ribonucleotide binding
P12862	molecular_function	GO:0043168	4	anion binding
P12862	molecular_function	GO:0032553	6	ribonucleotide binding
P12862	molecular_function	GO:0036094	3	small molecule binding
P12862	molecular_function	GO:0043167	3	ion binding
P12862	molecular_function	GO:0032549	5	ribonucleoside binding
P12862	molecular_function	GO:0035639	5	purine ribonucleoside triphosphate binding
P12862	molecular_function	GO:0097367	3	carbohydrate derivative binding
P12862	molecular_function	GO:0032559	8	adenyl ribonucleotide binding
P12862	molecular_function	GO:1901265	4	nucleoside phosphate binding
P12862	molecular_function	GO:0003674	1	molecular_function
P12862	molecular_function	GO:0000166	5	nucleotide binding
P12862	molecular_function	GO:0001882	4	nucleoside binding
P12862	molecular_function	GO:0030554	7	adenyl nucleotide binding
P12862	molecular_function	GO:1901363	3	heterocyclic compound binding
P12862	molecular_function	GO:0005488	2	binding
P12862	molecular_function	GO:0001883	5	purine nucleoside binding
P12862	molecular_function	GO:0017076	6	purine nucleotide binding
P12862	molecular_function	GO:0097159	3	organic cyclic compound binding
P12862	molecular_function	GO:0032550	6	purine ribonucleoside binding
P12862	molecular_function	GO:0005524	9	ATP binding
P12862	molecular_function	GO:0005215	2	transporter activity
P12862	molecular_function	GO:0016817	4	hydrolase activity, acting on acid anhydrides
P12862	molecular_function	GO:0042623	9	ATPase activity, coupled
P12862	molecular_function	GO:0015075	5	ion transmembrane transporter activity
P12862	molecular_function	GO:0015078	9	hydrogen ion transmembrane transporter activity
P12862	molecular_function	GO:0015077	8	monovalent inorganic cation transmembrane transporter activity
P12862	molecular_function	GO:0008324	6	cation transmembrane transporter activity
P12862	molecular_function	GO:0042626	11	ATPase activity, coupled to transmembrane movement of substances
P12862	molecular_function	GO:0042625	12	ATPase activity, coupled to transmembrane movement of ions
P12862	molecular_function	GO:0003824	2	catalytic activity
P12862	molecular_function	GO:0016818	5	hydrolase activity, acting on acid anhydrides, in = phosphorus-containing anhydrides
P12862	molecular_function	GO:0022804	4	active transmembrane transporter activity
P12862	molecular_function	GO:0044769	13	ATPase activity, coupled to transmembrane movement of ions, = rotational mechanism
P12862	molecular_function	GO:0016462	6	pyrophosphatase activity
P12862	molecular_function	GO:0022890	7	inorganic cation transmembrane transporter activity
P12862	molecular_function	GO:0022891	4	substrate-specific transmembrane transporter activity
P12862	molecular_function	GO:0022892	3	substrate-specific transporter activity
P12862	molecular_function	GO:0016820	5	hydrolase activity, acting on acid anhydrides, catalyzing = transmembrane movement of substances
P12862	molecular_function	GO:0016887	8	ATPase activity
P12862	molecular_function	GO:0017111	7	nucleoside-triphosphatase activity
P12862	molecular_function	GO:0015399	5	primary active transmembrane transporter activity
P12862	molecular_function	GO:0015405	6	P-P-bond-hydrolysis-driven transmembrane transporter activity
P12862	molecular_function	GO:0022857	3	transmembrane transporter activity
P12862	molecular_function	GO:0019829	13	cation-transporting ATPase activity
P12862	molecular_function	GO:0016787	3	hydrolase activity
P12862	molecular_function	GO:0043492	10	ATPase activity, coupled to movement of substances
P12862	molecular_function	GO:0046933	14	proton-transporting ATP synthase activity, rotational mechanism
P12862	molecular_function	GO:0036442	14	hydrogen-exporting ATPase activity
P12862	molecular_function	GO:0046961	15	proton-transporting ATPase activity, rotational mechanism
P12862	biological_process	GO:0015988	10	energy coupled proton transmembrane transport, against = electrochemical gradient
P12862	biological_process	GO:0044765	5	single-organism transport
P12862	biological_process	GO:0009987	2	cellular process
P12862	biological_process	GO:0044699	2	single-organism process
P12862	biological_process	GO:0044763	3	single-organism cellular process
P12862	biological_process	GO:0055085	6	transmembrane transport
P12862	biological_process	GO:0051234	3	establishment of localization
P12862	biological_process	GO:0015672	8	monovalent inorganic cation transport
P12862	biological_process	GO:0008150	1	biological_process
P12862	biological_process	GO:0034220	7	ion transmembrane transport
P12862	biological_process	GO:0006818	6	hydrogen transport
P12862	biological_process	GO:0006810	4	transport
P12862	biological_process	GO:0006812	7	cation transport
P12862	biological_process	GO:0015992	9	proton transport
P12862	biological_process	GO:0051179	2	localization
P12862	biological_process	GO:0006811	6	ion transport
P12862	biological_process	GO:0015991	11	ATP hydrolysis coupled proton transport
P12862	biological_process	GO:0006807	3	nitrogen compound metabolic process
P12862	biological_process	GO:0009145	10	purine nucleoside triphosphate biosynthetic process
P12862	biological_process	GO:0046129	10	purine ribonucleoside biosynthetic process
P12862	biological_process	GO:0009201	10	ribonucleoside triphosphate biosynthetic process
P12862	biological_process	GO:0009144	9	purine nucleoside triphosphate metabolic process
P12862	biological_process	GO:0009142	9	nucleoside triphosphate biosynthetic process
P12862	biological_process	GO:0006796	5	phosphate-containing compound metabolic process
P12862	biological_process	GO:0009206	11	purine ribonucleoside triphosphate biosynthetic process
P12862	biological_process	GO:0009141	8	nucleoside triphosphate metabolic process
P12862	biological_process	GO:0009205	10	purine ribonucleoside triphosphate metabolic process
P12862	biological_process	GO:0006793	4	phosphorus metabolic process
P12862	biological_process	GO:0046128	9	purine ribonucleoside metabolic process
P12862	biological_process	GO:0006753	7	nucleoside phosphate metabolic process
P12862	biological_process	GO:0034641	4	cellular nitrogen compound metabolic process
P12862	biological_process	GO:0006754	12	ATP biosynthetic process
P12862	biological_process	GO:0044710	3	single-organism metabolic process
P12862	biological_process	GO:0042455	9	ribonucleoside biosynthetic process
P12862	biological_process	GO:0018130	5	heterocycle biosynthetic process
P12862	biological_process	GO:0019438	5	aromatic compound biosynthetic process
P12862	biological_process	GO:0042451	9	purine nucleoside biosynthetic process
P12862	biological_process	GO:0046483	4	heterocycle metabolic process
P12862	biological_process	GO:0015985	10	energy coupled proton transport, down electrochemical gradient
P12862	biological_process	GO:0046034	11	ATP metabolic process
P12862	biological_process	GO:0044271	5	cellular nitrogen compound biosynthetic process
P12862	biological_process	GO:1901293	8	nucleoside phosphate biosynthetic process
P12862	biological_process	GO:1901657	4	glycosyl compound metabolic process
P12862	biological_process	GO:0006139	5	nucleobase-containing compound metabolic process
P12862	biological_process	GO:1901659	5	glycosyl compound biosynthetic process
P12862	biological_process	GO:0019637	5	organophosphate metabolic process
P12862	biological_process	GO:0006725	4	cellular aromatic compound metabolic process
P12862	biological_process	GO:1901576	4	organic substance biosynthetic process
P12862	biological_process	GO:0009168	11	purine ribonucleoside monophosphate biosynthetic process
P12862	biological_process	GO:0019693	6	ribose phosphate metabolic process
P12862	biological_process	GO:0009163	8	nucleoside biosynthetic process
P12862	biological_process	GO:0009161	9	ribonucleoside monophosphate metabolic process
P12862	biological_process	GO:0044281	4	small molecule metabolic process
P12862	biological_process	GO:0009167	10	purine ribonucleoside monophosphate metabolic process
P12862	biological_process	GO:0009165	9	nucleotide biosynthetic process
P12862	biological_process	GO:0090407	6	organophosphate biosynthetic process
P12862	biological_process	GO:0009260	10	ribonucleotide biosynthetic process
P12862	biological_process	GO:0009123	8	nucleoside monophosphate metabolic process
P12862	biological_process	GO:0009124	9	nucleoside monophosphate biosynthetic process
P12862	biological_process	GO:0009126	9	purine nucleoside monophosphate metabolic process
P12862	biological_process	GO:0009127	10	purine nucleoside monophosphate biosynthetic process
P12862	biological_process	GO:0044237	3	cellular metabolic process
P12862	biological_process	GO:0044238	3	primary metabolic process
P12862	biological_process	GO:0042278	8	purine nucleoside metabolic process
P12862	biological_process	GO:1901564	4	organonitrogen compound metabolic process
P12862	biological_process	GO:1901566	5	organonitrogen compound biosynthetic process
P12862	biological_process	GO:0009058	3	biosynthetic process
P12862	biological_process	GO:0009199	9	ribonucleoside triphosphate metabolic process
P12862	biological_process	GO:0009150	10	purine ribonucleotide metabolic process
P12862	biological_process	GO:1901137	5	carbohydrate derivative biosynthetic process
P12862	biological_process	GO:0009152	11	purine ribonucleotide biosynthetic process
P12862	biological_process	GO:0055086	6	nucleobase-containing small molecule metabolic process
P12862	biological_process	GO:1901135	4	carbohydrate derivative metabolic process
P12862	biological_process	GO:0009156	10	ribonucleoside monophosphate biosynthetic process
P12862	biological_process	GO:0046390	7	ribose phosphate biosynthetic process
P12862	biological_process	GO:1901360	4	organic cyclic compound metabolic process
P12862	biological_process	GO:1901362	5	organic cyclic compound biosynthetic process
P12862	biological_process	GO:0034654	6	nucleobase-containing compound biosynthetic process
P12862	biological_process	GO:0072521	5	purine-containing compound metabolic process
P12862	biological_process	GO:0008152	2	metabolic process
P12862	biological_process	GO:0072522	6	purine-containing compound biosynthetic process
P12862	biological_process	GO:0009116	7	nucleoside metabolic process
P12862	biological_process	GO:0071704	3	organic substance metabolic process
P12862	biological_process	GO:0009119	8	ribonucleoside metabolic process
P12862	biological_process	GO:0044249	4	cellular biosynthetic process
P12862	biological_process	GO:0006163	9	purine nucleotide metabolic process
P12862	biological_process	GO:0009117	8	nucleotide metabolic process
P12862	biological_process	GO:0009259	9	ribonucleotide metabolic process
P12862	biological_process	GO:0006164	10	purine nucleotide biosynthetic process
P12862	biological_process	GO:0015986	13	ATP synthesis coupled proton transport
P12112	cellular_component	GO:0031976	10	plastid thylakoid
P12112	cellular_component	GO:0034357	8	photosynthetic membrane
P12112	cellular_component	GO:0043231	7	intracellular membrane-bounded organelle
P12112	cellular_component	GO:0005622	4	intracellular
P12112	cellular_component	GO:0009536	8	plastid
P12112	cellular_component	GO:0044434	10	chloroplast part
P12112	cellular_component	GO:0005737	6	cytoplasm
P12112	cellular_component	GO:0043226	2	organelle
P12112	cellular_component	GO:0044436	7	thylakoid part
P12112	cellular_component	GO:0044435	9	plastid part
P12112	cellular_component	GO:0009534	11	chloroplast thylakoid
P12112	cellular_component	GO:0043227	3	membrane-bounded organelle
P12112	cellular_component	GO:0043229	6	intracellular organelle
P12112	cellular_component	GO:0009579	6	thylakoid
P12112	cellular_component	GO:0005623	2	cell
P12112	cellular_component	GO:0042651	9	thylakoid membrane
P12112	cellular_component	GO:0005575	1	cellular_component
P12112	cellular_component	GO:0031984	8	organelle subcompartment
P12112	cellular_component	GO:0044444	7	cytoplasmic part
P12112	cellular_component	GO:0016020	2	membrane
P12112	cellular_component	GO:0044464	3	cell part
P12112	cellular_component	GO:0044446	7	intracellular organelle part
P12112	cellular_component	GO:0044424	5	intracellular part
P12112	cellular_component	GO:0044422	3	organelle part
P12112	cellular_component	GO:0055035	11	plastid thylakoid membrane
P12112	cellular_component	GO:0009507	9	chloroplast
P12112	cellular_component	GO:0009535	12	chloroplast thylakoid membrane
P12112	cellular_component	GO:0045259	6	proton-transporting ATP synthase complex
P12112	cellular_component	GO:0043234	3	protein complex
P12112	cellular_component	GO:0032991	2	macromolecular complex
P12112	cellular_component	GO:0016469	4	proton-transporting two-sector ATPase complex
P12112	cellular_component	GO:0044425	3	membrane part
P12112	cellular_component	GO:0033178	5	proton-transporting two-sector ATPase complex, catalytic domain
P12112	cellular_component	GO:0045261	7	proton-transporting ATP synthase complex, catalytic core F(1)
P12112	molecular_function	GO:0032555	7	purine ribonucleotide binding
P12112	molecular_function	GO:0043168	4	anion binding
P12112	molecular_function	GO:0032553	6	ribonucleotide binding
P12112	molecular_function	GO:0036094	3	small molecule binding
P12112	molecular_function	GO:0043167	3	ion binding
P12112	molecular_function	GO:0032549	5	ribonucleoside binding
P12112	molecular_function	GO:0035639	5	purine ribonucleoside triphosphate binding
P12112	molecular_function	GO:0097367	3	carbohydrate derivative binding
P12112	molecular_function	GO:0032559	8	adenyl ribonucleotide binding
P12112	molecular_function	GO:1901265	4	nucleoside phosphate binding
P12112	molecular_function	GO:0003674	1	molecular_function
P12112	molecular_function	GO:0000166	5	nucleotide binding
P12112	molecular_function	GO:0001882	4	nucleoside binding
P12112	molecular_function	GO:0030554	7	adenyl nucleotide binding
P12112	molecular_function	GO:1901363	3	heterocyclic compound binding
P12112	molecular_function	GO:0005488	2	binding
P12112	molecular_function	GO:0001883	5	purine nucleoside binding
P12112	molecular_function	GO:0017076	6	purine nucleotide binding
P12112	molecular_function	GO:0097159	3	organic cyclic compound binding
P12112	molecular_function	GO:0032550	6	purine ribonucleoside binding
P12112	molecular_function	GO:0005524	9	ATP binding
P12112	molecular_function	GO:0005215	2	transporter activity
P12112	molecular_function	GO:0016817	4	hydrolase activity, acting on acid anhydrides
P12112	molecular_function	GO:0042623	9	ATPase activity, coupled
P12112	molecular_function	GO:0015075	5	ion transmembrane transporter activity
P12112	molecular_function	GO:0015078	9	hydrogen ion transmembrane transporter activity
P12112	molecular_function	GO:0015077	8	monovalent inorganic cation transmembrane transporter activity
P12112	molecular_function	GO:0008324	6	cation transmembrane transporter activity
P12112	molecular_function	GO:0042626	11	ATPase activity, coupled to transmembrane movement of substances
P12112	molecular_function	GO:0042625	12	ATPase activity, coupled to transmembrane movement of ions
P12112	molecular_function	GO:0003824	2	catalytic activity
P12112	molecular_function	GO:0016818	5	hydrolase activity, acting on acid anhydrides, in = phosphorus-containing anhydrides
P12112	molecular_function	GO:0022804	4	active transmembrane transporter activity
P12112	molecular_function	GO:0044769	13	ATPase activity, coupled to transmembrane movement of ions, = rotational mechanism
P12112	molecular_function	GO:0016462	6	pyrophosphatase activity
P12112	molecular_function	GO:0022890	7	inorganic cation transmembrane transporter activity
P12112	molecular_function	GO:0022891	4	substrate-specific transmembrane transporter activity
P12112	molecular_function	GO:0022892	3	substrate-specific transporter activity
P12112	molecular_function	GO:0016820	5	hydrolase activity, acting on acid anhydrides, catalyzing = transmembrane movement of substances
P12112	molecular_function	GO:0016887	8	ATPase activity
P12112	molecular_function	GO:0017111	7	nucleoside-triphosphatase activity
P12112	molecular_function	GO:0015399	5	primary active transmembrane transporter activity
P12112	molecular_function	GO:0015405	6	P-P-bond-hydrolysis-driven transmembrane transporter activity
P12112	molecular_function	GO:0022857	3	transmembrane transporter activity
P12112	molecular_function	GO:0019829	13	cation-transporting ATPase activity
P12112	molecular_function	GO:0016787	3	hydrolase activity
P12112	molecular_function	GO:0043492	10	ATPase activity, coupled to movement of substances
P12112	molecular_function	GO:0046933	14	proton-transporting ATP synthase activity, rotational mechanism
P12112	molecular_function	GO:0036442	14	hydrogen-exporting ATPase activity
P12112	molecular_function	GO:0046961	15	proton-transporting ATPase activity, rotational mechanism
P12112	biological_process	GO:0015988	10	energy coupled proton transmembrane transport, against = electrochemical gradient
P12112	biological_process	GO:0044765	5	single-organism transport
P12112	biological_process	GO:0009987	2	cellular process
P12112	biological_process	GO:0044699	2	single-organism process
P12112	biological_process	GO:0044763	3	single-organism cellular process
P12112	biological_process	GO:0055085	6	transmembrane transport
P12112	biological_process	GO:0051234	3	establishment of localization
P12112	biological_process	GO:0015672	8	monovalent inorganic cation transport
P12112	biological_process	GO:0008150	1	biological_process
P12112	biological_process	GO:0034220	7	ion transmembrane transport
P12112	biological_process	GO:0006818	6	hydrogen transport
P12112	biological_process	GO:0006810	4	transport
P12112	biological_process	GO:0006812	7	cation transport
P12112	biological_process	GO:0015992	9	proton transport
P12112	biological_process	GO:0051179	2	localization
P12112	biological_process	GO:0006811	6	ion transport
P12112	biological_process	GO:0015991	11	ATP hydrolysis coupled proton transport
P12112	biological_process	GO:0006807	3	nitrogen compound metabolic process
P12112	biological_process	GO:0009145	10	purine nucleoside triphosphate biosynthetic process
P12112	biological_process	GO:0046129	10	purine ribonucleoside biosynthetic process
P12112	biological_process	GO:0009201	10	ribonucleoside triphosphate biosynthetic process
P12112	biological_process	GO:0009144	9	purine nucleoside triphosphate metabolic process
P12112	biological_process	GO:0009142	9	nucleoside triphosphate biosynthetic process
P12112	biological_process	GO:0006796	5	phosphate-containing compound metabolic process
P12112	biological_process	GO:0009206	11	purine ribonucleoside triphosphate biosynthetic process
P12112	biological_process	GO:0009141	8	nucleoside triphosphate metabolic process
P12112	biological_process	GO:0009205	10	purine ribonucleoside triphosphate metabolic process
P12112	biological_process	GO:0006793	4	phosphorus metabolic process
P12112	biological_process	GO:0046128	9	purine ribonucleoside metabolic process
P12112	biological_process	GO:0006753	7	nucleoside phosphate metabolic process
P12112	biological_process	GO:0034641	4	cellular nitrogen compound metabolic process
P12112	biological_process	GO:0006754	12	ATP biosynthetic process
P12112	biological_process	GO:0044710	3	single-organism metabolic process
P12112	biological_process	GO:0042455	9	ribonucleoside biosynthetic process
P12112	biological_process	GO:0018130	5	heterocycle biosynthetic process
P12112	biological_process	GO:0019438	5	aromatic compound biosynthetic process
P12112	biological_process	GO:0042451	9	purine nucleoside biosynthetic process
P12112	biological_process	GO:0046483	4	heterocycle metabolic process
P12112	biological_process	GO:0015985	10	energy coupled proton transport, down electrochemical gradient
P12112	biological_process	GO:0046034	11	ATP metabolic process
P12112	biological_process	GO:0015986	13	ATP synthesis coupled proton transport
P12112	biological_process	GO:0044271	5	cellular nitrogen compound biosynthetic process
P12112	biological_process	GO:1901293	8	nucleoside phosphate biosynthetic process
P12112	biological_process	GO:1901657	4	glycosyl compound metabolic process
P12112	biological_process	GO:0006139	5	nucleobase-containing compound metabolic process
P12112	biological_process	GO:1901659	5	glycosyl compound biosynthetic process
P12112	biological_process	GO:0019637	5	organophosphate metabolic process
P12112	biological_process	GO:0006725	4	cellular aromatic compound metabolic process
P12112	biological_process	GO:1901576	4	organic substance biosynthetic process
P12112	biological_process	GO:0009168	11	purine ribonucleoside monophosphate biosynthetic process
P12112	biological_process	GO:0019693	6	ribose phosphate metabolic process
P12112	biological_process	GO:0009163	8	nucleoside biosynthetic process
P12112	biological_process	GO:0009161	9	ribonucleoside monophosphate metabolic process
P12112	biological_process	GO:0044281	4	small molecule metabolic process
P12112	biological_process	GO:0009167	10	purine ribonucleoside monophosphate metabolic process
P12112	biological_process	GO:0009165	9	nucleotide biosynthetic process
P12112	biological_process	GO:0090407	6	organophosphate biosynthetic process
P12112	biological_process	GO:0009260	10	ribonucleotide biosynthetic process
P12112	biological_process	GO:0009123	8	nucleoside monophosphate metabolic process
P12112	biological_process	GO:0009124	9	nucleoside monophosphate biosynthetic process
P12112	biological_process	GO:0009126	9	purine nucleoside monophosphate metabolic process
P12112	biological_process	GO:0009127	10	purine nucleoside monophosphate biosynthetic process
P12112	biological_process	GO:0044237	3	cellular metabolic process
P12112	biological_process	GO:0044238	3	primary metabolic process
P12112	biological_process	GO:0042278	8	purine nucleoside metabolic process
P12112	biological_process	GO:1901564	4	organonitrogen compound metabolic process
P12112	biological_process	GO:1901566	5	organonitrogen compound biosynthetic process
P12112	biological_process	GO:0009058	3	biosynthetic process
P12112	biological_process	GO:0009199	9	ribonucleoside triphosphate metabolic process
P12112	biological_process	GO:0009150	10	purine ribonucleotide metabolic process
P12112	biological_process	GO:1901137	5	carbohydrate derivative biosynthetic process
P12112	biological_process	GO:0009152	11	purine ribonucleotide biosynthetic process
P12112	biological_process	GO:0055086	6	nucleobase-containing small molecule metabolic process
P12112	biological_process	GO:1901135	4	carbohydrate derivative metabolic process
P12112	biological_process	GO:0009156	10	ribonucleoside monophosphate biosynthetic process
P12112	biological_process	GO:0046390	7	ribose phosphate biosynthetic process
P12112	biological_process	GO:1901360	4	organic cyclic compound metabolic process
P12112	biological_process	GO:1901362	5	organic cyclic compound biosynthetic process
P12112	biological_process	GO:0034654	6	nucleobase-containing compound biosynthetic process
P12112	biological_process	GO:0072521	5	purine-containing compound metabolic process
P12112	biological_process	GO:0008152	2	metabolic process
P12112	biological_process	GO:0072522	6	purine-containing compound biosynthetic process
P12112	biological_process	GO:0009116	7	nucleoside metabolic process
P12112	biological_process	GO:0071704	3	organic substance metabolic process
P12112	biological_process	GO:0009119	8	ribonucleoside metabolic process
P12112	biological_process	GO:0044249	4	cellular biosynthetic process
P12112	biological_process	GO:0006163	9	purine nucleotide metabolic process
P12112	biological_process	GO:0009117	8	nucleotide metabolic process
P12112	biological_process	GO:0009259	9	ribonucleotide metabolic process
P12112	biological_process	GO:0006164	10	purine nucleotide biosynthetic process
P12112	biological_process	GO:0042777	14	plasma membrane ATP synthesis coupled proton transport
P06528	cellular_component	GO:0031976	10	plastid thylakoid
P06528	cellular_component	GO:0034357	8	photosynthetic membrane
P06528	cellular_component	GO:0043231	7	intracellular membrane-bounded organelle
P06528	cellular_component	GO:0005622	4	intracellular
P06528	cellular_component	GO:0009536	8	plastid
P06528	cellular_component	GO:0044434	10	chloroplast part
P06528	cellular_component	GO:0005737	6	cytoplasm
P06528	cellular_component	GO:0043226	2	organelle
P06528	cellular_component	GO:0044436	7	thylakoid part
P06528	cellular_component	GO:0044435	9	plastid part
P06528	cellular_component	GO:0009534	11	chloroplast thylakoid
P06528	cellular_component	GO:0043227	3	membrane-bounded organelle
P06528	cellular_component	GO:0043229	6	intracellular organelle
P06528	cellular_component	GO:0009579	6	thylakoid
P06528	cellular_component	GO:0005623	2	cell
P06528	cellular_component	GO:0042651	9	thylakoid membrane
P06528	cellular_component	GO:0005575	1	cellular_component
P06528	cellular_component	GO:0031984	8	organelle subcompartment
P06528	cellular_component	GO:0044444	7	cytoplasmic part
P06528	cellular_component	GO:0016020	2	membrane
P06528	cellular_component	GO:0044464	3	cell part
P06528	cellular_component	GO:0044446	7	intracellular organelle part
P06528	cellular_component	GO:0044424	5	intracellular part
P06528	cellular_component	GO:0044422	3	organelle part
P06528	cellular_component	GO:0055035	11	plastid thylakoid membrane
P06528	cellular_component	GO:0009507	9	chloroplast
P06528	cellular_component	GO:0009535	12	chloroplast thylakoid membrane
P06528	cellular_component	GO:0031224	4	intrinsic to membrane
P06528	cellular_component	GO:0044425	3	membrane part
P06528	cellular_component	GO:0016021	5	integral to membrane
P06528	cellular_component	GO:0045259	6	proton-transporting ATP synthase complex
P06528	cellular_component	GO:0043234	3	protein complex
P06528	cellular_component	GO:0033177	5	proton-transporting two-sector ATPase complex, proton-transporting = domain
P06528	cellular_component	GO:0032991	2	macromolecular complex
P06528	cellular_component	GO:0016469	4	proton-transporting two-sector ATPase complex
P06528	cellular_component	GO:0045263	7	proton-transporting ATP synthase complex, coupling factor F(o)
P06528	molecular_function	GO:0032555	7	purine ribonucleotide binding
P06528	molecular_function	GO:0043168	4	anion binding
P06528	molecular_function	GO:0032553	6	ribonucleotide binding
P06528	molecular_function	GO:0036094	3	small molecule binding
P06528	molecular_function	GO:0043167	3	ion binding
P06528	molecular_function	GO:0032549	5	ribonucleoside binding
P06528	molecular_function	GO:0035639	5	purine ribonucleoside triphosphate binding
P06528	molecular_function	GO:0097367	3	carbohydrate derivative binding
P06528	molecular_function	GO:0032559	8	adenyl ribonucleotide binding
P06528	molecular_function	GO:1901265	4	nucleoside phosphate binding
P06528	molecular_function	GO:0003674	1	molecular_function
P06528	molecular_function	GO:0000166	5	nucleotide binding
P06528	molecular_function	GO:0001882	4	nucleoside binding
P06528	molecular_function	GO:0030554	7	adenyl nucleotide binding
P06528	molecular_function	GO:1901363	3	heterocyclic compound binding
P06528	molecular_function	GO:0005488	2	binding
P06528	molecular_function	GO:0001883	5	purine nucleoside binding
P06528	molecular_function	GO:0017076	6	purine nucleotide binding
P06528	molecular_function	GO:0097159	3	organic cyclic compound binding
P06528	molecular_function	GO:0032550	6	purine ribonucleoside binding
P06528	molecular_function	GO:0005524	9	ATP binding
P06528	molecular_function	GO:0005215	2	transporter activity
P06528	molecular_function	GO:0016817	4	hydrolase activity, acting on acid anhydrides
P06528	molecular_function	GO:0042623	9	ATPase activity, coupled
P06528	molecular_function	GO:0015075	5	ion transmembrane transporter activity
P06528	molecular_function	GO:0015078	9	hydrogen ion transmembrane transporter activity
P06528	molecular_function	GO:0015077	8	monovalent inorganic cation transmembrane transporter activity
P06528	molecular_function	GO:0008324	6	cation transmembrane transporter activity
P06528	molecular_function	GO:0042626	11	ATPase activity, coupled to transmembrane movement of substances
P06528	molecular_function	GO:0042625	12	ATPase activity, coupled to transmembrane movement of ions
P06528	molecular_function	GO:0003824	2	catalytic activity
P06528	molecular_function	GO:0016818	5	hydrolase activity, acting on acid anhydrides, in = phosphorus-containing anhydrides
P06528	molecular_function	GO:0022804	4	active transmembrane transporter activity
P06528	molecular_function	GO:0044769	13	ATPase activity, coupled to transmembrane movement of ions, = rotational mechanism
P06528	molecular_function	GO:0016462	6	pyrophosphatase activity
P06528	molecular_function	GO:0022890	7	inorganic cation transmembrane transporter activity
P06528	molecular_function	GO:0022891	4	substrate-specific transmembrane transporter activity
P06528	molecular_function	GO:0022892	3	substrate-specific transporter activity
P06528	molecular_function	GO:0016820	5	hydrolase activity, acting on acid anhydrides, catalyzing = transmembrane movement of substances
P06528	molecular_function	GO:0016887	8	ATPase activity
P06528	molecular_function	GO:0017111	7	nucleoside-triphosphatase activity
P06528	molecular_function	GO:0015399	5	primary active transmembrane transporter activity
P06528	molecular_function	GO:0015405	6	P-P-bond-hydrolysis-driven transmembrane transporter activity
P06528	molecular_function	GO:0022857	3	transmembrane transporter activity
P06528	molecular_function	GO:0019829	13	cation-transporting ATPase activity
P06528	molecular_function	GO:0016787	3	hydrolase activity
P06528	molecular_function	GO:0043492	10	ATPase activity, coupled to movement of substances
P06528	molecular_function	GO:0046933	14	proton-transporting ATP synthase activity, rotational mechanism
P06528	biological_process	GO:0006807	3	nitrogen compound metabolic process
P06528	biological_process	GO:0009145	10	purine nucleoside triphosphate biosynthetic process
P06528	biological_process	GO:0046129	10	purine ribonucleoside biosynthetic process
P06528	biological_process	GO:0009201	10	ribonucleoside triphosphate biosynthetic process
P06528	biological_process	GO:0009144	9	purine nucleoside triphosphate metabolic process
P06528	biological_process	GO:0009142	9	nucleoside triphosphate biosynthetic process
P06528	biological_process	GO:0006796	5	phosphate-containing compound metabolic process
P06528	biological_process	GO:0009206	11	purine ribonucleoside triphosphate biosynthetic process
P06528	biological_process	GO:0009141	8	nucleoside triphosphate metabolic process
P06528	biological_process	GO:0009205	10	purine ribonucleoside triphosphate metabolic process
P06528	biological_process	GO:0006793	4	phosphorus metabolic process
P06528	biological_process	GO:0046128	9	purine ribonucleoside metabolic process
P06528	biological_process	GO:0006753	7	nucleoside phosphate metabolic process
P06528	biological_process	GO:0034641	4	cellular nitrogen compound metabolic process
P06528	biological_process	GO:0006754	12	ATP biosynthetic process
P06528	biological_process	GO:0034220	7	ion transmembrane transport
P06528	biological_process	GO:0044710	3	single-organism metabolic process
P06528	biological_process	GO:0006810	4	transport
P06528	biological_process	GO:0042455	9	ribonucleoside biosynthetic process
P06528	biological_process	GO:0018130	5	heterocycle biosynthetic process
P06528	biological_process	GO:0019438	5	aromatic compound biosynthetic process
P06528	biological_process	GO:0042451	9	purine nucleoside biosynthetic process
P06528	biological_process	GO:0046483	4	heterocycle metabolic process
P06528	biological_process	GO:0015985	10	energy coupled proton transport, down electrochemical gradient
P06528	biological_process	GO:0046034	11	ATP metabolic process
P06528	biological_process	GO:0009987	2	cellular process
P06528	biological_process	GO:0044271	5	cellular nitrogen compound biosynthetic process
P06528	biological_process	GO:1901293	8	nucleoside phosphate biosynthetic process
P06528	biological_process	GO:1901657	4	glycosyl compound metabolic process
P06528	biological_process	GO:0006139	5	nucleobase-containing compound metabolic process
P06528	biological_process	GO:1901659	5	glycosyl compound biosynthetic process
P06528	biological_process	GO:0019637	5	organophosphate metabolic process
P06528	biological_process	GO:0015992	9	proton transport
P06528	biological_process	GO:0051179	2	localization
P06528	biological_process	GO:0044765	5	single-organism transport
P06528	biological_process	GO:0006725	4	cellular aromatic compound metabolic process
P06528	biological_process	GO:1901576	4	organic substance biosynthetic process
P06528	biological_process	GO:0009168	11	purine ribonucleoside monophosphate biosynthetic process
P06528	biological_process	GO:0019693	6	ribose phosphate metabolic process
P06528	biological_process	GO:0044763	3	single-organism cellular process
P06528	biological_process	GO:0009163	8	nucleoside biosynthetic process
P06528	biological_process	GO:0009161	9	ribonucleoside monophosphate metabolic process
P06528	biological_process	GO:0044281	4	small molecule metabolic process
P06528	biological_process	GO:0009167	10	purine ribonucleoside monophosphate metabolic process
P06528	biological_process	GO:0051234	3	establishment of localization
P06528	biological_process	GO:0009165	9	nucleotide biosynthetic process
P06528	biological_process	GO:0090407	6	organophosphate biosynthetic process
P06528	biological_process	GO:0009260	10	ribonucleotide biosynthetic process
P06528	biological_process	GO:0009123	8	nucleoside monophosphate metabolic process
P06528	biological_process	GO:0009124	9	nucleoside monophosphate biosynthetic process
P06528	biological_process	GO:0006818	6	hydrogen transport
P06528	biological_process	GO:0009126	9	purine nucleoside monophosphate metabolic process
P06528	biological_process	GO:0009127	10	purine nucleoside monophosphate biosynthetic process
P06528	biological_process	GO:0006812	7	cation transport
P06528	biological_process	GO:0044237	3	cellular metabolic process
P06528	biological_process	GO:0006811	6	ion transport
P06528	biological_process	GO:0044238	3	primary metabolic process
P06528	biological_process	GO:0042278	8	purine nucleoside metabolic process
P06528	biological_process	GO:1901564	4	organonitrogen compound metabolic process
P06528	biological_process	GO:1901566	5	organonitrogen compound biosynthetic process
P06528	biological_process	GO:0009058	3	biosynthetic process
P06528	biological_process	GO:0009199	9	ribonucleoside triphosphate metabolic process
P06528	biological_process	GO:0044699	2	single-organism process
P06528	biological_process	GO:0009150	10	purine ribonucleotide metabolic process
P06528	biological_process	GO:1901137	5	carbohydrate derivative biosynthetic process
P06528	biological_process	GO:0009152	11	purine ribonucleotide biosynthetic process
P06528	biological_process	GO:0055086	6	nucleobase-containing small molecule metabolic process
P06528	biological_process	GO:1901135	4	carbohydrate derivative metabolic process
P06528	biological_process	GO:0055085	6	transmembrane transport
P06528	biological_process	GO:0009156	10	ribonucleoside monophosphate biosynthetic process
P06528	biological_process	GO:0015672	8	monovalent inorganic cation transport
P06528	biological_process	GO:0046390	7	ribose phosphate biosynthetic process
P06528	biological_process	GO:0008150	1	biological_process
P06528	biological_process	GO:1901360	4	organic cyclic compound metabolic process
P06528	biological_process	GO:1901362	5	organic cyclic compound biosynthetic process
P06528	biological_process	GO:0034654	6	nucleobase-containing compound biosynthetic process
P06528	biological_process	GO:0072521	5	purine-containing compound metabolic process
P06528	biological_process	GO:0008152	2	metabolic process
P06528	biological_process	GO:0072522	6	purine-containing compound biosynthetic process
P06528	biological_process	GO:0009116	7	nucleoside metabolic process
P06528	biological_process	GO:0071704	3	organic substance metabolic process
P06528	biological_process	GO:0009119	8	ribonucleoside metabolic process
P06528	biological_process	GO:0044249	4	cellular biosynthetic process
P06528	biological_process	GO:0006163	9	purine nucleotide metabolic process
P06528	biological_process	GO:0009117	8	nucleotide metabolic process
P06528	biological_process	GO:0009259	9	ribonucleotide metabolic process
P06528	biological_process	GO:0006164	10	purine nucleotide biosynthetic process
P06528	biological_process	GO:0015986	13	ATP synthesis coupled proton transport
P08819	molecular_function	GO:0070011	5	peptidase activity, acting on L-amino acid peptides
P08819	molecular_function	GO:0003674	1	molecular_function
P08819	molecular_function	GO:0016787	3	hydrolase activity
P08819	molecular_function	GO:0004180	7	carboxypeptidase activity
P08819	molecular_function	GO:0008236	6	serine-type peptidase activity
P08819	molecular_function	GO:0008233	4	peptidase activity
P08819	molecular_function	GO:0017171	4	serine hydrolase activity
P08819	molecular_function	GO:0003824	2	catalytic activity
P08819	molecular_function	GO:0070008	7	serine-type exopeptidase activity
P08819	molecular_function	GO:0008238	6	exopeptidase activity
P08819	molecular_function	GO:0004185	8	serine-type carboxypeptidase activity
P08819	biological_process	GO:0008150	1	biological_process
P08819	biological_process	GO:0008152	2	metabolic process
P08819	biological_process	GO:0071704	3	organic substance metabolic process
P08819	biological_process	GO:0043170	4	macromolecule metabolic process
P08819	biological_process	GO:0019538	5	protein metabolic process
P08819	biological_process	GO:0044238	3	primary metabolic process
P08819	biological_process	GO:0006508	6	proteolysis
Q03033	cellular_component	GO:0005622	4	intracellular
Q03033	cellular_component	GO:0044464	3	cell part
Q03033	cellular_component	GO:0005623	2	cell
Q03033	cellular_component	GO:0044424	5	intracellular part
Q03033	cellular_component	GO:0005575	1	cellular_component
Q03033	cellular_component	GO:0005737	6	cytoplasm
Q03033	molecular_function	GO:0032555	7	purine ribonucleotide binding
Q03033	molecular_function	GO:0043168	4	anion binding
Q03033	molecular_function	GO:0032553	6	ribonucleotide binding
Q03033	molecular_function	GO:0036094	3	small molecule binding
Q03033	molecular_function	GO:0043167	3	ion binding
Q03033	molecular_function	GO:0032549	5	ribonucleoside binding
Q03033	molecular_function	GO:0035639	5	purine ribonucleoside triphosphate binding
Q03033	molecular_function	GO:0097367	3	carbohydrate derivative binding
Q03033	molecular_function	GO:1901265	4	nucleoside phosphate binding
Q03033	molecular_function	GO:0003674	1	molecular_function
Q03033	molecular_function	GO:0019001	7	guanyl nucleotide binding
Q03033	molecular_function	GO:0000166	5	nucleotide binding
Q03033	molecular_function	GO:0001882	4	nucleoside binding
Q03033	molecular_function	GO:1901363	3	heterocyclic compound binding
Q03033	molecular_function	GO:0005488	2	binding
Q03033	molecular_function	GO:0001883	5	purine nucleoside binding
Q03033	molecular_function	GO:0032561	8	guanyl ribonucleotide binding
Q03033	molecular_function	GO:0017076	6	purine nucleotide binding
Q03033	molecular_function	GO:0097159	3	organic cyclic compound binding
Q03033	molecular_function	GO:0032550	6	purine ribonucleoside binding
Q03033	molecular_function	GO:0005525	9	GTP binding
Q03033	molecular_function	GO:0016462	6	pyrophosphatase activity
Q03033	molecular_function	GO:0017111	7	nucleoside-triphosphatase activity
Q03033	molecular_function	GO:0016817	4	hydrolase activity, acting on acid anhydrides
Q03033	molecular_function	GO:0016787	3	hydrolase activity
Q03033	molecular_function	GO:0003824	2	catalytic activity
Q03033	molecular_function	GO:0016818	5	hydrolase activity, acting on acid anhydrides, in = phosphorus-containing anhydrides
Q03033	molecular_function	GO:0003924	8	GTPase activity
Q03033	molecular_function	GO:0003723	5	RNA binding
Q03033	molecular_function	GO:0003676	4	nucleic acid binding
Q03033	molecular_function	GO:0008135	6	translation factor activity, nucleic acid binding
Q03033	molecular_function	GO:0003746	7	translation elongation factor activity
Q03033	biological_process	GO:0006807	3	nitrogen compound metabolic process
Q03033	biological_process	GO:0009146	10	purine nucleoside triphosphate catabolic process
Q03033	biological_process	GO:0009144	9	purine nucleoside triphosphate metabolic process
Q03033	biological_process	GO:0009143	9	nucleoside triphosphate catabolic process
Q03033	biological_process	GO:0009203	10	ribonucleoside triphosphate catabolic process
Q03033	biological_process	GO:0006796	5	phosphate-containing compound metabolic process
Q03033	biological_process	GO:0009141	8	nucleoside triphosphate metabolic process
Q03033	biological_process	GO:0046434	6	organophosphate catabolic process
Q03033	biological_process	GO:0009205	10	purine ribonucleoside triphosphate metabolic process
Q03033	biological_process	GO:0006793	4	phosphorus metabolic process
Q03033	biological_process	GO:0009207	11	purine ribonucleoside triphosphate catabolic process
Q03033	biological_process	GO:0046128	9	purine ribonucleoside metabolic process
Q03033	biological_process	GO:0034641	4	cellular nitrogen compound metabolic process
Q03033	biological_process	GO:0006753	7	nucleoside phosphate metabolic process
Q03033	biological_process	GO:0006195	10	purine nucleotide catabolic process
Q03033	biological_process	GO:0044710	3	single-organism metabolic process
Q03033	biological_process	GO:0046130	10	purine ribonucleoside catabolic process
Q03033	biological_process	GO:0006152	9	purine nucleoside catabolic process
Q03033	biological_process	GO:0042454	9	ribonucleoside catabolic process
Q03033	biological_process	GO:0046483	4	heterocycle metabolic process
Q03033	biological_process	GO:0019439	5	aromatic compound catabolic process
Q03033	biological_process	GO:0046700	5	heterocycle catabolic process
Q03033	biological_process	GO:0044270	5	cellular nitrogen compound catabolic process
Q03033	biological_process	GO:0009987	2	cellular process
Q03033	biological_process	GO:1901292	8	nucleoside phosphate catabolic process
Q03033	biological_process	GO:1901657	4	glycosyl compound metabolic process
Q03033	biological_process	GO:0006139	5	nucleobase-containing compound metabolic process
Q03033	biological_process	GO:1901658	5	glycosyl compound catabolic process
Q03033	biological_process	GO:0019637	5	organophosphate metabolic process
Q03033	biological_process	GO:0006725	4	cellular aromatic compound metabolic process
Q03033	biological_process	GO:0019693	6	ribose phosphate metabolic process
Q03033	biological_process	GO:1901575	4	organic substance catabolic process
Q03033	biological_process	GO:1901069	11	guanosine-containing compound catabolic process
Q03033	biological_process	GO:1901068	10	guanosine-containing compound metabolic process
Q03033	biological_process	GO:0044281	4	small molecule metabolic process
Q03033	biological_process	GO:0009166	9	nucleotide catabolic process
Q03033	biological_process	GO:0009164	8	nucleoside catabolic process
Q03033	biological_process	GO:0009261	10	ribonucleotide catabolic process
Q03033	biological_process	GO:0046039	11	GTP metabolic process
Q03033	biological_process	GO:0044237	3	cellular metabolic process
Q03033	biological_process	GO:0044238	3	primary metabolic process
Q03033	biological_process	GO:0042278	8	purine nucleoside metabolic process
Q03033	biological_process	GO:1901565	5	organonitrogen compound catabolic process
Q03033	biological_process	GO:1901564	4	organonitrogen compound metabolic process
Q03033	biological_process	GO:0009199	9	ribonucleoside triphosphate metabolic process
Q03033	biological_process	GO:0009150	10	purine ribonucleotide metabolic process
Q03033	biological_process	GO:0055086	6	nucleobase-containing small molecule metabolic process
Q03033	biological_process	GO:0009056	3	catabolic process
Q03033	biological_process	GO:1901136	5	carbohydrate derivative catabolic process
Q03033	biological_process	GO:1901135	4	carbohydrate derivative metabolic process
Q03033	biological_process	GO:0009154	11	purine ribonucleotide catabolic process
Q03033	biological_process	GO:0008150	1	biological_process
Q03033	biological_process	GO:1901360	4	organic cyclic compound metabolic process
Q03033	biological_process	GO:1901361	5	organic cyclic compound catabolic process
Q03033	biological_process	GO:0034655	6	nucleobase-containing compound catabolic process
Q03033	biological_process	GO:0072521	5	purine-containing compound metabolic process
Q03033	biological_process	GO:0008152	2	metabolic process
Q03033	biological_process	GO:0072523	6	purine-containing compound catabolic process
Q03033	biological_process	GO:0009116	7	nucleoside metabolic process
Q03033	biological_process	GO:0071704	3	organic substance metabolic process
Q03033	biological_process	GO:0009119	8	ribonucleoside metabolic process
Q03033	biological_process	GO:0044248	4	cellular catabolic process
Q03033	biological_process	GO:0006163	9	purine nucleotide metabolic process
Q03033	biological_process	GO:0009117	8	nucleotide metabolic process
Q03033	biological_process	GO:0009259	9	ribonucleotide metabolic process
Q03033	biological_process	GO:0006184	12	GTP catabolic process
P27806	cellular_component	GO:0005694	8	chromosome
P27806	cellular_component	GO:0005623	2	cell
P27806	cellular_component	GO:0005575	1	cellular_component
P27806	cellular_component	GO:0005622	4	intracellular
P27806	cellular_component	GO:0043234	3	protein complex
P27806	cellular_component	GO:0043232	7	intracellular non-membrane-bounded organelle
P27806	cellular_component	GO:0043226	2	organelle
P27806	cellular_component	GO:1990104	4	DNA bending complex
P27806	cellular_component	GO:0032993	3	protein-DNA complex
P27806	cellular_component	GO:0043228	3	non-membrane-bounded organelle
P27806	cellular_component	GO:0032991	2	macromolecular complex
P27806	cellular_component	GO:0044446	7	intracellular organelle part
P27806	cellular_component	GO:0044464	3	cell part
P27806	cellular_component	GO:0044427	9	chromosomal part
P27806	cellular_component	GO:0043229	6	intracellular organelle
P27806	cellular_component	GO:0044424	5	intracellular part
P27806	cellular_component	GO:0044422	3	organelle part
P27806	cellular_component	GO:0000785	10	chromatin
P27806	cellular_component	GO:0044815	4	DNA packaging complex
P27806	cellular_component	GO:0000786	11	nucleosome
P27806	cellular_component	GO:0043227	3	membrane-bounded organelle
P27806	cellular_component	GO:0043231	7	intracellular membrane-bounded organelle
P27806	cellular_component	GO:0005634	8	nucleus
P27806	molecular_function	GO:0003674	1	molecular_function
P27806	molecular_function	GO:0005488	2	binding
P27806	molecular_function	GO:1901363	3	heterocyclic compound binding
P27806	molecular_function	GO:0097159	3	organic cyclic compound binding
P27806	molecular_function	GO:0003676	4	nucleic acid binding
P27806	molecular_function	GO:0003677	5	DNA binding
P27806	biological_process	GO:0006807	3	nitrogen compound metabolic process
P27806	biological_process	GO:0051276	5	chromosome organization
P27806	biological_process	GO:0006725	4	cellular aromatic compound metabolic process
P27806	biological_process	GO:0071824	5	protein-DNA complex subunit organization
P27806	biological_process	GO:0090304	6	nucleic acid metabolic process
P27806	biological_process	GO:0044260	5	cellular macromolecule metabolic process
P27806	biological_process	GO:0071822	5	protein complex subunit organization
P27806	biological_process	GO:0044763	3	single-organism cellular process
P27806	biological_process	GO:0044085	3	cellular component biogenesis
P27806	biological_process	GO:0006325	6	chromatin organization
P27806	biological_process	GO:0070271	4	protein complex biogenesis
P27806	biological_process	GO:0006323	9	DNA packaging
P27806	biological_process	GO:0043933	4	macromolecular complex subunit organization
P27806	biological_process	GO:0034641	4	cellular nitrogen compound metabolic process
P27806	biological_process	GO:0031497	10	chromatin assembly
P27806	biological_process	GO:0022607	4	cellular component assembly
P27806	biological_process	GO:0034728	7	nucleosome organization
P27806	biological_process	GO:0071840	2	cellular component organization or biogenesis
P27806	biological_process	GO:0043170	4	macromolecule metabolic process
P27806	biological_process	GO:0044237	3	cellular metabolic process
P27806	biological_process	GO:0034622	6	cellular macromolecular complex assembly
P27806	biological_process	GO:0046483	4	heterocycle metabolic process
P27806	biological_process	GO:0044238	3	primary metabolic process
P27806	biological_process	GO:0006996	4	organelle organization
P27806	biological_process	GO:0071103	8	DNA conformation change
P27806	biological_process	GO:0009987	2	cellular process
P27806	biological_process	GO:0044699	2	single-organism process
P27806	biological_process	GO:0006259	7	DNA metabolic process
P27806	biological_process	GO:0065003	5	macromolecular complex assembly
P27806	biological_process	GO:0065004	7	protein-DNA complex assembly
P27806	biological_process	GO:0006333	7	chromatin assembly or disassembly
P27806	biological_process	GO:0008150	1	biological_process
P27806	biological_process	GO:1901360	4	organic cyclic compound metabolic process
P27806	biological_process	GO:0006139	5	nucleobase-containing compound metabolic process
P27806	biological_process	GO:0006461	6	protein complex assembly
P27806	biological_process	GO:0008152	2	metabolic process
P27806	biological_process	GO:0071704	3	organic substance metabolic process
P27806	biological_process	GO:0016043	3	cellular component organization
P27806	biological_process	GO:0006334	11	nucleosome assembly
P12119	cellular_component	GO:0031976	10	plastid thylakoid
P12119	cellular_component	GO:0034357	8	photosynthetic membrane
P12119	cellular_component	GO:0043231	7	intracellular membrane-bounded organelle
P12119	cellular_component	GO:0005622	4	intracellular
P12119	cellular_component	GO:0009536	8	plastid
P12119	cellular_component	GO:0044434	10	chloroplast part
P12119	cellular_component	GO:0005737	6	cytoplasm
P12119	cellular_component	GO:0043226	2	organelle
P12119	cellular_component	GO:0044436	7	thylakoid part
P12119	cellular_component	GO:0044435	9	plastid part
P12119	cellular_component	GO:0009534	11	chloroplast thylakoid
P12119	cellular_component	GO:0043227	3	membrane-bounded organelle
P12119	cellular_component	GO:0043229	6	intracellular organelle
P12119	cellular_component	GO:0009579	6	thylakoid
P12119	cellular_component	GO:0005623	2	cell
P12119	cellular_component	GO:0042651	9	thylakoid membrane
P12119	cellular_component	GO:0005575	1	cellular_component
P12119	cellular_component	GO:0031984	8	organelle subcompartment
P12119	cellular_component	GO:0044444	7	cytoplasmic part
P12119	cellular_component	GO:0016020	2	membrane
P12119	cellular_component	GO:0044464	3	cell part
P12119	cellular_component	GO:0044446	7	intracellular organelle part
P12119	cellular_component	GO:0044424	5	intracellular part
P12119	cellular_component	GO:0044422	3	organelle part
P12119	cellular_component	GO:0055035	11	plastid thylakoid membrane
P12119	cellular_component	GO:0009507	9	chloroplast
P12119	cellular_component	GO:0009535	12	chloroplast thylakoid membrane
P12119	cellular_component	GO:0031224	4	intrinsic to membrane
P12119	cellular_component	GO:0044425	3	membrane part
P12119	cellular_component	GO:0016021	5	integral to membrane
P12119	molecular_function	GO:0003674	1	molecular_function
P12119	molecular_function	GO:0009055	2	electron carrier activity
P12119	molecular_function	GO:0045158	3	electron transporter, transferring electrons within cytochrome = b6/f complex of photosystem II activity
P12119	molecular_function	GO:0045156	3	electron transporter, transferring electrons within the cyclic = electron transport pathway of photosynthesis activity
P12119	molecular_function	GO:0003824	2	catalytic activity
P12119	molecular_function	GO:0016491	3	oxidoreductase activity
P12119	biological_process	GO:0008150	1	biological_process
P12119	biological_process	GO:0015979	4	photosynthesis
P12119	biological_process	GO:0044710	3	single-organism metabolic process
P12119	biological_process	GO:0009987	2	cellular process
P12119	biological_process	GO:0008152	2	metabolic process
P12119	biological_process	GO:0006091	4	generation of precursor metabolites and energy
P12119	biological_process	GO:0019684	5	photosynthesis, light reaction
P12119	biological_process	GO:0022900	5	electron transport chain
P12119	biological_process	GO:0044237	3	cellular metabolic process
P12119	biological_process	GO:0055114	4	oxidation-reduction process
P12119	biological_process	GO:0009767	6	photosynthetic electron transport chain
P12119	biological_process	GO:0045333	6	cellular respiration
P12119	biological_process	GO:0015980	5	energy derivation by oxidation of organic compounds
P12119	biological_process	GO:0022904	7	respiratory electron transport chain
P12782	cellular_component	GO:0005622	4	intracellular
P12782	cellular_component	GO:0044444	7	cytoplasmic part
P12782	cellular_component	GO:0009536	8	plastid
P12782	cellular_component	GO:0005737	6	cytoplasm
P12782	cellular_component	GO:0043226	2	organelle
P12782	cellular_component	GO:0043227	3	membrane-bounded organelle
P12782	cellular_component	GO:0044464	3	cell part
P12782	cellular_component	GO:0005623	2	cell
P12782	cellular_component	GO:0043229	6	intracellular organelle
P12782	cellular_component	GO:0044424	5	intracellular part
P12782	cellular_component	GO:0005575	1	cellular_component
P12782	cellular_component	GO:0043231	7	intracellular membrane-bounded organelle
P12782	cellular_component	GO:0009507	9	chloroplast
P12782	molecular_function	GO:0032555	7	purine ribonucleotide binding
P12782	molecular_function	GO:0043168	4	anion binding
P12782	molecular_function	GO:0032553	6	ribonucleotide binding
P12782	molecular_function	GO:0036094	3	small molecule binding
P12782	molecular_function	GO:0043167	3	ion binding
P12782	molecular_function	GO:0032549	5	ribonucleoside binding
P12782	molecular_function	GO:0035639	5	purine ribonucleoside triphosphate binding
P12782	molecular_function	GO:0097367	3	carbohydrate derivative binding
P12782	molecular_function	GO:0032559	8	adenyl ribonucleotide binding
P12782	molecular_function	GO:1901265	4	nucleoside phosphate binding
P12782	molecular_function	GO:0003674	1	molecular_function
P12782	molecular_function	GO:0000166	5	nucleotide binding
P12782	molecular_function	GO:0001882	4	nucleoside binding
P12782	molecular_function	GO:0030554	7	adenyl nucleotide binding
P12782	molecular_function	GO:1901363	3	heterocyclic compound binding
P12782	molecular_function	GO:0005488	2	binding
P12782	molecular_function	GO:0001883	5	purine nucleoside binding
P12782	molecular_function	GO:0017076	6	purine nucleotide binding
P12782	molecular_function	GO:0097159	3	organic cyclic compound binding
P12782	molecular_function	GO:0032550	6	purine ribonucleoside binding
P12782	molecular_function	GO:0005524	9	ATP binding
P12782	molecular_function	GO:0016301	5	kinase activity
P12782	molecular_function	GO:0016774	5	phosphotransferase activity, carboxyl group as acceptor
P12782	molecular_function	GO:0003824	2	catalytic activity
P12782	molecular_function	GO:0016740	3	transferase activity
P12782	molecular_function	GO:0016772	4	transferase activity, transferring phosphorus-containing groups
P12782	molecular_function	GO:0004618	6	phosphoglycerate kinase activity
P12782	biological_process	GO:0046365	7	monosaccharide catabolic process
P12782	biological_process	GO:1901575	4	organic substance catabolic process
P12782	biological_process	GO:0009987	2	cellular process
P12782	biological_process	GO:0005975	4	carbohydrate metabolic process
P12782	biological_process	GO:0019318	7	hexose metabolic process
P12782	biological_process	GO:0009056	3	catabolic process
P12782	biological_process	GO:0006091	4	generation of precursor metabolites and energy
P12782	biological_process	GO:0008150	1	biological_process
P12782	biological_process	GO:0016052	5	carbohydrate catabolic process
P12782	biological_process	GO:0044723	5	single-organism carbohydrate metabolic process
P12782	biological_process	GO:0044724	6	single-organism carbohydrate catabolic process
P12782	biological_process	GO:0008152	2	metabolic process
P12782	biological_process	GO:0006007	9	glucose catabolic process
P12782	biological_process	GO:0006006	8	glucose metabolic process
P12782	biological_process	GO:0019320	8	hexose catabolic process
P12782	biological_process	GO:0071704	3	organic substance metabolic process
P12782	biological_process	GO:0005996	6	monosaccharide metabolic process
P12782	biological_process	GO:0044237	3	cellular metabolic process
P12782	biological_process	GO:0044238	3	primary metabolic process
P12782	biological_process	GO:0006096	10	glycolysis
P12782	biological_process	GO:0015979	4	photosynthesis
P12782	biological_process	GO:1901576	4	organic substance biosynthetic process
P12782	biological_process	GO:0009058	3	biosynthetic process
P12782	biological_process	GO:0015977	4	carbon fixation
P12782	biological_process	GO:0019685	7	photosynthesis, dark reaction
P12782	biological_process	GO:0016051	6	carbohydrate biosynthetic process
P12782	biological_process	GO:0044710	3	single-organism metabolic process
P12782	biological_process	GO:0019253	8	reductive pentose-phosphate cycle
P58311	cellular_component	GO:0031976	10	plastid thylakoid
P58311	cellular_component	GO:0034357	8	photosynthetic membrane
P58311	cellular_component	GO:0043231	7	intracellular membrane-bounded organelle
P58311	cellular_component	GO:0005622	4	intracellular
P58311	cellular_component	GO:0009536	8	plastid
P58311	cellular_component	GO:0044434	10	chloroplast part
P58311	cellular_component	GO:0005737	6	cytoplasm
P58311	cellular_component	GO:0043226	2	organelle
P58311	cellular_component	GO:0044436	7	thylakoid part
P58311	cellular_component	GO:0044435	9	plastid part
P58311	cellular_component	GO:0009534	11	chloroplast thylakoid
P58311	cellular_component	GO:0043227	3	membrane-bounded organelle
P58311	cellular_component	GO:0043229	6	intracellular organelle
P58311	cellular_component	GO:0009579	6	thylakoid
P58311	cellular_component	GO:0005623	2	cell
P58311	cellular_component	GO:0042651	9	thylakoid membrane
P58311	cellular_component	GO:0005575	1	cellular_component
P58311	cellular_component	GO:0031984	8	organelle subcompartment
P58311	cellular_component	GO:0044444	7	cytoplasmic part
P58311	cellular_component	GO:0016020	2	membrane
P58311	cellular_component	GO:0044464	3	cell part
P58311	cellular_component	GO:0044446	7	intracellular organelle part
P58311	cellular_component	GO:0044424	5	intracellular part
P58311	cellular_component	GO:0044422	3	organelle part
P58311	cellular_component	GO:0055035	11	plastid thylakoid membrane
P58311	cellular_component	GO:0009507	9	chloroplast
P58311	cellular_component	GO:0009535	12	chloroplast thylakoid membrane
P58311	cellular_component	GO:0031224	4	intrinsic to membrane
P58311	cellular_component	GO:0044425	3	membrane part
P58311	cellular_component	GO:0016021	5	integral to membrane
P58311	cellular_component	GO:0043234	3	protein complex
P58311	cellular_component	GO:0009521	9	photosystem
P58311	cellular_component	GO:0032991	2	macromolecular complex
P58311	cellular_component	GO:0009522	10	photosystem I
P58311	molecular_function	GO:0003674	1	molecular_function
P58311	molecular_function	GO:0051536	4	iron-sulfur cluster binding
P58311	molecular_function	GO:0005488	2	binding
P58311	molecular_function	GO:0051540	3	metal cluster binding
P58311	molecular_function	GO:0051539	5	4 iron, 4 sulfur cluster binding
P58311	molecular_function	GO:1901363	3	heterocyclic compound binding
P58311	molecular_function	GO:0097159	3	organic cyclic compound binding
P58311	molecular_function	GO:0046906	4	tetrapyrrole binding
P58311	molecular_function	GO:0016168	5	chlorophyll binding
P58311	molecular_function	GO:0009055	2	electron carrier activity
P58311	molecular_function	GO:0043169	4	cation binding
P58311	molecular_function	GO:0043167	3	ion binding
P58311	molecular_function	GO:0046872	5	metal ion binding
P58311	molecular_function	GO:0000287	6	magnesium ion binding
P58311	molecular_function	GO:0003824	2	catalytic activity
P58311	molecular_function	GO:0016491	3	oxidoreductase activity
P58311	biological_process	GO:0008150	1	biological_process
P58311	biological_process	GO:0044710	3	single-organism metabolic process
P58311	biological_process	GO:0009987	2	cellular process
P58311	biological_process	GO:0008152	2	metabolic process
P58311	biological_process	GO:0006091	4	generation of precursor metabolites and energy
P58311	biological_process	GO:0044237	3	cellular metabolic process
P58311	biological_process	GO:0055114	4	oxidation-reduction process
P58311	biological_process	GO:0022900	5	electron transport chain
P58311	biological_process	GO:0015979	4	photosynthesis
P58311	biological_process	GO:0044260	5	cellular macromolecule metabolic process
P58311	biological_process	GO:0043412	5	macromolecule modification
P58311	biological_process	GO:0071704	3	organic substance metabolic process
P58311	biological_process	GO:0044267	6	cellular protein metabolic process
P58311	biological_process	GO:0036211	6	protein modification process
P58311	biological_process	GO:0019538	5	protein metabolic process
P58311	biological_process	GO:0043170	4	macromolecule metabolic process
P58311	biological_process	GO:0006464	7	cellular protein modification process
P58311	biological_process	GO:0044238	3	primary metabolic process
P58311	biological_process	GO:0018298	8	protein-chromophore linkage
P58386	cellular_component	GO:0031976	10	plastid thylakoid
P58386	cellular_component	GO:0034357	8	photosynthetic membrane
P58386	cellular_component	GO:0043231	7	intracellular membrane-bounded organelle
P58386	cellular_component	GO:0005622	4	intracellular
P58386	cellular_component	GO:0009536	8	plastid
P58386	cellular_component	GO:0044434	10	chloroplast part
P58386	cellular_component	GO:0005737	6	cytoplasm
P58386	cellular_component	GO:0043226	2	organelle
P58386	cellular_component	GO:0044436	7	thylakoid part
P58386	cellular_component	GO:0044435	9	plastid part
P58386	cellular_component	GO:0009534	11	chloroplast thylakoid
P58386	cellular_component	GO:0043227	3	membrane-bounded organelle
P58386	cellular_component	GO:0043229	6	intracellular organelle
P58386	cellular_component	GO:0009579	6	thylakoid
P58386	cellular_component	GO:0005623	2	cell
P58386	cellular_component	GO:0042651	9	thylakoid membrane
P58386	cellular_component	GO:0005575	1	cellular_component
P58386	cellular_component	GO:0031984	8	organelle subcompartment
P58386	cellular_component	GO:0044444	7	cytoplasmic part
P58386	cellular_component	GO:0016020	2	membrane
P58386	cellular_component	GO:0044464	3	cell part
P58386	cellular_component	GO:0044446	7	intracellular organelle part
P58386	cellular_component	GO:0044424	5	intracellular part
P58386	cellular_component	GO:0044422	3	organelle part
P58386	cellular_component	GO:0055035	11	plastid thylakoid membrane
P58386	cellular_component	GO:0009507	9	chloroplast
P58386	cellular_component	GO:0009535	12	chloroplast thylakoid membrane
P58386	cellular_component	GO:0031224	4	intrinsic to membrane
P58386	cellular_component	GO:0044425	3	membrane part
P58386	cellular_component	GO:0016021	5	integral to membrane
P58386	cellular_component	GO:0043234	3	protein complex
P58386	cellular_component	GO:0009521	9	photosystem
P58386	cellular_component	GO:0032991	2	macromolecular complex
P58386	cellular_component	GO:0009522	10	photosystem I
P58386	molecular_function	GO:0003674	1	molecular_function
P58386	molecular_function	GO:0051536	4	iron-sulfur cluster binding
P58386	molecular_function	GO:0005488	2	binding
P58386	molecular_function	GO:0051540	3	metal cluster binding
P58386	molecular_function	GO:0051539	5	4 iron, 4 sulfur cluster binding
P58386	molecular_function	GO:1901363	3	heterocyclic compound binding
P58386	molecular_function	GO:0097159	3	organic cyclic compound binding
P58386	molecular_function	GO:0046906	4	tetrapyrrole binding
P58386	molecular_function	GO:0016168	5	chlorophyll binding
P58386	molecular_function	GO:0009055	2	electron carrier activity
P58386	molecular_function	GO:0043169	4	cation binding
P58386	molecular_function	GO:0043167	3	ion binding
P58386	molecular_function	GO:0046872	5	metal ion binding
P58386	molecular_function	GO:0000287	6	magnesium ion binding
P58386	molecular_function	GO:0003824	2	catalytic activity
P58386	molecular_function	GO:0016491	3	oxidoreductase activity
P58386	biological_process	GO:0008150	1	biological_process
P58386	biological_process	GO:0044710	3	single-organism metabolic process
P58386	biological_process	GO:0009987	2	cellular process
P58386	biological_process	GO:0008152	2	metabolic process
P58386	biological_process	GO:0006091	4	generation of precursor metabolites and energy
P58386	biological_process	GO:0044237	3	cellular metabolic process
P58386	biological_process	GO:0055114	4	oxidation-reduction process
P58386	biological_process	GO:0022900	5	electron transport chain
P58386	biological_process	GO:0015979	4	photosynthesis
P58386	biological_process	GO:0044260	5	cellular macromolecule metabolic process
P58386	biological_process	GO:0043412	5	macromolecule modification
P58386	biological_process	GO:0071704	3	organic substance metabolic process
P58386	biological_process	GO:0044267	6	cellular protein metabolic process
P58386	biological_process	GO:0036211	6	protein modification process
P58386	biological_process	GO:0019538	5	protein metabolic process
P58386	biological_process	GO:0043170	4	macromolecule metabolic process
P58386	biological_process	GO:0006464	7	cellular protein modification process
P58386	biological_process	GO:0044238	3	primary metabolic process
P58386	biological_process	GO:0018298	8	protein-chromophore linkage
P69555	cellular_component	GO:0031976	10	plastid thylakoid
P69555	cellular_component	GO:0034357	8	photosynthetic membrane
P69555	cellular_component	GO:0043231	7	intracellular membrane-bounded organelle
P69555	cellular_component	GO:0005622	4	intracellular
P69555	cellular_component	GO:0009536	8	plastid
P69555	cellular_component	GO:0044434	10	chloroplast part
P69555	cellular_component	GO:0005737	6	cytoplasm
P69555	cellular_component	GO:0043226	2	organelle
P69555	cellular_component	GO:0044436	7	thylakoid part
P69555	cellular_component	GO:0044435	9	plastid part
P69555	cellular_component	GO:0009534	11	chloroplast thylakoid
P69555	cellular_component	GO:0043227	3	membrane-bounded organelle
P69555	cellular_component	GO:0043229	6	intracellular organelle
P69555	cellular_component	GO:0009579	6	thylakoid
P69555	cellular_component	GO:0005623	2	cell
P69555	cellular_component	GO:0042651	9	thylakoid membrane
P69555	cellular_component	GO:0005575	1	cellular_component
P69555	cellular_component	GO:0031984	8	organelle subcompartment
P69555	cellular_component	GO:0044444	7	cytoplasmic part
P69555	cellular_component	GO:0016020	2	membrane
P69555	cellular_component	GO:0044464	3	cell part
P69555	cellular_component	GO:0044446	7	intracellular organelle part
P69555	cellular_component	GO:0044424	5	intracellular part
P69555	cellular_component	GO:0044422	3	organelle part
P69555	cellular_component	GO:0055035	11	plastid thylakoid membrane
P69555	cellular_component	GO:0009507	9	chloroplast
P69555	cellular_component	GO:0009535	12	chloroplast thylakoid membrane
P69555	cellular_component	GO:0031224	4	intrinsic to membrane
P69555	cellular_component	GO:0044425	3	membrane part
P69555	cellular_component	GO:0016021	5	integral to membrane
P69555	cellular_component	GO:0043234	3	protein complex
P69555	cellular_component	GO:0009521	9	photosystem
P69555	cellular_component	GO:0032991	2	macromolecular complex
P69555	cellular_component	GO:0009523	10	photosystem II
P69555	molecular_function	GO:0003674	1	molecular_function
P69555	molecular_function	GO:0043168	4	anion binding
P69555	molecular_function	GO:0005488	2	binding
P69555	molecular_function	GO:0043167	3	ion binding
P69555	molecular_function	GO:0042301	5	phosphate ion binding
P69555	biological_process	GO:0008150	1	biological_process
P69555	biological_process	GO:0009987	2	cellular process
P69555	biological_process	GO:0008152	2	metabolic process
P69555	biological_process	GO:0044237	3	cellular metabolic process
P69555	biological_process	GO:0015979	4	photosynthesis
P69555	biological_process	GO:0010468	6	regulation of gene expression
P69555	biological_process	GO:0010467	5	gene expression
P69555	biological_process	GO:0065007	2	biological regulation
P69555	biological_process	GO:0019222	4	regulation of metabolic process
P69555	biological_process	GO:0065008	3	regulation of biological quality
P69555	biological_process	GO:0060255	5	regulation of macromolecule metabolic process
P69555	biological_process	GO:0010608	7	posttranscriptional regulation of gene expression
P69555	biological_process	GO:0031647	8	regulation of protein stability
P69555	biological_process	GO:0050789	3	regulation of biological process
P69555	biological_process	GO:0071704	3	organic substance metabolic process
P69555	biological_process	GO:0043170	4	macromolecule metabolic process
P69555	biological_process	GO:0050821	9	protein stabilization
Q00434	cellular_component	GO:0031976	10	plastid thylakoid
Q00434	cellular_component	GO:0034357	8	photosynthetic membrane
Q00434	cellular_component	GO:0043231	7	intracellular membrane-bounded organelle
Q00434	cellular_component	GO:0005622	4	intracellular
Q00434	cellular_component	GO:0009536	8	plastid
Q00434	cellular_component	GO:0044434	10	chloroplast part
Q00434	cellular_component	GO:0005737	6	cytoplasm
Q00434	cellular_component	GO:0043226	2	organelle
Q00434	cellular_component	GO:0044436	7	thylakoid part
Q00434	cellular_component	GO:0044435	9	plastid part
Q00434	cellular_component	GO:0009534	11	chloroplast thylakoid
Q00434	cellular_component	GO:0043227	3	membrane-bounded organelle
Q00434	cellular_component	GO:0043229	6	intracellular organelle
Q00434	cellular_component	GO:0009579	6	thylakoid
Q00434	cellular_component	GO:0005623	2	cell
Q00434	cellular_component	GO:0042651	9	thylakoid membrane
Q00434	cellular_component	GO:0005575	1	cellular_component
Q00434	cellular_component	GO:0031984	8	organelle subcompartment
Q00434	cellular_component	GO:0044444	7	cytoplasmic part
Q00434	cellular_component	GO:0016020	2	membrane
Q00434	cellular_component	GO:0044464	3	cell part
Q00434	cellular_component	GO:0044446	7	intracellular organelle part
Q00434	cellular_component	GO:0044424	5	intracellular part
Q00434	cellular_component	GO:0044422	3	organelle part
Q00434	cellular_component	GO:0055035	11	plastid thylakoid membrane
Q00434	cellular_component	GO:0009507	9	chloroplast
Q00434	cellular_component	GO:0009535	12	chloroplast thylakoid membrane
Q00434	cellular_component	GO:0044425	3	membrane part
Q00434	cellular_component	GO:0019898	4	extrinsic to membrane
Q00434	cellular_component	GO:1902494	4	catalytic complex
Q00434	cellular_component	GO:0009521	9	photosystem
Q00434	cellular_component	GO:0009523	10	photosystem II
Q00434	cellular_component	GO:0043234	3	protein complex
Q00434	cellular_component	GO:0032991	2	macromolecular complex
Q00434	cellular_component	GO:1990204	5	oxidoreductase complex
Q00434	cellular_component	GO:0009654	11	photosystem II oxygen evolving complex
Q00434	molecular_function	GO:0003674	1	molecular_function
Q00434	molecular_function	GO:0005488	2	binding
Q00434	molecular_function	GO:0043169	4	cation binding
Q00434	molecular_function	GO:0043167	3	ion binding
Q00434	molecular_function	GO:0046872	5	metal ion binding
Q00434	molecular_function	GO:0005509	6	calcium ion binding
Q00434	biological_process	GO:0008150	1	biological_process
Q00434	biological_process	GO:0009987	2	cellular process
Q00434	biological_process	GO:0008152	2	metabolic process
Q00434	biological_process	GO:0044237	3	cellular metabolic process
Q00434	biological_process	GO:0015979	4	photosynthesis
P69667	cellular_component	GO:0005622	4	intracellular
P69667	cellular_component	GO:0044444	7	cytoplasmic part
P69667	cellular_component	GO:0009536	8	plastid
P69667	cellular_component	GO:0005737	6	cytoplasm
P69667	cellular_component	GO:0043226	2	organelle
P69667	cellular_component	GO:0043227	3	membrane-bounded organelle
P69667	cellular_component	GO:0044464	3	cell part
P69667	cellular_component	GO:0005623	2	cell
P69667	cellular_component	GO:0043229	6	intracellular organelle
P69667	cellular_component	GO:0044424	5	intracellular part
P69667	cellular_component	GO:0005575	1	cellular_component
P69667	cellular_component	GO:0043231	7	intracellular membrane-bounded organelle
P69667	cellular_component	GO:0009507	9	chloroplast
P69667	cellular_component	GO:0043232	7	intracellular non-membrane-bounded organelle
P69667	cellular_component	GO:0032991	2	macromolecular complex
P69667	cellular_component	GO:0043228	3	non-membrane-bounded organelle
P69667	cellular_component	GO:0030529	6	ribonucleoprotein complex
P69667	cellular_component	GO:0005840	8	ribosome
P69667	molecular_function	GO:1901265	4	nucleoside phosphate binding
P69667	molecular_function	GO:0003674	1	molecular_function
P69667	molecular_function	GO:0005488	2	binding
P69667	molecular_function	GO:1901363	3	heterocyclic compound binding
P69667	molecular_function	GO:0036094	3	small molecule binding
P69667	molecular_function	GO:0097159	3	organic cyclic compound binding
P69667	molecular_function	GO:0000166	5	nucleotide binding
P69667	molecular_function	GO:0003723	5	RNA binding
P69667	molecular_function	GO:0003676	4	nucleic acid binding
P69667	molecular_function	GO:0019843	6	rRNA binding
P69667	molecular_function	GO:0005198	2	structural molecule activity
P69667	molecular_function	GO:0003735	3	structural constituent of ribosome
P69667	biological_process	GO:0010467	5	gene expression
P69667	biological_process	GO:1901576	4	organic substance biosynthetic process
P69667	biological_process	GO:0009058	3	biosynthetic process
P69667	biological_process	GO:0009059	5	macromolecule biosynthetic process
P69667	biological_process	GO:0044260	5	cellular macromolecule metabolic process
P69667	biological_process	GO:0009987	2	cellular process
P69667	biological_process	GO:0008150	1	biological_process
P69667	biological_process	GO:0034645	6	cellular macromolecule biosynthetic process
P69667	biological_process	GO:0008152	2	metabolic process
P69667	biological_process	GO:0071704	3	organic substance metabolic process
P69667	biological_process	GO:0044249	4	cellular biosynthetic process
P69667	biological_process	GO:0044267	6	cellular protein metabolic process
P69667	biological_process	GO:0043170	4	macromolecule metabolic process
P69667	biological_process	GO:0044237	3	cellular metabolic process
P69667	biological_process	GO:0019538	5	protein metabolic process
P69667	biological_process	GO:0044238	3	primary metabolic process
P69667	biological_process	GO:0006412	7	translation
Q95H62	cellular_component	GO:0005622	4	intracellular
Q95H62	cellular_component	GO:0044444	7	cytoplasmic part
Q95H62	cellular_component	GO:0009536	8	plastid
Q95H62	cellular_component	GO:0005737	6	cytoplasm
Q95H62	cellular_component	GO:0043226	2	organelle
Q95H62	cellular_component	GO:0043227	3	membrane-bounded organelle
Q95H62	cellular_component	GO:0044464	3	cell part
Q95H62	cellular_component	GO:0005623	2	cell
Q95H62	cellular_component	GO:0043229	6	intracellular organelle
Q95H62	cellular_component	GO:0044424	5	intracellular part
Q95H62	cellular_component	GO:0005575	1	cellular_component
Q95H62	cellular_component	GO:0043231	7	intracellular membrane-bounded organelle
Q95H62	cellular_component	GO:0009507	9	chloroplast
Q95H62	cellular_component	GO:0043232	7	intracellular non-membrane-bounded organelle
Q95H62	cellular_component	GO:0032991	2	macromolecular complex
Q95H62	cellular_component	GO:0043228	3	non-membrane-bounded organelle
Q95H62	cellular_component	GO:0030529	6	ribonucleoprotein complex
Q95H62	cellular_component	GO:0005840	8	ribosome
Q95H62	molecular_function	GO:0003674	1	molecular_function
Q95H62	molecular_function	GO:0005488	2	binding
Q95H62	molecular_function	GO:1901363	3	heterocyclic compound binding
Q95H62	molecular_function	GO:0003723	5	RNA binding
Q95H62	molecular_function	GO:0097159	3	organic cyclic compound binding
Q95H62	molecular_function	GO:0003676	4	nucleic acid binding
Q95H62	molecular_function	GO:0019843	6	rRNA binding
Q95H62	molecular_function	GO:0005198	2	structural molecule activity
Q95H62	molecular_function	GO:0003735	3	structural constituent of ribosome
Q95H62	biological_process	GO:0010467	5	gene expression
Q95H62	biological_process	GO:1901576	4	organic substance biosynthetic process
Q95H62	biological_process	GO:0009058	3	biosynthetic process
Q95H62	biological_process	GO:0009059	5	macromolecule biosynthetic process
Q95H62	biological_process	GO:0044260	5	cellular macromolecule metabolic process
Q95H62	biological_process	GO:0009987	2	cellular process
Q95H62	biological_process	GO:0008150	1	biological_process
Q95H62	biological_process	GO:0034645	6	cellular macromolecule biosynthetic process
Q95H62	biological_process	GO:0008152	2	metabolic process
Q95H62	biological_process	GO:0071704	3	organic substance metabolic process
Q95H62	biological_process	GO:0044249	4	cellular biosynthetic process
Q95H62	biological_process	GO:0044267	6	cellular protein metabolic process
Q95H62	biological_process	GO:0043170	4	macromolecule metabolic process
Q95H62	biological_process	GO:0044237	3	cellular metabolic process
Q95H62	biological_process	GO:0019538	5	protein metabolic process
Q95H62	biological_process	GO:0044238	3	primary metabolic process
Q95H62	biological_process	GO:0006412	7	translation
P08823	cellular_component	GO:0005622	4	intracellular
P08823	cellular_component	GO:0044444	7	cytoplasmic part
P08823	cellular_component	GO:0009536	8	plastid
P08823	cellular_component	GO:0005737	6	cytoplasm
P08823	cellular_component	GO:0043226	2	organelle
P08823	cellular_component	GO:0043227	3	membrane-bounded organelle
P08823	cellular_component	GO:0044464	3	cell part
P08823	cellular_component	GO:0005623	2	cell
P08823	cellular_component	GO:0043229	6	intracellular organelle
P08823	cellular_component	GO:0044424	5	intracellular part
P08823	cellular_component	GO:0005575	1	cellular_component
P08823	cellular_component	GO:0043231	7	intracellular membrane-bounded organelle
P08823	cellular_component	GO:0009507	9	chloroplast
P08823	molecular_function	GO:0032555	7	purine ribonucleotide binding
P08823	molecular_function	GO:0043168	4	anion binding
P08823	molecular_function	GO:0032553	6	ribonucleotide binding
P08823	molecular_function	GO:0036094	3	small molecule binding
P08823	molecular_function	GO:0043167	3	ion binding
P08823	molecular_function	GO:0032549	5	ribonucleoside binding
P08823	molecular_function	GO:0035639	5	purine ribonucleoside triphosphate binding
P08823	molecular_function	GO:0097367	3	carbohydrate derivative binding
P08823	molecular_function	GO:0032559	8	adenyl ribonucleotide binding
P08823	molecular_function	GO:1901265	4	nucleoside phosphate binding
P08823	molecular_function	GO:0003674	1	molecular_function
P08823	molecular_function	GO:0000166	5	nucleotide binding
P08823	molecular_function	GO:0001882	4	nucleoside binding
P08823	molecular_function	GO:0030554	7	adenyl nucleotide binding
P08823	molecular_function	GO:1901363	3	heterocyclic compound binding
P08823	molecular_function	GO:0005488	2	binding
P08823	molecular_function	GO:0001883	5	purine nucleoside binding
P08823	molecular_function	GO:0017076	6	purine nucleotide binding
P08823	molecular_function	GO:0097159	3	organic cyclic compound binding
P08823	molecular_function	GO:0032550	6	purine ribonucleoside binding
P08823	molecular_function	GO:0005524	9	ATP binding
P08823	biological_process	GO:0008150	1	biological_process
P08823	biological_process	GO:0009987	2	cellular process
P08823	biological_process	GO:0044260	5	cellular macromolecule metabolic process
P08823	biological_process	GO:0006457	7	protein folding
P08823	biological_process	GO:0008152	2	metabolic process
P08823	biological_process	GO:0071704	3	organic substance metabolic process
P08823	biological_process	GO:0044267	6	cellular protein metabolic process
P08823	biological_process	GO:0019538	5	protein metabolic process
P08823	biological_process	GO:0043170	4	macromolecule metabolic process
P08823	biological_process	GO:0044237	3	cellular metabolic process
P08823	biological_process	GO:0044238	3	primary metabolic process
P08823	biological_process	GO:0042026	8	protein refolding
P46285	cellular_component	GO:0005622	4	intracellular
P46285	cellular_component	GO:0044444	7	cytoplasmic part
P46285	cellular_component	GO:0009536	8	plastid
P46285	cellular_component	GO:0005737	6	cytoplasm
P46285	cellular_component	GO:0043226	2	organelle
P46285	cellular_component	GO:0043227	3	membrane-bounded organelle
P46285	cellular_component	GO:0044464	3	cell part
P46285	cellular_component	GO:0005623	2	cell
P46285	cellular_component	GO:0043229	6	intracellular organelle
P46285	cellular_component	GO:0044424	5	intracellular part
P46285	cellular_component	GO:0005575	1	cellular_component
P46285	cellular_component	GO:0043231	7	intracellular membrane-bounded organelle
P46285	cellular_component	GO:0009507	9	chloroplast
P46285	molecular_function	GO:0003674	1	molecular_function
P46285	molecular_function	GO:0042578	5	phosphoric ester hydrolase activity
P46285	molecular_function	GO:0016791	6	phosphatase activity
P46285	molecular_function	GO:0016787	3	hydrolase activity
P46285	molecular_function	GO:0016788	4	hydrolase activity, acting on ester bonds
P46285	molecular_function	GO:0019203	7	carbohydrate phosphatase activity
P46285	molecular_function	GO:0003824	2	catalytic activity
P46285	molecular_function	GO:0050308	8	sugar-phosphatase activity
P46285	molecular_function	GO:0042132	9	fructose 1,6-bisphosphate 1-phosphatase activity
P46285	molecular_function	GO:0005488	2	binding
P46285	molecular_function	GO:0043169	4	cation binding
P46285	molecular_function	GO:0043167	3	ion binding
P46285	molecular_function	GO:0046872	5	metal ion binding
P46285	molecular_function	GO:0050278	7	sedoheptulose-bisphosphatase activity
P46285	biological_process	GO:0015979	4	photosynthesis
P46285	biological_process	GO:1901576	4	organic substance biosynthetic process
P46285	biological_process	GO:0009058	3	biosynthetic process
P46285	biological_process	GO:0005975	4	carbohydrate metabolic process
P46285	biological_process	GO:0009987	2	cellular process
P46285	biological_process	GO:0015977	4	carbon fixation
P46285	biological_process	GO:0019685	7	photosynthesis, dark reaction
P46285	biological_process	GO:0016051	6	carbohydrate biosynthetic process
P46285	biological_process	GO:0008150	1	biological_process
P46285	biological_process	GO:0044723	5	single-organism carbohydrate metabolic process
P46285	biological_process	GO:0044710	3	single-organism metabolic process
P46285	biological_process	GO:0008152	2	metabolic process
P46285	biological_process	GO:0071704	3	organic substance metabolic process
P46285	biological_process	GO:0044237	3	cellular metabolic process
P46285	biological_process	GO:0044238	3	primary metabolic process
P46285	biological_process	GO:0019253	8	reductive pentose-phosphate cycle
P84188	cellular_component	GO:0005622	4	intracellular
P84188	cellular_component	GO:0042579	8	microbody
P84188	cellular_component	GO:0044444	7	cytoplasmic part
P84188	cellular_component	GO:0005737	6	cytoplasm
P84188	cellular_component	GO:0043226	2	organelle
P84188	cellular_component	GO:0043227	3	membrane-bounded organelle
P84188	cellular_component	GO:0044464	3	cell part
P84188	cellular_component	GO:0005623	2	cell
P84188	cellular_component	GO:0043229	6	intracellular organelle
P84188	cellular_component	GO:0044424	5	intracellular part
P84188	cellular_component	GO:0005575	1	cellular_component
P84188	cellular_component	GO:0043231	7	intracellular membrane-bounded organelle
P84188	cellular_component	GO:0005777	9	peroxisome
P84188	molecular_function	GO:0003674	1	molecular_function
P84188	molecular_function	GO:0016769	4	transferase activity, transferring nitrogenous groups
P84188	molecular_function	GO:0008483	5	transaminase activity
P84188	molecular_function	GO:0003824	2	catalytic activity
P84188	molecular_function	GO:0016740	3	transferase activity
P84188	molecular_function	GO:0008453	6	alanine-glyoxylate transaminase activity
P84188	molecular_function	GO:0050281	6	serine-glyoxylate transaminase activity
Q8LRM8	cellular_component	GO:0005622	4	intracellular
Q8LRM8	cellular_component	GO:0044464	3	cell part
Q8LRM8	cellular_component	GO:0005623	2	cell
Q8LRM8	cellular_component	GO:0044424	5	intracellular part
Q8LRM8	cellular_component	GO:0005575	1	cellular_component
Q8LRM8	cellular_component	GO:0005737	6	cytoplasm
B2ZGL4	molecular_function	GO:0016885	4	ligase activity, forming carbon-carbon bonds
B2ZGL4	molecular_function	GO:0003674	1	molecular_function
B2ZGL4	molecular_function	GO:0016874	3	ligase activity
B2ZGL4	molecular_function	GO:0003824	2	catalytic activity
B2ZGL4	molecular_function	GO:0016421	5	CoA carboxylase activity
B2ZGL4	molecular_function	GO:0003989	6	acetyl-CoA carboxylase activity
B2ZGL4	molecular_function	GO:0032555	7	purine ribonucleotide binding
B2ZGL4	molecular_function	GO:0043168	4	anion binding
B2ZGL4	molecular_function	GO:0032553	6	ribonucleotide binding
B2ZGL4	molecular_function	GO:0036094	3	small molecule binding
B2ZGL4	molecular_function	GO:0043167	3	ion binding
B2ZGL4	molecular_function	GO:0032549	5	ribonucleoside binding
B2ZGL4	molecular_function	GO:0035639	5	purine ribonucleoside triphosphate binding
B2ZGL4	molecular_function	GO:0097367	3	carbohydrate derivative binding
B2ZGL4	molecular_function	GO:0032559	8	adenyl ribonucleotide binding
B2ZGL4	molecular_function	GO:1901265	4	nucleoside phosphate binding
B2ZGL4	molecular_function	GO:0000166	5	nucleotide binding
B2ZGL4	molecular_function	GO:0001882	4	nucleoside binding
B2ZGL4	molecular_function	GO:0030554	7	adenyl nucleotide binding
B2ZGL4	molecular_function	GO:1901363	3	heterocyclic compound binding
B2ZGL4	molecular_function	GO:0005488	2	binding
B2ZGL4	molecular_function	GO:0001883	5	purine nucleoside binding
B2ZGL4	molecular_function	GO:0017076	6	purine nucleotide binding
B2ZGL4	molecular_function	GO:0097159	3	organic cyclic compound binding
B2ZGL4	molecular_function	GO:0032550	6	purine ribonucleoside binding
B2ZGL4	molecular_function	GO:0005524	9	ATP binding
B2ZGL4	molecular_function	GO:0016879	4	ligase activity, forming carbon-nitrogen bonds
B2ZGL4	molecular_function	GO:0004075	5	biotin carboxylase activity
B2ZGL4	molecular_function	GO:0043169	4	cation binding
B2ZGL4	molecular_function	GO:0046872	5	metal ion binding
B2ZGL4	biological_process	GO:0006629	4	lipid metabolic process
B2ZGL4	biological_process	GO:0008610	5	lipid biosynthetic process
B2ZGL4	biological_process	GO:1901576	4	organic substance biosynthetic process
B2ZGL4	biological_process	GO:0009058	3	biosynthetic process
B2ZGL4	biological_process	GO:0009987	2	cellular process
B2ZGL4	biological_process	GO:0044283	5	small molecule biosynthetic process
B2ZGL4	biological_process	GO:0043436	6	oxoacid metabolic process
B2ZGL4	biological_process	GO:0006082	5	organic acid metabolic process
B2ZGL4	biological_process	GO:0044281	4	small molecule metabolic process
B2ZGL4	biological_process	GO:0008150	1	biological_process
B2ZGL4	biological_process	GO:0032787	8	monocarboxylic acid metabolic process
B2ZGL4	biological_process	GO:0016053	6	organic acid biosynthetic process
B2ZGL4	biological_process	GO:0072330	9	monocarboxylic acid biosynthetic process
B2ZGL4	biological_process	GO:0044710	3	single-organism metabolic process
B2ZGL4	biological_process	GO:0044711	4	single-organism biosynthetic process
B2ZGL4	biological_process	GO:0008152	2	metabolic process
B2ZGL4	biological_process	GO:0006631	9	fatty acid metabolic process
B2ZGL4	biological_process	GO:0046394	8	carboxylic acid biosynthetic process
B2ZGL4	biological_process	GO:0071704	3	organic substance metabolic process
B2ZGL4	biological_process	GO:0044249	4	cellular biosynthetic process
B2ZGL4	biological_process	GO:0019752	7	carboxylic acid metabolic process
B2ZGL4	biological_process	GO:0044255	5	cellular lipid metabolic process
B2ZGL4	biological_process	GO:0044237	3	cellular metabolic process
B2ZGL4	biological_process	GO:0044238	3	primary metabolic process
B2ZGL4	biological_process	GO:0006633	10	fatty acid biosynthetic process
C7C4X1	molecular_function	GO:1901265	4	nucleoside phosphate binding
C7C4X1	molecular_function	GO:0003674	1	molecular_function
C7C4X1	molecular_function	GO:0050662	4	coenzyme binding
C7C4X1	molecular_function	GO:0048037	3	cofactor binding
C7C4X1	molecular_function	GO:0000166	5	nucleotide binding
C7C4X1	molecular_function	GO:1901363	3	heterocyclic compound binding
C7C4X1	molecular_function	GO:0005488	2	binding
C7C4X1	molecular_function	GO:0036094	3	small molecule binding
C7C4X1	molecular_function	GO:0097159	3	organic cyclic compound binding
C7C4X1	molecular_function	GO:0051287	6	NAD binding
C7C4X1	molecular_function	GO:0050661	6	NADP binding
C7C4X1	molecular_function	GO:0016903	4	oxidoreductase activity, acting on the aldehyde or oxo group of = donors
C7C4X1	molecular_function	GO:0016491	3	oxidoreductase activity
C7C4X1	molecular_function	GO:0003824	2	catalytic activity
C7C4X1	molecular_function	GO:0016620	5	oxidoreductase activity, acting on the aldehyde or oxo group of = donors, NAD or NADP as acceptor
C7C4X1	biological_process	GO:0008150	1	biological_process
C7C4X1	biological_process	GO:0044723	5	single-organism carbohydrate metabolic process
C7C4X1	biological_process	GO:0005975	4	carbohydrate metabolic process
C7C4X1	biological_process	GO:0008152	2	metabolic process
C7C4X1	biological_process	GO:0019318	7	hexose metabolic process
C7C4X1	biological_process	GO:0071704	3	organic substance metabolic process
C7C4X1	biological_process	GO:0005996	6	monosaccharide metabolic process
C7C4X1	biological_process	GO:0044238	3	primary metabolic process
C7C4X1	biological_process	GO:0006006	8	glucose metabolic process
D8L9K9	molecular_function	GO:0003674	1	molecular_function
D8L9K9	molecular_function	GO:0042578	5	phosphoric ester hydrolase activity
D8L9K9	molecular_function	GO:0016791	6	phosphatase activity
D8L9K9	molecular_function	GO:0016787	3	hydrolase activity
D8L9K9	molecular_function	GO:0016788	4	hydrolase activity, acting on ester bonds
D8L9K9	molecular_function	GO:0019203	7	carbohydrate phosphatase activity
D8L9K9	molecular_function	GO:0003824	2	catalytic activity
D8L9K9	molecular_function	GO:0050308	8	sugar-phosphatase activity
D8L9K9	molecular_function	GO:0042132	9	fructose 1,6-bisphosphate 1-phosphatase activity
D8L9K9	biological_process	GO:0008150	1	biological_process
D8L9K9	biological_process	GO:0008152	2	metabolic process
D8L9K9	biological_process	GO:0071704	3	organic substance metabolic process
D8L9K9	biological_process	GO:0044238	3	primary metabolic process
D8L9K9	biological_process	GO:0005975	4	carbohydrate metabolic process
Q1XIR9	molecular_function	GO:0003674	1	molecular_function
Q1XIR9	molecular_function	GO:0016787	3	hydrolase activity
Q1XIR9	molecular_function	GO:0016798	4	hydrolase activity, acting on glycosyl bonds
Q1XIR9	molecular_function	GO:0015926	6	glucosidase activity
Q1XIR9	molecular_function	GO:0003824	2	catalytic activity
Q1XIR9	molecular_function	GO:0004553	5	hydrolase activity, hydrolyzing O-glycosyl compounds
Q1XIR9	molecular_function	GO:0008422	7	beta-glucosidase activity
Q1XIR9	molecular_function	GO:0005488	2	binding
Q1XIR9	molecular_function	GO:0043167	3	ion binding
Q1XIR9	molecular_function	GO:0043169	4	cation binding
Q1XIR9	biological_process	GO:0008150	1	biological_process
Q1XIR9	biological_process	GO:0008152	2	metabolic process
Q1XIR9	biological_process	GO:0071704	3	organic substance metabolic process
Q1XIR9	biological_process	GO:0044238	3	primary metabolic process
Q1XIR9	biological_process	GO:0005975	4	carbohydrate metabolic process
Q6V959	cellular_component	GO:0005623	2	cell
Q6V959	cellular_component	GO:0005575	1	cellular_component
Q6V959	cellular_component	GO:0005622	4	intracellular
Q6V959	cellular_component	GO:0044444	7	cytoplasmic part
Q6V959	cellular_component	GO:0005737	6	cytoplasm
Q6V959	cellular_component	GO:0043232	7	intracellular non-membrane-bounded organelle
Q6V959	cellular_component	GO:0043226	2	organelle
Q6V959	cellular_component	GO:0032991	2	macromolecular complex
Q6V959	cellular_component	GO:0043228	3	non-membrane-bounded organelle
Q6V959	cellular_component	GO:0030529	6	ribonucleoprotein complex
Q6V959	cellular_component	GO:0044464	3	cell part
Q6V959	cellular_component	GO:0043229	6	intracellular organelle
Q6V959	cellular_component	GO:0044424	5	intracellular part
Q6V959	cellular_component	GO:0005840	8	ribosome
Q6V959	molecular_function	GO:0003674	1	molecular_function
Q6V959	molecular_function	GO:0005198	2	structural molecule activity
Q6V959	molecular_function	GO:0003735	3	structural constituent of ribosome
Q6V959	biological_process	GO:0010467	5	gene expression
Q6V959	biological_process	GO:1901576	4	organic substance biosynthetic process
Q6V959	biological_process	GO:0009058	3	biosynthetic process
Q6V959	biological_process	GO:0009059	5	macromolecule biosynthetic process
Q6V959	biological_process	GO:0044260	5	cellular macromolecule metabolic process
Q6V959	biological_process	GO:0009987	2	cellular process
Q6V959	biological_process	GO:0008150	1	biological_process
Q6V959	biological_process	GO:0034645	6	cellular macromolecule biosynthetic process
Q6V959	biological_process	GO:0008152	2	metabolic process
Q6V959	biological_process	GO:0071704	3	organic substance metabolic process
Q6V959	biological_process	GO:0044249	4	cellular biosynthetic process
Q6V959	biological_process	GO:0044267	6	cellular protein metabolic process
Q6V959	biological_process	GO:0043170	4	macromolecule metabolic process
Q6V959	biological_process	GO:0044237	3	cellular metabolic process
Q6V959	biological_process	GO:0019538	5	protein metabolic process
Q6V959	biological_process	GO:0044238	3	primary metabolic process
Q6V959	biological_process	GO:0006412	7	translation
Q93W25	molecular_function	GO:0003674	1	molecular_function
Q93W25	molecular_function	GO:0003824	2	catalytic activity
Q93W25	molecular_function	GO:0016853	3	isomerase activity
Q93W25	molecular_function	GO:0016859	4	cis-trans isomerase activity
Q93W25	molecular_function	GO:0003755	5	peptidyl-prolyl cis-trans isomerase activity
Q93W25	biological_process	GO:0008150	1	biological_process
Q93W25	biological_process	GO:0009987	2	cellular process
Q93W25	biological_process	GO:0044260	5	cellular macromolecule metabolic process
Q93W25	biological_process	GO:0008152	2	metabolic process
Q93W25	biological_process	GO:0071704	3	organic substance metabolic process
Q93W25	biological_process	GO:0044267	6	cellular protein metabolic process
Q93W25	biological_process	GO:0019538	5	protein metabolic process
Q93W25	biological_process	GO:0043170	4	macromolecule metabolic process
Q93W25	biological_process	GO:0044237	3	cellular metabolic process
Q93W25	biological_process	GO:0044238	3	primary metabolic process
Q93W25	biological_process	GO:0006457	7	protein folding
Q93W25	biological_process	GO:0018208	9	peptidyl-proline modification
Q93W25	biological_process	GO:0018193	8	peptidyl-amino acid modification
Q93W25	biological_process	GO:0043412	5	macromolecule modification
Q93W25	biological_process	GO:0036211	6	protein modification process
Q93W25	biological_process	GO:0006464	7	cellular protein modification process
Q93W25	biological_process	GO:0000413	10	protein peptidyl-prolyl isomerization
Q9SP56	molecular_function	GO:0003674	1	molecular_function
Q9SP56	molecular_function	GO:0003824	2	catalytic activity
Q9SP56	molecular_function	GO:0016740	3	transferase activity
