# Supplementary material for: Comprehensive profiling of lysine acetylproteome analysis reveals diverse functions of lysine acetylation in common wheat
Source: Sci Rep. 2016 Feb 15;6:21069. doi: 10.1038/srep21069 (PMC4753473; doi:10.1038/srep21069)
Supplement: Supplementary Dataset S5 [file srep21069-s6.xls]

## Sheet: Sheet1
Table S5. Protein GO enrichment biological process
GO Terms	Mapping	Background	All mapping	All background	Fold enrichment	Fisher' exact Test P value	Benjamini
organic substance metabolic process	20	248	23	417	1.46213	0.007305	0.423759
primary metabolic process	19	233	23	417	1.47845	0.01402	0.423759
metabolic process	22	320	23	417	1.24647	0.03569	0.423759
photosynthesis	7	55	23	417	2.30751	0.0552	0.423759
purine ribonucleoside triphosphate metabolic process	4	18	23	417	4.02899	0.06207	0.423759
ribonucleoside triphosphate metabolic process	4	18	23	417	4.02899	0.06207	0.423759
purine nucleoside triphosphate metabolic process	4	18	23	417	4.02899	0.06207	0.423759
nucleoside triphosphate metabolic process	4	18	23	417	4.02899	0.06207	0.423759
transmembrane transport	4	19	23	417	3.81693	0.0712	0.423759
purine nucleotide metabolic process	4	21	23	417	3.45342	0.0912	0.423759
ribonucleotide metabolic process	4	21	23	417	3.45342	0.0912	0.423759
purine ribonucleotide metabolic process	4	21	23	417	3.45342	0.0912	0.423759
ribose phosphate metabolic process	4	21	23	417	3.45342	0.0912	0.423759
nucleoside phosphate metabolic process	4	22	23	417	3.29644	0.102	0.423759
nucleoside metabolic process	4	22	23	417	3.29644	0.102	0.423759
ribonucleoside metabolic process	4	22	23	417	3.29644	0.102	0.423759
nucleotide metabolic process	4	22	23	417	3.29644	0.102	0.423759
glycosyl compound metabolic process	4	22	23	417	3.29644	0.102	0.423759
purine ribonucleoside metabolic process	4	22	23	417	3.29644	0.102	0.423759
purine nucleoside metabolic process	4	22	23	417	3.29644	0.102	0.423759
purine-containing compound metabolic process	4	22	23	417	3.29644	0.102	0.423759
nucleobase-containing small molecule metabolic process	4	23	23	417	3.15312	0.1133	0.423759
organophosphate metabolic process	4	25	23	417	2.90087	0.1374	0.423759
energy coupled proton transport, down electrochemical gradient	3	13	23	417	4.18395	0.1457	0.423759
ATP synthesis coupled proton transport	3	13	23	417	4.18395	0.1457	0.423759
carbohydrate derivative metabolic process	4	26	23	417	2.7893	0.1501	0.423759
protein metabolic process	8	79	23	417	1.83599	0.1562	0.423759
ribonucleoside triphosphate biosynthetic process	3	14	23	417	3.88509	0.1647	0.423759
purine ribonucleoside triphosphate biosynthetic process	3	14	23	417	3.88509	0.1647	0.423759
ATP biosynthetic process	3	14	23	417	3.88509	0.1647	0.423759
purine nucleoside triphosphate biosynthetic process	3	14	23	417	3.88509	0.1647	0.423759
nucleoside triphosphate biosynthetic process	3	14	23	417	3.88509	0.1647	0.423759
protein modification process	3	15	23	417	3.62609	0.1841	0.423759
cellular protein modification process	3	15	23	417	3.62609	0.1841	0.423759
macromolecule modification	3	15	23	417	3.62609	0.1841	0.423759
glucose metabolic process	2	4	23	417	9.06522	0.1956	0.423759
nucleoside monophosphate biosynthetic process	3	16	23	417	3.39946	0.2039	0.423759
purine nucleoside monophosphate biosynthetic process	3	16	23	417	3.39946	0.2039	0.423759
ATP metabolic process	3	16	23	417	3.39946	0.2039	0.423759
purine ribonucleoside monophosphate biosynthetic process	3	16	23	417	3.39946	0.2039	0.423759
ribonucleoside monophosphate biosynthetic process	3	16	23	417	3.39946	0.2039	0.423759
ion transmembrane transport	3	16	23	417	3.39946	0.2039	0.423759
single-organism metabolic process	10	117	23	417	1.54961	0.2206	0.423759
ribonucleotide biosynthetic process	3	17	23	417	3.19949	0.224	0.423759
hydrogen transport	3	17	23	417	3.19949	0.224	0.423759
cation transport	3	17	23	417	3.19949	0.224	0.423759
monovalent inorganic cation transport	3	17	23	417	3.19949	0.224	0.423759
ribose phosphate biosynthetic process	3	17	23	417	3.19949	0.224	0.423759
purine nucleotide biosynthetic process	3	17	23	417	3.19949	0.224	0.423759
purine ribonucleotide biosynthetic process	3	17	23	417	3.19949	0.224	0.423759
proton transport	3	17	23	417	3.19949	0.224	0.423759
monosaccharide metabolic process	2	5	23	417	7.25217	0.2384	0.423759
hexose metabolic process	2	5	23	417	7.25217	0.2384	0.423759
nucleoside monophosphate metabolic process	3	18	23	417	3.02174	0.2442	0.423759
purine nucleoside monophosphate metabolic process	3	18	23	417	3.02174	0.2442	0.423759
ion transport	3	18	23	417	3.02174	0.2442	0.423759
glycosyl compound biosynthetic process	3	18	23	417	3.02174	0.2442	0.423759
nucleoside biosynthetic process	3	18	23	417	3.02174	0.2442	0.423759
ribonucleoside monophosphate metabolic process	3	18	23	417	3.02174	0.2442	0.423759
purine ribonucleoside monophosphate metabolic process	3	18	23	417	3.02174	0.2442	0.423759
nucleotide biosynthetic process	3	18	23	417	3.02174	0.2442	0.423759
purine ribonucleoside biosynthetic process	3	18	23	417	3.02174	0.2442	0.423759
nucleoside phosphate biosynthetic process	3	18	23	417	3.02174	0.2442	0.423759
purine-containing compound biosynthetic process	3	18	23	417	3.02174	0.2442	0.423759
ribonucleoside biosynthetic process	3	18	23	417	3.02174	0.2442	0.423759
purine nucleoside biosynthetic process	3	18	23	417	3.02174	0.2442	0.423759
cellular protein metabolic process	7	74	23	417	1.71504	0.2497	0.427023
organophosphate biosynthetic process	3	20	23	417	2.71957	0.285	0.473662
carbohydrate derivative biosynthetic process	3	20	23	417	2.71957	0.285	0.473662
protein-chromophore linkage	2	7	23	417	5.18012	0.3177	0.516129
carbohydrate metabolic process	5	50	23	417	1.81304	0.3193	0.516129
reductive pentose-phosphate cycle	2	8	23	417	4.53261	0.3543	0.546938
photosynthesis, dark reaction	2	8	23	417	4.53261	0.3543	0.546938
carbon fixation	2	8	23	417	4.53261	0.3543	0.546938
cellular metabolic process	18	279	23	417	1.16971	0.3569	0.546938
single-organism carbohydrate metabolic process	3	24	23	417	2.2663	0.366	0.553692
energy coupled proton transmembrane transport, against = electrochemical gradient	2	9	23	417	4.02899	0.389	0.573775
ATP hydrolysis coupled proton transport	2	9	23	417	4.02899	0.389	0.573775
single-organism transport	4	35	23	417	2.07205	0.4158	0.605733
phosphate-containing compound metabolic process	4	41	23	417	1.76882	0.4663	0.65504
phosphorus metabolic process	4	41	23	417	1.76882	0.4663	0.65504
organonitrogen compound metabolic process	4	42	23	417	1.72671	0.476	0.6608
protein folding	2	12	23	417	3.02174	0.4828	0.662447
small molecule metabolic process	5	61	23	417	1.4861	0.5453	0.739602
organic substance catabolic process	2	15	23	417	2.41739	0.5628	0.754664
macromolecule metabolic process	10	151	23	417	1.20069	0.6532	0.8378
organonitrogen compound biosynthetic process	3	35	23	417	1.55404	0.7059	0.886225
localization	4	52	23	417	1.39465	0.7461	0.886225
transport	4	52	23	417	1.39465	0.7461	0.886225
establishment of localization	4	52	23	417	1.39465	0.7461	0.886225
cellular process	19	319	23	417	1.07987	0.7961	0.886225
electron transport chain	3	37	23	417	1.47004	1	1
translation	3	51	23	417	1.0665	1	1
generation of precursor metabolites and energy	4	56	23	417	1.29503	1	1
biosynthetic process	9	152	23	417	1.07351	1	1
catabolic process	2	19	23	417	1.90847	1	1
nucleobase-containing compound biosynthetic process	3	52	23	417	1.04599	1	1
oxidation-reduction process	3	44	23	417	1.23617	1	1
carbohydrate biosynthetic process	2	20	23	417	1.81304	1	1
nucleobase-containing compound metabolic process	5	85	23	417	1.0665	1	1
organic substance biosynthetic process	9	150	23	417	1.08783	1	1
cellular macromolecule metabolic process	8	144	23	417	1.00725	1	1
