# Supplementary material for: Comprehensive profiling of lysine acetylproteome analysis reveals diverse functions of lysine acetylation in common wheat
Source: Sci Rep. 2016 Feb 15;6:21069. doi: 10.1038/srep21069 (PMC4753473; doi:10.1038/srep21069)
Supplement: Supplementary Dataset S6 [file srep21069-s7.xls]

## Sheet: Sheet1
Table S6. Protein GO enrichment molecular function
GO Terms	Mapping	Background	All mapping	All background	Fold enrichment	Fisher' exact Test P value	Benjamini
hydrolase activity	8	75	25	551	2.35093	0.03291	0.32175
proton-transporting ATP synthase activity, rotational mechanism	3	7	25	551	9.44571	0.03343	0.32175
ATPase activity, coupled to transmembrane movement of ions, = rotational mechanism	3	8	25	551	8.265	0.04339	0.32175
nucleotide binding	9	96	25	551	2.06625	0.05019	0.32175
nucleoside phosphate binding	9	96	25	551	2.06625	0.05019	0.32175
small molecule binding	9	97	25	551	2.04495	0.0521	0.32175
ATPase activity, coupled to transmembrane movement of ions	3	9	25	551	7.34667	0.05432	0.32175
cation-transporting ATPase activity	3	9	25	551	7.34667	0.05432	0.32175
ATPase activity, coupled to transmembrane movement of substances	3	10	25	551	6.612	0.06611	0.32175
primary active transmembrane transporter activity	3	10	25	551	6.612	0.06611	0.32175
P-P-bond-hydrolysis-driven transmembrane transporter activity	3	10	25	551	6.612	0.06611	0.32175
ATPase activity, coupled to movement of substances	3	10	25	551	6.612	0.06611	0.32175
anion binding	8	82	25	551	2.15024	0.07024	0.32175
active transmembrane transporter activity	3	11	25	551	6.01091	0.07868	0.32175
ATPase activity, coupled	3	12	25	551	5.51	0.09195	0.32175
hydrolase activity, acting on acid anhydrides, catalyzing = transmembrane movement of substances	3	13	25	551	5.08615	0.1058	0.32175
ATPase activity	3	13	25	551	5.08615	0.1058	0.32175
hydrolase activity, acting on acid anhydrides, in = phosphorus-containing anhydrides	4	27	25	551	3.26519	0.1066	0.32175
pyrophosphatase activity	4	27	25	551	3.26519	0.1066	0.32175
nucleoside-triphosphatase activity	4	27	25	551	3.26519	0.1066	0.32175
ion binding	13	185	25	551	1.54876	0.1194	0.32175
fructose 1,6-bisphosphate 1-phosphatase activity	2	3	25	551	14.6933	0.1253	0.32175
hydrolase activity, acting on acid anhydrides	4	30	25	551	2.93867	0.1359	0.32175
purine ribonucleotide binding	7	79	25	551	1.95291	0.1361	0.32175
ribonucleotide binding	7	79	25	551	1.95291	0.1361	0.32175
purine nucleotide binding	7	79	25	551	1.95291	0.1361	0.32175
purine ribonucleoside binding	7	79	25	551	1.95291	0.1361	0.32175
purine ribonucleoside triphosphate binding	7	79	25	551	1.95291	0.1361	0.32175
purine nucleoside binding	7	79	25	551	1.95291	0.1361	0.32175
nucleoside binding	7	80	25	551	1.9285	0.1405	0.32175
ribonucleoside binding	7	80	25	551	1.9285	0.1405	0.32175
catalytic activity	17	278	25	551	1.34777	0.143	0.32175
adenyl ribonucleotide binding	6	65	25	551	2.03446	0.1864	0.379516
ATP binding	6	65	25	551	2.03446	0.1864	0.379516
adenyl nucleotide binding	6	65	25	551	2.03446	0.1864	0.379516
sugar-phosphatase activity	2	5	25	551	8.816	0.2003	0.379516
carbohydrate phosphatase activity	2	5	25	551	8.816	0.2003	0.379516
proton-transporting ATPase activity, rotational mechanism	2	5	25	551	8.816	0.2003	0.379516
transporter activity	4	37	25	551	2.3827	0.2132	0.3936
chlorophyll binding	2	6	25	551	7.34667	0.2354	0.412238
4 iron, 4 sulfur cluster binding	2	6	25	551	7.34667	0.2354	0.412238
carbohydrate derivative binding	7	86	25	551	1.79395	0.2433	0.412238
hydrogen ion transmembrane transporter activity	3	23	25	551	2.87478	0.2645	0.412238
monovalent inorganic cation transmembrane transporter activity	3	23	25	551	2.87478	0.2645	0.412238
magnesium ion binding	2	7	25	551	6.29714	0.2691	0.412238
hydrogen-exporting ATPase activity	2	7	25	551	6.29714	0.2691	0.412238
phosphatase activity	2	7	25	551	6.29714	0.2691	0.412238
inorganic cation transmembrane transporter activity	3	25	25	551	2.6448	0.2979	0.442873
phosphoric ester hydrolase activity	2	8	25	551	5.51	0.3014	0.442873
cation transmembrane transporter activity	3	26	25	551	2.54308	0.3146	0.453024
metal cluster binding	2	9	25	551	4.89778	0.3322	0.455302
iron-sulfur cluster binding	2	9	25	551	4.89778	0.3322	0.455302
ion transmembrane transporter activity	3	28	25	551	2.36143	0.3478	0.455302
substrate-specific transmembrane transporter activity	3	28	25	551	2.36143	0.3478	0.455302
substrate-specific transporter activity	3	28	25	551	2.36143	0.3478	0.455302
transmembrane transporter activity	3	30	25	551	2.204	0.3806	0.489343
hydrolase activity, acting on ester bonds	2	12	25	551	3.67333	0.4172	0.526989
heterocyclic compound binding	13	240	25	551	1.19383	0.5343	0.64116
organic cyclic compound binding	13	240	25	551	1.19383	0.5343	0.64116
rRNA binding	2	19	25	551	2.32	0.5771	0.681167
binding	17	335	25	551	1.11845	0.6707	0.766514
RNA binding	3	42	25	551	1.57429	0.7036	0.79155
tetrapyrrole binding	2	34	25	551	1.29647	1	1
cation binding	6	111	25	551	1.19135	1	1
metal ion binding	5	94	25	551	1.17234	1	1
structural constituent of ribosome	3	44	25	551	1.50273	1	1
electron carrier activity	3	44	25	551	1.50273	1	1
structural molecule activity	3	54	25	551	1.22444	1	1
