# Supplementary material for: Comprehensive profiling of lysine acetylproteome analysis reveals diverse functions of lysine acetylation in common wheat
Source: Sci Rep. 2016 Feb 15;6:21069. doi: 10.1038/srep21069 (PMC4753473; doi:10.1038/srep21069)
Supplement: Supplementary Dataset S7 [file srep21069-s8.xls]

## Sheet: Sheet1
Table S7. Protein GO enrichment cellular component
GO Terms	Mapping	Background	All mapping	All background	Fold enrichment	Fisher' exact Test P value	Benjamini
cytoplasm	18	205	19	353	1.63132	0.0009063	0.0471276
cytoplasmic part	16	169	19	353	1.75895	0.002666	0.069316
chloroplast	12	110	19	353	2.02679	0.007894	0.0852973
plastid	12	110	19	353	2.02679	0.007894	0.0852973
intracellular part	19	267	19	353	1.3221	0.00919	0.0852973
intracellular	19	271	19	353	1.30258	0.009842	0.0852973
cell	19	278	19	353	1.26978	0.01725	0.112125
cell part	19	278	19	353	1.26978	0.01725	0.112125
chloroplast thylakoid membrane	7	53	19	353	2.45382	0.03784	0.129901
thylakoid membrane	7	53	19	353	2.45382	0.03784	0.129901
plastid thylakoid membrane	7	53	19	353	2.45382	0.03784	0.129901
plastid thylakoid	7	54	19	353	2.40838	0.0412	0.129901
chloroplast thylakoid	7	54	19	353	2.40838	0.0412	0.129901
organelle subcompartment	7	54	19	353	2.40838	0.0412	0.129901
intracellular membrane-bounded organelle	16	207	19	353	1.43605	0.0464	0.129901
membrane-bounded organelle	16	207	19	353	1.43605	0.0464	0.129901
photosynthetic membrane	7	56	19	353	2.32237	0.0485	0.129901
thylakoid part	7	56	19	353	2.32237	0.0485	0.129901
thylakoid	7	57	19	353	2.28163	0.05246	0.129901
chloroplast part	7	57	19	353	2.28163	0.05246	0.129901
plastid part	7	57	19	353	2.28163	0.05246	0.129901
organelle	17	238	19	353	1.32707	0.06751	0.152631
intracellular organelle	17	238	19	353	1.32707	0.06751	0.152631
macromolecular complex	11	130	19	353	1.57206	0.1301	0.281883
proton-transporting ATP synthase complex	3	13	19	353	4.28745	0.1373	0.285584
protein complex	8	85	19	353	1.74861	0.1561	0.3122
membrane part	9	99	19	353	1.689	0.1745	0.326486
photosystem	4	29	19	353	2.56261	0.1758	0.326486
proton-transporting ATP synthase complex, catalytic core F(1)	2	4	19	353	9.28947	0.1896	0.339972
proton-transporting two-sector ATPase complex	3	17	19	353	3.27864	0.2122	0.355875
organelle part	10	128	19	353	1.45148	0.219	0.355875
intracellular organelle part	10	128	19	353	1.45148	0.219	0.355875
proton-transporting two-sector ATPase complex, catalytic domain	2	6	19	353	6.19298	0.2712	0.427345
photosystem I	2	8	19	353	4.64474	0.3449	0.527494
membrane	9	125	19	353	1.33768	0.4521	0.671691
mitochondrial inner membrane	2	13	19	353	2.8583	0.4997	0.721789
organelle inner membrane	2	14	19	353	2.65414	0.5262	0.739524
integral to membrane	6	81	19	353	1.37622	0.5741	0.765467
intrinsic to membrane	6	81	19	353	1.37622	0.5741	0.765467
mitochondrial part	2	21	19	353	1.76942	1	1
photosystem II	2	22	19	353	1.689	1	1
ribosome	3	45	19	353	1.2386	1	1
envelope	2	23	19	353	1.61556	1	1
organelle envelope	2	23	19	353	1.61556	1	1
mitochondrial membrane	2	20	19	353	1.85789	1	1
mitochondrial envelope	2	21	19	353	1.76942	1	1
mitochondrion	2	31	19	353	1.19864	1	1
organelle membrane	2	23	19	353	1.61556	1	1
ribonucleoprotein complex	3	45	19	353	1.2386	1	1
