# Supplementary material for: Comprehensive profiling of lysine acetylproteome analysis reveals diverse functions of lysine acetylation in common wheat
Source: Sci Rep. 2016 Feb 15;6:21069. doi: 10.1038/srep21069 (PMC4753473; doi:10.1038/srep21069)
Supplement: Supplementary Dataset S8 [file srep21069-s9.xls]

## Sheet: Sheet1
Table S8. Protein pathway enrichment
KEGG Pathway	Mapping	Background	All Mapping	All Background	Fold enrichment	Fisher' exact Test P value	Benjamini
Carbon metabolism	28	457	108	8992	5.10122	1.947e-12	1.40184e-10
Carbon fixation in photosynthetic organisms	16	130	108	8992	10.2473	2.724e-11	9.8064e-10
Microbial metabolism in diverse environments	26	637	108	8992	3.39834	7.405e-08	1.7772e-06
Glycolysis / Gluconeogenesis	15	237	108	8992	5.26957	7.329e-07	1.31922e-05
Photosynthesis	12	161	108	8992	6.20566	3.034e-06	4.36896e-05
Biosynthesis of antibiotics	25	762	108	8992	2.7316	7.409e-06	8.8908e-05
Fructose and mannose metabolism	9	111	108	8992	6.75075	4.949e-05	0.00050904
Glyoxylate and dicarboxylate metabolism	9	136	108	8992	5.5098	0.0002065	0.0018585
Biosynthesis of amino acids	15	413	108	8992	3.02394	0.0003639	0.0029112
Methane metabolism	8	121	108	8992	5.50474	0.000576	0.00405556
Ribosome	17	541	108	8992	2.61628	0.0006196	0.00405556
Metabolic pathways	55	3395	108	8992	1.34882	0.00474	0.02844
Pentose phosphate pathway	6	100	108	8992	4.99556	0.006688	0.0370412
HIF-1 signaling pathway	6	103	108	8992	4.85005	0.007562	0.0388903
Biosynthesis of secondary metabolites	29	1531	108	8992	1.57709	0.01084	0.052032
Photosynthesis - antenna proteins	4	46	108	8992	7.23994	0.01717	0.077265
Hippo signaling pathway - fly	4	52	108	8992	6.40456	0.02375	0.100588
Hippo signaling pathway	4	60	108	8992	5.55062	0.03437	0.13748
Estrogen signaling pathway	4	62	108	8992	5.37157	0.03735	0.141537
PI3K-Akt signaling pathway	5	124	108	8992	3.35723	0.06019	0.206366
Glycine, serine and threonine metabolism	5	124	108	8992	3.35723	0.06019	0.206366
Legionellosis	4	80	108	8992	4.16296	0.06975	0.228273
Neurotrophin signaling pathway	4	86	108	8992	3.87252	0.08265	0.25873
Glucagon signaling pathway	4	89	108	8992	3.74199	0.08946	0.261187
Pyruvate metabolism	5	143	108	8992	2.91116	0.09069	0.261187
Antigen processing and presentation	3	77	108	8992	3.24387	0.2331	0.61152
Chemical carcinogenesis	4	145	108	8992	2.29681	0.2484	0.61152
Phototransduction - fly	2	24	108	8992	6.93827	0.25	0.61152
Metabolism of xenobiotics by cytochrome P450	4	147	108	8992	2.26556	0.2548	0.61152
Glutathione metabolism	4	147	108	8992	2.26556	0.2548	0.61152
Drug metabolism - cytochrome P450	4	154	108	8992	2.16258	0.2774	0.63135
Oocyte meiosis	4	155	108	8992	2.14863	0.2806	0.63135
One carbon pool by folate	2	30	108	8992	5.55062	0.3021	0.659127
NOD-like receptor signaling pathway	2	32	108	8992	5.2037	0.3187	0.660554
Viral carcinogenesis	5	247	108	8992	1.68541	0.3388	0.660554
Citrate cycle (TCA cycle)	3	104	108	8992	2.40171	0.3519	0.660554
Influenza A	3	105	108	8992	2.37884	0.3562	0.660554
Inositol phosphate metabolism	3	105	108	8992	2.37884	0.3562	0.660554
Epstein-Barr virus infection	5	254	108	8992	1.63896	0.3578	0.660554
Insulin signaling pathway	3	131	108	8992	1.9067	0.4641	0.790892
Rap1 signaling pathway	2	52	108	8992	3.20228	0.4643	0.790892
Carbon fixation pathways in prokaryotes	2	53	108	8992	3.14186	0.4708	0.790892
Alzheimer's disease	4	225	108	8992	1.48016	0.5039	0.790892
Prostate cancer	2	59	108	8992	2.82235	0.5077	0.790892
Calcium signaling pathway	2	60	108	8992	2.77531	0.5136	0.790892
Peroxisome	3	145	108	8992	1.72261	0.5177	0.790892
AMPK signaling pathway	3	146	108	8992	1.71081	0.5214	0.790892
Oxidative phosphorylation	6	406	108	8992	1.23043	0.5338	0.790892
Cyanoamino acid metabolism	2	66	108	8992	2.52301	0.5475	0.790892
Plant-pathogen interaction	3	156	108	8992	1.60114	0.5574	0.790892
Nitrogen metabolism	2	70	108	8992	2.37884	0.5688	0.790892
HTLV-I infection	3	160	108	8992	1.56111	0.5712	0.790892
Alcoholism	4	254	108	8992	1.31117	0.5864	0.796582
Protein processing in endoplasmic reticulum	5	350	108	8992	1.18942	0.6037	0.796582
Toxoplasmosis	2	78	108	8992	2.13485	0.6085	0.796582
cGMP-PKG signaling pathway	2	85	108	8992	1.95904	0.6402	0.800193
FoxO signaling pathway	2	85	108	8992	1.95904	0.6402	0.800193
Oxytocin signaling pathway	2	86	108	8992	1.93626	0.6446	0.800193
RNA transport	4	293	108	8992	1.13665	0.6829	0.811125
Central carbon metabolism in cancer	2	96	108	8992	1.73457	0.6851	0.811125
Alanine, aspartate and glutamate metabolism	2	99	108	8992	1.68201	0.6963	0.811125
Systemic lupus erythematosus	3	203	108	8992	1.23043	0.7002	0.811125
Cell cycle	3	211	108	8992	1.18378	0.7204	0.811125
Pathways in cancer	2	106	108	8992	1.57093	0.721	0.811125
Tuberculosis	2	139	108	8992	1.19797	0.8131	0.887018
Phagosome	2	164	108	8992	1.01536	0.8621	0.914612
Cysteine and methionine metabolism	2	165	108	8992	1.0092	0.8638	0.914612
