# Supplementary material for: Comprehensive profiling of lysine acetylproteome analysis reveals diverse functions of lysine acetylation in common wheat
Source: Sci Rep. 2016 Feb 15;6:21069. doi: 10.1038/srep21069 (PMC4753473; doi:10.1038/srep21069)
Supplement: Supplementary Dataset S9 [file srep21069-s10.xls]

## Sheet: node infor
Table S9. Protein interaction network of acetylated proteins
MCODE_Cluster	MCODE_Score	Degree	Protein accession	Protein description	Position	Localization prob	Mass error [ppm]	PEP	Modification (K) Probabilities	Modified sequence	Peptide Score	Motif logo	Subcellular Location	biological_process	cellular_component	molecular_function	KO No.	Gene desc	Pathway desc	Domain desc	Interpro ID
Cluster 1	28.4738	39	W5FRR9	Uncharacterized protein	101	1	-1.0354	0.034802	DFDK(1)ANLFITK	_DFDK(ac)ANLFITK_	44.426	NULL	nuclear							Ribosomal protein L22/L17;	IPR001063;
Cluster 1	28.4738	39	W5C6H3	Uncharacterized protein (Fragment)	15	1	1.1276	0.0326111	YDDNAAVIIDQK(1)GNPK	_YDDNAAVIIDQK(ac)GNPK_	43.465	NULL	cytosol							Ribosomal protein L14b/L23e;Ribosomal protein L14 domain;	IPR000218;IPR023571;
Cluster 1	27.5183	47	W5FYX6	Uncharacterized protein (Fragment)	84	1	-0.067469	0.00110627	SNK(1)HLYAQVIDDTK	_SNK(ac)HLYAQVIDDTK_	74.428	..........KH.........	chloroplast				K02881	RP-L18:large subunit ribosomal protein L18;	Ribosome ;	Ribosomal protein L18, bacterial-type;Ribosomal protein L18/L5;	IPR004389;IPR005484;
Cluster 1	28.4738	37	W5BL83	40S ribosomal protein S12	33	1	1.1291	0.0238303	SIEK(1)HAAQLCVLAEDCDQPDYVK	_SIEK(ac)HAAQLCVLAEDCDQPDYVK_	49.555	..........KH.........	chloroplast				K02951	RP-S12e:small subunit ribosomal protein S12e;	Ribosome ;	50S ribosomal protein L30e-like;Ribosomal protein S12e;Ribosomal protein L7Ae/L30e/S12e/Gadd45;	IPR029064;IPR000530;IPR004038;
Cluster 1	28.4738	39	W5FDV8	Uncharacterized protein	56	1	-1.6617	0.0380546	VSGVSLLALFK(1)EK	_VSGVSLLALFK(ac)EK_	46.318	NULL	cytosol							Ribosomal protein S12/S23;Nucleic acid-binding, OB-fold;	IPR006032;IPR012340;
Cluster 1	27.5785	46	Q6V959	Ribosomal protein L3-B2	368	1	-0.47824	0.00594262	FVDTSSK(1)FGHGR	_FVDTSSK(ac)FGHGR_	69.864	..........KF.........	chloroplast	gene expression;organic substance biosynthetic process;biosynthetic process;macromolecule biosynthetic process;cellular macromolecule metabolic process;cellular process;biological_process;cellular macromolecule biosynthetic process;metabolic process;organic substance metabolic process;cellular biosynthetic process;cellular protein metabolic process;macromolecule metabolic process;cellular metabol…	cell;cellular_component;intracellular;cytoplasmic part;cytoplasm;intracellular non-membrane-bounded organelle;organelle;macromolecular complex;non-membrane-bounded organelle;ribonucleoprotein complex;cell part;intracellular organelle;intracellular part;ribosome;	molecular_function;structural molecule activity;structural constituent of ribosome;	K02925	RP-L3e:large subunit ribosomal protein L3e;	Ribosome ;	Ribosomal protein L3, conserved site;Ribosomal protein L3;Translation protein, beta-barrel domain;	IPR019926;IPR000597;IPR009000;
Cluster 1	27.5785	38	W5H4I6	60S ribosomal protein L6	145	1	1.2937	0.00405846	FDDK(1)YFAR	_FDDK(ac)YFAR_	91.069	..........KY.........	mitochondria				K02934	RP-L6e:large subunit ribosomal protein L6e;	Ribosome ;	Ribosomal protein L2 domain 2;60S ribosomal protein L6E;Translation protein SH3-like domain;Ribosomal protein L6, N-terminal;	IPR014722;IPR000915;IPR008991;IPR005568;
Cluster 1	28.4738	48	W5E0V4	Uncharacterized protein (Fragment)	95	1	1.532	0.0214464	DWTIK(1)INR	_DWTIK(ac)INR_	63.673	..........KH.........	cytosol				K02926	RP-L4:large subunit ribosomal protein L4;	Ribosome ;	Ribosomal protein L4/L1e, bacterial-type;Ribosomal protein L4/L1e;Ribosomal protein L4 domain;	IPR013005;IPR002136;IPR023574;
Cluster 1	27.5183	39	W5EUI2	Uncharacterized protein (Fragment)	33	1	0.8861	0.00144255	DIGFIK(1)YR	_DIGFIK(ac)YR_	108.46	NULL	cytosol							Ribosomal protein S14;	IPR001209;
Cluster 1	28.4738	37	W5HFH5	Uncharacterized protein (Fragment)	131	1	1.958	0.000683527	ANFNDK(1)FDEVR	_ANFNDK(ac)FDEVR_	90.434	..........KF.........	cytosol							50S ribosomal protein L30e-like;Ribosomal protein L7Ae/L8/Nhp2 family;Ribosomal protein L7Ae conserved site;Ribosomal protein L7Ae/L30e/S12e/Gadd45;Ribosomal protein L7A/L8;	IPR029064;IPR018492;IPR004037;IPR004038;IPR001921;
Cluster 1	26.5655	42	W5H4D7	Uncharacterized protein	112	1	-0.59195	0.0346477	EGDLVDVSAK(1)SIGK	_EGDLVDVSAK(ac)SIGK_	42.958	NULL	cytosol				K02906	RP-L3:large subunit ribosomal protein L3;	Ribosome ;	Ribosomal protein L3;Translation protein, beta-barrel domain;Ribosomal protein L3, bacterial/organelle-type;Ribosomal protein L3, conserved site;	IPR000597;IPR009000;IPR019927;IPR019926;
Cluster 1	27.5183	45	W5BZZ2	Uncharacterized protein	48	1	-1.5714	3.39139e-09	YNTPK(1)YR	_YNTPK(ac)YR_	125.25	..........KY.........	mitochondria				K02932	RP-L5e:large subunit ribosomal protein L5e;	Ribosome ;	Ribosomal protein L5 eukaryotic/L18 archaeal;Ribosomal protein L18/L5;Ribosomal protein L5 eukaryotic/L18 archaeal, C-terminal;	IPR005485;IPR005484;IPR025607;
Cluster 1	28.4738	38	W5EKI5	Uncharacterized protein	62	1	0.38423	0.000122343	IASEGLK(1)HR	_IASEGLK(ac)HR_	130.31	..........KH.........	cytosol				K02984	RP-S3Ae:small subunit ribosomal protein S3Ae;	Ribosome ;	Ribosomal protein S3Ae, conserved site;Ribosomal protein S3Ae;	IPR018281;IPR001593;
Cluster 1	27.5183	52	W5EST5	Uncharacterized protein	232	1	-1.7051	0.000236698	NLVTVPLTK(1)YCTFPHR	_NLVTVPLTK(ac)YCTFPHR_	76.82	..........KY.........	chloroplast							Ribosomal protein S5, N-terminal, conserved site;Double-stranded RNA-binding domain;Ribosomal protein S5, N-terminal;	IPR018192;IPR014720;IPR013810;
Cluster 1	28.4738	38	P69667	Uncharacterized protein (Fragment) OS	19	1	-1.7692	6.62491e-30	LLGK(1)NQYTFNVESGFTK	_LLGK(ac)NQYTFNVESGFTK_	156.49	NULL	cytosol	gene expression;organic substance biosynthetic process;biosynthetic process;macromolecule biosynthetic process;cellular macromolecule metabolic process;cellular process;biological_process;cellular macromolecule biosynthetic process;metabolic process;organic substance metabolic process;cellular biosynthetic process;cellular protein metabolic process;macromolecule metabolic process;cellular metabol…	intracellular;cytoplasmic part;plastid;cytoplasm;organelle;membrane-bounded organelle;cell part;cell;intracellular organelle;intracellular part;cellular_component;intracellular membrane-bounded organelle;chloroplast;intracellular non-membrane-bounded organelle;macromolecular complex;non-membrane-bounded organelle;ribonucleoprotein complex;ribosome;	nucleoside phosphate binding;molecular_function;binding;heterocyclic compound binding;small molecule binding;organic cyclic compound binding;nucleotide binding;RNA binding;nucleic acid binding;rRNA binding;structural molecule activity;structural constituent of ribosome;	K02892	RP-L23:large subunit ribosomal protein L23;	Ribosome ;	Ribosomal protein L23/L25, conserved site;Ribosomal protein L23/L15e core domain;Nucleotide-binding alpha-beta plait domain;Ribosomal protein L25/L23;	IPR001014;IPR012678;IPR012677;IPR013025;
Cluster 1	27.5183	46	W5FJP8	Uncharacterized protein	25	1	-0.31762	8.36961e-21	EHQIVETLCPGLK(1)DEVMK	_EHQIVETLCPGLK(ac)DEVMK_	124.84	.........LK..........	chloroplast				K02981	RP-S2e:small subunit ribosomal protein S2e;	Ribosome ;	Ribosomal protein S5, N-terminal, conserved site;Ribosomal protein S5, N-terminal;Double-stranded RNA-binding domain;Ribosomal protein S5 domain 2-type fold, subgroup;Ribosomal protein S5, C-terminal;Ribosomal protein S5, eukaryotic/archaeal;Ribosomal protein S5 domain 2-type fold;	IPR018192;IPR013810;IPR014720;IPR014721;IPR005324;IPR005711;IPR020568;
Cluster 1	28.4738	42	W5HAK3	Uncharacterized protein	52	1	-0.60201	0.0266195	EEVAK(1)YK	_EEVAK(ac)YK_	60.972	..........KY.........	mitochondria							Ribosomal protein L10P;	IPR001790;
Cluster 1	27.5785	35	W5E8X2	Uncharacterized protein (Fragment)	29	1	-0.32854	0.0244088	VK(1)FLDDQNR	_VK(ac)FLDDQNR_	58.699	..........KF.........	cytosol				K02979	RP-S28e:small subunit ribosomal protein S28e;	Ribosome ;	Ribosomal protein S28e conserved site;Ribosomal protein S28e;Nucleic acid-binding, OB-fold;	IPR028626;IPR000289;IPR012340;
Cluster 1	27.5183	41	W5HHW2	Uncharacterized protein	19	1	2.0023	0.0078462	NYIQK(1)NR	_NYIQK(ac)NR_	85.359	NULL	nuclear							K homology domain-like, alpha/beta;	IPR015946;
Cluster 1	28.4738	38	W5ETD4	Uncharacterized protein (Fragment)	55	1	0.38979	0.0347219	GMPHK(1)FYHGR	_GMPHK(ac)FYHGR_	50.353	..........KF.........	cytosol				K02889	RP-L21e:large subunit ribosomal protein L21e;	Ribosome ;	Translation protein SH3-like domain;Ribosomal protein L21e, conserved site;Ribosomal protein L21e;	IPR008991;IPR018259;IPR001147;
Cluster 1	28.4738	43	W5ETN6	Uncharacterized protein	74	1	-0.76753	0.0172011	IACNK(1)YMTK	_IACNK(ac)YMTK_	66.19	..........KY.........	chloroplast				K02866	RP-L10e:large subunit ribosomal protein L10e;	Ribosome ;	Ribosomal protein L10e;Ribosomal protein L10e/L16;Ribosomal protein L10e, conserved site;	IPR001197;IPR016180;IPR018255;
Cluster 1	28.4738	39	W5AM53	Uncharacterized protein	102	1	1.2159	0.0319776	DEDAK(1)FK	_DEDAK(ac)FK_	51.335	..........KF.........	chloroplast				K02987	RP-S4e:small subunit ribosomal protein S4e;	Ribosome ;	Ribosomal protein S4e, N-terminal;Ribosomal protein S4e, central region;KOW;Ribosomal protein S4e;RNA-binding S4 domain;	IPR013843;IPR013845;IPR005824;IPR000876;IPR002942;
Cluster 1	28.4738	36	W5C3C4	Ribosomal protein L15	39	1	-0.63911	6.59288e-08	HQGITQLK(1)FQR	_HQGITQLK(ac)FQR_	134.98	..........KF.........	mitochondria							Ribosomal protein L15e core domain;Ribosomal protein L23/L15e core domain;Ribosomal protein L15e;	IPR024794;IPR012678;IPR000439;
Cluster 1	28.4738	40	W5DWX2	Uncharacterized protein	90	1	-0.28356	0.0224593	VFK(1)TVETK	_VFK(ac)TVETK_	74.376	.........FK..........	chloroplast							Ribosomal protein L6, alpha-beta domain;	IPR020040;
Cluster 1	28.4738	35	W5FX83	60S ribosomal protein L13	22	1	0.27856	0.0383841	K(1)HWQNYVK	_K(ac)HWQNYVK_	40.067	..........KH.........	chloroplast							Ribosomal protein L13e;	IPR001380;
Cluster 1	26.6276	32	W5HMY4	Uncharacterized protein	44	1	1.5306	0.00766538	YLK(1)YLTK	_YLK(ac)YLTK_	86.095	..........KY.........	chloroplast							Ribosomal protein L22e;	IPR002671;
Cluster 1	27.5183	45	W5CIX0	Uncharacterized protein	39	1	2.0398	0.0323192	TQNVLGEK(1)GR	_TQNVLGEK(ac)GR_	52.247	NULL	cytosol							K homology domain, prokaryotic type;K homology domain-like, alpha/beta;Ribosomal protein S3, conserved site;K Homology domain, type 2;Ribosomal protein S3, eukaryotic/archaeal;Ribosomal protein S3, C-terminal;	IPR009019;IPR015946;IPR018280;IPR004044;IPR005703;IPR001351;
Cluster 1	27.5785	40	W5G048	Uncharacterized protein	232	1	-0.52642	0.000267288	MYASK(1)FGVDEAK	_MYASK(ac)FGVDEAK_	94.122	..........KF.........	cytosol							P-loop containing nucleoside triphosphate hydrolase;Elongation factor, GTP-binding domain;Translation protein, beta-barrel domain;Translation elongation factor EFTu/EF1A, domain 2;Small GTP-binding protein domain;	IPR027417;IPR000795;IPR009000;IPR004161;IPR005225;
Cluster 1	27.5183	32	Q95H62	30S ribosomal protein S14, chloroplastic	19	1	0.74281	0.0360373	LEQK(1)YHLIR	_LEQK(ac)YHLIR_	48.423	..........KY.........	nuclear	gene expression;organic substance biosynthetic process;biosynthetic process;macromolecule biosynthetic process;cellular macromolecule metabolic process;cellular process;biological_process;cellular macromolecule biosynthetic process;metabolic process;organic substance metabolic process;cellular biosynthetic process;cellular protein metabolic process;macromolecule metabolic process;cellular metabol…	intracellular;cytoplasmic part;plastid;cytoplasm;organelle;membrane-bounded organelle;cell part;cell;intracellular organelle;intracellular part;cellular_component;intracellular membrane-bounded organelle;chloroplast;intracellular non-membrane-bounded organelle;macromolecular complex;non-membrane-bounded organelle;ribonucleoprotein complex;ribosome;	molecular_function;binding;heterocyclic compound binding;RNA binding;organic cyclic compound binding;nucleic acid binding;rRNA binding;structural molecule activity;structural constituent of ribosome;	K02954	RP-S14:small subunit ribosomal protein S14;	Ribosome ;	Ribosomal protein S14, bacterial/plastid;Ribosomal protein S14;Ribosomal protein S14, conserved site;	IPR023036;IPR001209;IPR018271;
Cluster 1	28.4738	35	W5ESN1	Uncharacterized protein	19	1	-0.43349	0.0112403	QVIEK(1)YYSR	_QVIEK(ac)YYSR_	71.03	..........KY.........	nuclear				K02962	RP-S17e:small subunit ribosomal protein S17e;	Ribosome ;	Ribosomal protein S17e, conserved site;Ribosomal protein S17e;	IPR018273;IPR001210;
Cluster 1	28.4738	36	W5EUP3	Uncharacterized protein	11	1	0.67359	0.0241642	GHVK(1)YIR	_GHVK(ac)YIR_	63.287	..........KY.........	cytosol				K02976	RP-S26e:small subunit ribosomal protein S26e;	Ribosome ;	Ribosomal protein S26e;	IPR000892;
Cluster 1	26.6276	35	W5HPH2	Uncharacterized protein	107	1	1.3163	1.75809e-05	YLGGIK(1)YMTR	_YLGGIK(ac)YMTR_	103.31	..........KY.........	cytosol							Ribosomal protein S2;Ribosomal protein S2, conserved site;Ribosomal protein S2, flavodoxin-like domain;Ribosomal protein S2, bacteria/mitochondria/plastid;	IPR001865;IPR018130;IPR023591;IPR005706;
Cluster 2	11.4	34	W5BAB9	Uncharacterized protein (Fragment)	182	1	-0.50087	0.0032266	AGAGK(1)HLEAGAK	_AGAGK(ac)HLEAGAK_	82.774	..........KF.........	chloroplast				K05298	GAPA:glyceraldehyde-3-phosphate dehydrogenase (NADP+) (phosphorylating) [EC:1.2.1.13];GAPA:glyceraldehyde-3-phosphate dehydrogenase (NADP+) (phosphorylating) [EC:1.2.1.13];GAPA:glyceraldehyde-3-phosphate dehydrogenase (NADP+) (phosphorylating) [EC:1.2.1.13];GAPA:glyceraldehyde-3-phosphate dehydrogenase (NADP+) (phosphorylating) [EC:1.2.1.13];	Metabolic pathways ;Microbial metabolism in diverse environments ;Carbon metabolism ;Carbon fixation in photosynthetic organisms ;	Glyceraldehyde-3-phosphate dehydrogenase, type I;Glyceraldehyde/Erythrose phosphate dehydrogenase family;Glyceraldehyde 3-phosphate dehydrogenase, active site;Glyceraldehyde 3-phosphate dehydrogenase, NAD(P) binding domain;Glyceraldehyde 3-phosphate dehydrogenase, catalytic domain;NAD(P)-binding domain;	IPR006424;IPR020831;IPR020830;IPR020828;IPR020829;IPR016040;
Cluster 2	10	16	W5CTZ7	Uncharacterized protein	67	1	1.391	1.4188e-05	AAQDSSEASSGSVVK(1)YVK	_AAQDSSEASSGSVVK(ac)YVK_	86.8	..........KY.........	chloroplast							Cyanobacterial aminoacyl-tRNA synthetase, CAAD domain;	IPR025564;
Cluster 2	11.4	23	W5B4L1	Ribulose bisphosphate carboxylase small chain (Fragment)	3	1	2.0301	0.000174391	FSK(1)VGFVFR	_FSK(ac)VGFVFR_	123.86	NULL	chloroplast							Ribulose bisphosphate carboxylase small chain, domain;Ribulose bisphosphate carboxylase, small chain;	IPR000894;IPR024681;
Cluster 2	11.4	20	W5D4R0	Uncharacterized protein (Fragment)	199	1	-0.22705	1.9164e-37	SALGLSEGGPLFGFTK(1)SNELFVGR	_SALGLSEGGPLFGFTK(ac)SNELFVGR_	152.48	NULL	chloroplast							Chlorophyll a/b binding protein domain;Chlorophyll A-B binding protein;	IPR023329;IPR022796;
Cluster 2	11.6571	17	W5FC82	Ribulose bisphospha	54	1	-0.5073	2.301e-05	WVPCLEFSK(1)VGFIFR	_WVPCLEFSK(ac)VGFIFR_	90.707	NULL	chloroplast							Ribulose bisphosphate carboxylase small chain, domain;Ribulose bisphosphate carboxylase, small chain;	IPR000894;IPR024681;
Cluster 2	11.4	29	W5HZ47	Fructose-bisphosphate aldolase	7	1	-1.7973	0.0158919	SAFVGK(1)YADELIK	_(ac)SAFVGK(ac)YADELIK_	69.92	..........KY.........	cytosol				K01623	ALDO:fructose-bisphosphate aldolase, class I [EC:4.1.2.13];ALDO:fructose-bisphosphate aldolase, class I [EC:4.1.2.13];ALDO:fructose-bisphosphate aldolase, class I [EC:4.1.2.13];ALDO:fructose-bisphosphate aldolase, class I [EC:4.1.2.13];ALDO:fructose-bisphosphate aldolase, class I [EC:4.1.2.13];ALDO:fructose-bisphosphate aldolase, class I [EC:4.1.2.13];ALDO:fructose-bisphosphate aldolase, class I …	Metabolic pathways ;Biosynthesis of secondary metabolites ;Biosynthesis of antibiotics ;Microbial metabolism in diverse environments ;Biosynthesis of amino acids ;Carbon metabolism ;Glycolysis / Gluconeogenesis ;Carbon fixation in photosynthetic organisms ;Methane metabolism ;Fructose and mannose metabolism ;Pentose phosphate pathway ;	Fructose-bisphosphate aldolase, class-I;Aldolase-type TIM barrel;Fructose-bisphosphate aldolase class-I active site;	IPR000741;IPR013785;IPR029768;
Cluster 2	12	25	W5B9L0	Oxygen-evolving enhancer protein 1, chloroplastic	124	1	1.7276	0.0154282	AGK(1)YEMK	_AGK(ac)YEMK_	74.255	..........KY.........	chloroplast				K02716	psbO:photosystem II oxygen-evolving enhancer protein 1;psbO:photosystem II oxygen-evolving enhancer protein 1;	Metabolic pathways ;Photosynthesis ;	Photosystem II PsbO, manganese-stabilising;Outer membrane protein/outer membrane enzyme PagP , beta-barrel;	IPR002628;IPR011250;
Cluster 2	11.4	25	W5HI59	Uncharacterized protein (Fragment)	45	1	0.1732	3.11081e-36	KELATDIESLK(1)K	_KELATDIESLK(ac)K_	206.2	.........FK..........	nuclear							Cyanobacterial aminoacyl-tRNA synthetase, CAAD domain;	IPR025564;
Cluster 2	11.4	27	W5GJ80	Phosphoribulokinase (Fragment)	209	1	-0.20372	0.00219418	FAWK(1)IQR	_FAWK(ac)IQR_	124.89	NULL	chloroplast				K00855	PRK:phosphoribulokinase [EC:2.7.1.19];PRK:phosphoribulokinase [EC:2.7.1.19];PRK:phosphoribulokinase [EC:2.7.1.19];PRK:phosphoribulokinase [EC:2.7.1.19];	Metabolic pathways ;Microbial metabolism in diverse environments ;Carbon metabolism ;Carbon fixation in photosynthetic organisms ;	P-loop containing nucleoside triphosphate hydrolase;Phosphoribulokinase;Phosphoribulokinase/uridine kinase;	IPR027417;IPR006082;IPR006083;
Cluster 2	12	19	P46285	Uncharacterized protein	244	1	0.73245	5.2611e-22	DCPGTHEFLLLDEGK(1)WQHVK	_DCPGTHEFLLLDEGK(ac)WQHVK_	127.97	NULL	chloroplast	photosynthesis;organic substance biosynthetic process;biosynthetic process;carbohydrate metabolic process;cellular process;carbon fixation;photosynthesis, dark reaction;carbohydrate biosynthetic process;biological_process;single-organism carbohydrate metabolic process;single-organism metabolic process;metabolic process;organic substance metabolic process;cellular metabolic process;primary metabol…	intracellular;cytoplasmic part;plastid;cytoplasm;organelle;membrane-bounded organelle;cell part;cell;intracellular organelle;intracellular part;cellular_component;intracellular membrane-bounded organelle;chloroplast;	molecular_function;phosphoric ester hydrolase activity;phosphatase activity;hydrolase activity;hydrolase activity, acting on ester bonds;carbohydrate phosphatase activity;catalytic activity;sugar-phosphatase activity;fructose 1,6-bisphosphate 1-phosphatase activity;binding;cation binding;ion binding;metal ion binding;sedoheptulose-bisphosphatase activity;	K01100	E3.1.3.37:sedoheptulose-bisphosphatase [EC:3.1.3.37];E3.1.3.37:sedoheptulose-bisphosphatase [EC:3.1.3.37];E3.1.3.37:sedoheptulose-bisphosphatase [EC:3.1.3.37];E3.1.3.37:sedoheptulose-bisphosphatase [EC:3.1.3.37];	Metabolic pathways ;Microbial metabolism in diverse environments ;Carbon metabolism ;Carbon fixation in photosynthetic organisms ;	Fructose-1,6-bisphosphatase class 1/Sedoheputulose-1,7-bisphosphatase;Sedoheptulose-1,7-bisphosphatase;Fructose-1,6-bisphosphatase, active site;	IPR000146;IPR023079;IPR020548;
Cluster 2	11.8681	29	W5EDL3	Fructose-bisphosphate aldolase	337	1	3.4645	2.17748e-08	ALQNTCLK(1)TWGGRPENVAAAQEALLLR	_ALQNTCLK(ac)TWGGRPENVAAAQEALLLR_	110.78	.........LK..........	chloroplast				K01623	ALDO:fructose-bisphosphate aldolase, class I [EC:4.1.2.13];ALDO:fructose-bisphosphate aldolase, class I [EC:4.1.2.13];ALDO:fructose-bisphosphate aldolase, class I [EC:4.1.2.13];ALDO:fructose-bisphosphate aldolase, class I [EC:4.1.2.13];ALDO:fructose-bisphosphate aldolase, class I [EC:4.1.2.13];ALDO:fructose-bisphosphate aldolase, class I [EC:4.1.2.13];ALDO:fructose-bisphosphate aldolase, class I …	Metabolic pathways ;Biosynthesis of secondary metabolites ;Biosynthesis of antibiotics ;Microbial metabolism in diverse environments ;Biosynthesis of amino acids ;Carbon metabolism ;Glycolysis / Gluconeogenesis ;Carbon fixation in photosynthetic organisms ;Methane metabolism ;Fructose and mannose metabolism ;Pentose phosphate pathway ;	Fructose-bisphosphate aldolase, class-I;Aldolase-type TIM barrel;Fructose-bisphosphate aldolase class-I active site;	IPR000741;IPR013785;IPR029768;
Cluster 2	11.4	31	P12782	Phosphoglycerate kinase	236	1	0.57015	0.00194771	AHASTEGVTK(1)FLK	_AHASTEGVTK(ac)FLK_	77.894	..........KF.........	chloroplast	monosaccharide catabolic process;organic substance catabolic process;cellular process;carbohydrate metabolic process;hexose metabolic process;catabolic process;generation of precursor metabolites and energy;biological_process;carbohydrate catabolic process;single-organism carbohydrate metabolic process;single-organism carbohydrate catabolic process;metabolic process;glucose catabolic process;gluc…	intracellular;cytoplasmic part;plastid;cytoplasm;organelle;membrane-bounded organelle;cell part;cell;intracellular organelle;intracellular part;cellular_component;intracellular membrane-bounded organelle;chloroplast;	purine ribonucleotide binding;anion binding;ribonucleotide binding;small molecule binding;ion binding;ribonucleoside binding;purine ribonucleoside triphosphate binding;carbohydrate derivative binding;adenyl ribonucleotide binding;nucleoside phosphate binding;molecular_function;nucleotide binding;nucleoside binding;adenyl nucleotide binding;heterocyclic compound binding;binding;purine nucleoside b…	K00927	PGK:phosphoglycerate kinase [EC:2.7.2.3];PGK:phosphoglycerate kinase [EC:2.7.2.3];PGK:phosphoglycerate kinase [EC:2.7.2.3];PGK:phosphoglycerate kinase [EC:2.7.2.3];PGK:phosphoglycerate kinase [EC:2.7.2.3];PGK:phosphoglycerate kinase [EC:2.7.2.3];PGK:phosphoglycerate kinase [EC:2.7.2.3];PGK:phosphoglycerate kinase [EC:2.7.2.3];	Metabolic pathways ;Biosynthesis of secondary metabolites ;Biosynthesis of antibiotics ;Microbial metabolism in diverse environments ;Biosynthesis of amino acids ;Carbon metabolism ;Glycolysis / Gluconeogenesis ;Carbon fixation in photosynthetic organisms ;	Phosphoglycerate kinase, N-terminal;Phosphoglycerate kinase, C-terminal;Phosphoglycerate kinase, conserved site;Phosphoglycerate kinase;	IPR015824;IPR015901;IPR015911;IPR001576;
Cluster 2	10.859	19	W5HFX6	Uncharacterized protein	126	1	1.0777	0.00149796	MFFEK(1)YEDYK	_MFFEK(ac)YEDYK_	86.344	..........KY.........	cytoskeleton							Ferredoxin reductase-type FAD-binding domain;Riboflavin synthase-like beta-barrel;Flavoprotein pyridine nucleotide cytochrome reductase;Oxidoreductase FAD/NAD(P)-binding;	IPR017927;IPR017938;IPR001709;IPR001433;
Cluster 2	11.8681	16	W5EQK1	Uncharacterized protein	161	1	-0.45818	0.000244653	GQGK(1)SFQCELVFAK	_GQGK(ac)SFQCELVFAK_	86.498	..........KF.........	chloroplast							ATPase, AAA-type, core;P-loop containing nucleoside triphosphate hydrolase;	IPR003959;IPR027417;
Cluster 2	11.4	33	W5EN32	Uncharacterized protein (Fragment)	81	1	-1.5599	0.0249954	TDPNAVECK(1)VFDE	_TDPNAVECK(ac)VFDE_	51.939	NULL	chloroplast							Domain of unknown function CP12;Glyceraldehyde 3-phosphate dehydrogenase, catalytic domain;	IPR003823;IPR020829;
Cluster 2	11.7363	26	W5I9U4	Uncharacterized protein (Fragment)	205	1	-0.14576	0.0265767	GVVQYIYNNQFQPEK(1)HIGETLK	_GVVQYIYNNQFQPEK(ac)HIGETLK_	45.885	..........KH.........	chloroplast							Thioredoxin-like fold;Alkyl hydroperoxide reductase subunit C/ Thiol specific antioxidant;	IPR012336;IPR000866;
Cluster 2	11.4	22	W5FM33	Uncharacterized protein (Fragment)	276	1	2.5584	0.0287419	QVYNISGSK(1)YVTFDGLAR	_QVYNISGSK(ac)YVTFDGLAR_	46.337	..........KY.........	chloroplast							NAD(P)-binding domain;	IPR016040;
Cluster 2	10	16	W5HIU1	Uncharacterized protein	176	1	1.0506	0.000579689	DPAK(1)FEELK	_DPAK(ac)FEELK_	108.47	.........FK..........	mitochondria				K08907	LHCA1:light-harvesting complex I chlorophyll a/b binding protein 1;	Photosynthesis - antenna proteins ;	Chlorophyll A-B binding protein;Chlorophyll a/b binding protein domain;	IPR022796;IPR023329;
Cluster 3	5.06667	10	W5EV01	Uncharacterized protein	155	1	-1.9951	0.0342287	YEALDK(1)YGK	_YEALDK(ac)YGK_	42.336	..........KY.........	cytosol							Double Clp-N motif;Clp ATPase, C-terminal;Chaperonin ClpB;ClpA/B, conserved site 1;AAA+ ATPase domain;ClpA/B family;P-loop containing nucleoside triphosphate hydrolase;ClpA/B, conserved site 2;Clp, N-terminal;ATPase, AAA-type, core;	IPR023150;IPR019489;IPR017730;IPR018368;IPR003593;IPR001270;IPR027417;IPR028299;IPR004176;IPR003959;
Cluster 3	5.85455	13	W5FTM6	Uncharacterized protein	88	1	1.4609	0.00312598	DCLGTIAQSGTSK(1)FLK	_DCLGTIAQSGTSK(ac)FLK_	69.485	..........KF.........	cytosol				K09487	HSP90B:heat shock protein 90kDa beta;HSP90B:heat shock protein 90kDa beta;HSP90B:heat shock protein 90kDa beta;HSP90B:heat shock protein 90kDa beta;HSP90B:heat shock protein 90kDa beta;HSP90B:heat shock protein 90kDa beta;HSP90B:heat shock protein 90kDa beta;HSP90B:heat shock protein 90kDa beta;	Protein processing in endoplasmic reticulum ;Pathways in cancer ;PI3K-Akt signaling pathway ;Plant-pathogen interaction ;Prostate cancer ;Estrogen signaling pathway ;Thyroid hormone synthesis ;NOD-like receptor signaling pathway ;	Heat shock protein Hsp90, conserved site;Heat shock protein Hsp90, N-terminal;Ribosomal protein S5 domain 2-type fold;Histidine kinase-like ATPase, C-terminal domain;Heat shock protein Hsp90 family;	IPR019805;IPR020575;IPR020568;IPR003594;IPR001404;
Cluster 3	5.06667	11	W5A3R2	Uncharacterized protein (Fragment)	51	1	-3.0957	5.7427e-06	LVDDASK(1)FLNDK	_LVDDASK(ac)FLNDK_	110.38	.........LK..........	cytosol							Heat shock protein 70 family;Heat shock protein 70, conserved site;	IPR013126;IPR018181;
Cluster 3	5.06667	9	W5CGA4	Uncharacterized protein	9	1	-0.04665	0.0413222	ETAESYLGK(1)SISK	_ETAESYLGK(ac)SISK_	57.414	NULL	cytosol							Heat shock protein 70 family;	IPR013126;
Cluster 3	5.06667	11	W5GLX4	Uncharacterized protein	252	1	-1.3965	2.13472e-17	MVNHFVQEFK(1)R	_MVNHFVQEFK(ac)R_	160.67	.........FK..........	cytosol				K03283	HSPA1_8:heat shock 70kDa protein 1/8;HSPA1_8:heat shock 70kDa protein 1/8;HSPA1_8:heat shock 70kDa protein 1/8;HSPA1_8:heat shock 70kDa protein 1/8;HSPA1_8:heat shock 70kDa protein 1/8;HSPA1_8:heat shock 70kDa protein 1/8;HSPA1_8:heat shock 70kDa protein 1/8;HSPA1_8:heat shock 70kDa protein 1/8;HSPA1_8:heat shock 70kDa protein 1/8;HSPA1_8:heat shock 70kDa protein 1/8;HSPA1_8:heat shock 70kDa prot…	Spliceosome ;Protein processing in endoplasmic reticulum ;Epstein-Barr virus infection ;Endocytosis ;Influenza A ;Measles ;Legionellosis ;MAPK signaling pathway ;Antigen processing and presentation ;Toxoplasmosis ;Estrogen signaling pathway ;	Heat shock protein 70kD, peptide-binding domain;Heat shock protein 70kD, C-terminal domain;Heat shock protein 70, conserved site;Heat shock protein 70 family;	IPR029047;IPR029048;IPR018181;IPR013126;
Cluster 3	5.06667	10	W5FLU4	Uncharacterized protein	90	1	0.49285	0.00671419	VIGQDEAVK(1)AISR	_VIGQDEAVK(ac)AISR_	68.033	NULL	cytosol							P-loop containing nucleoside triphosphate hydrolase;ATPase, AAA-type, core;Clp ATPase, C-terminal;AAA+ ATPase domain;ClpA/B, conserved site 2;ClpA/B family;	IPR027417;IPR003959;IPR019489;IPR003593;IPR028299;IPR001270;
Cluster 3	5.06667	11	W5GUA0	Uncharacterized protein	610	1	2.0217	0.000210221	IIGQDEAVK(1)AISR	_IIGQDEAVK(ac)AISR_	94.09	NULL	cytosol							UVR domain;ClpA/B family;P-loop containing nucleoside triphosphate hydrolase;ClpA/B, conserved site 2;Double Clp-N motif;Clp, N-terminal;AAA+ ATPase domain;ATPase, AAA-type, core;Clp ATPase, C-terminal;ClpA/B, conserved site 1;	IPR001943;IPR001270;IPR027417;IPR028299;IPR023150;IPR004176;IPR003593;IPR003959;IPR019489;IPR018368;
Cluster 3	5.85455	13	W5EUJ7	Uncharacterized protein	398	1	-2.527	2.29291e-08	AVENSPFLEK(1)LK	_AVENSPFLEK(ac)LK_	125.54	NULL	cytosol				K04079	htpG:molecular chaperone HtpG;htpG:molecular chaperone HtpG;htpG:molecular chaperone HtpG;htpG:molecular chaperone HtpG;htpG:molecular chaperone HtpG;htpG:molecular chaperone HtpG;htpG:molecular chaperone HtpG;htpG:molecular chaperone HtpG;htpG:molecular chaperone HtpG;	Protein processing in endoplasmic reticulum ;Pathways in cancer ;PI3K-Akt signaling pathway ;Plant-pathogen interaction ;Progesterone-mediated oocyte maturation ;Prostate cancer ;Antigen processing and presentation ;Estrogen signaling pathway ;NOD-like receptor signaling pathway ;	Ribosomal protein S5 domain 2-type fold;Heat shock protein Hsp90, N-terminal;Heat shock protein Hsp90 family;Histidine kinase-like ATPase, C-terminal domain;	IPR020568;IPR020575;IPR001404;IPR003594;
Cluster 3	4.83333	8	W5GKA6	Uncharacterized protein	126	1	-1.8836	0.0031926	YPEAIK(1)HYNEAIR	_YPEAIK(ac)HYNEAIR_	69.92	..........KH.........	cytosol							Heat shock chaperonin-binding;Tetratricopeptide repeat;Tetratricopeptide repeat-containing domain;Tetratricopeptide TPR1;Tetratricopeptide-like helical domain;	IPR006636;IPR019734;IPR013026;IPR001440;IPR011990;
Cluster 4	6.37778	11	W5GYX5	Uncharacterized protein	57	1	-0.22789	1.69039e-06	YDTVHGQWK(1)HHEVK	_YDTVHGQWK(ac)HHEVK_	104.55	..........KH.........	cytosol				K00134	GAPDH:glyceraldehyde 3-phosphate dehydrogenase [EC:1.2.1.12];GAPDH:glyceraldehyde 3-phosphate dehydrogenase [EC:1.2.1.12];GAPDH:glyceraldehyde 3-phosphate dehydrogenase [EC:1.2.1.12];GAPDH:glyceraldehyde 3-phosphate dehydrogenase [EC:1.2.1.12];GAPDH:glyceraldehyde 3-phosphate dehydrogenase [EC:1.2.1.12];GAPDH:glyceraldehyde 3-phosphate dehydrogenase [EC:1.2.1.12];GAPDH:glyceraldehyde 3-phosphate …	Metabolic pathways ;Biosynthesis of secondary metabolites ;Biosynthesis of antibiotics ;Microbial metabolism in diverse environments ;Biosynthesis of amino acids ;Carbon metabolism ;Alzheimer's disease ;Glycolysis / Gluconeogenesis ;Carbon fixation in photosynthetic organisms ;HIF-1 signaling pathway ;	Glyceraldehyde-3-phosphate dehydrogenase, type I;NAD(P)-binding domain;Glyceraldehyde 3-phosphate dehydrogenase, catalytic domain;Glyceraldehyde 3-phosphate dehydrogenase, NAD(P) binding domain;Glyceraldehyde/Erythrose phosphate dehydrogenase family;Glyceraldehyde 3-phosphate dehydrogenase, active site;	IPR006424;IPR016040;IPR020829;IPR020828;IPR020831;IPR020830;
Cluster 4	7.0303	16	W5IAG5	Uncharacterized protein	137	1	0.71705	0.0325455	STGK(1)YYHFVR	_STGK(ac)YYHFVR_	48.284	..........KY.........	cytosol							Phosphofructokinase domain;Phosphofructokinase;	IPR000023;IPR022953;
Cluster 4	7.96154	23	W5G493	Uncharacterized protein	324	1	-0.99285	0.000509555	LAK(1)YNQLLR	_LAK(ac)YNQLLR_	108.74	..........KY.........	cytosol				K01689	ENO:enolase [EC:4.2.1.11];ENO:enolase [EC:4.2.1.11];ENO:enolase [EC:4.2.1.11];ENO:enolase [EC:4.2.1.11];ENO:enolase [EC:4.2.1.11];ENO:enolase [EC:4.2.1.11];ENO:enolase [EC:4.2.1.11];ENO:enolase [EC:4.2.1.11];ENO:enolase [EC:4.2.1.11];ENO:enolase [EC:4.2.1.11];	Metabolic pathways ;Biosynthesis of secondary metabolites ;Biosynthesis of antibiotics ;Microbial metabolism in diverse environments ;Biosynthesis of amino acids ;Carbon metabolism ;RNA degradation ;Glycolysis / Gluconeogenesis ;Methane metabolism ;HIF-1 signaling pathway ;	Enolase;Enolase C-terminal domain-like;Enolase N-terminal domain-like;Enolase, conserved site;Enolase, N-terminal;Enolase, C-terminal;	IPR000941;IPR029065;IPR029017;IPR020809;IPR020811;IPR020810;
Cluster 4	6.37778	12	C7C4X1	Uncharacterized protein	217	1	0.1256	0.0147077	AASFNIIPSSTGAAK(1)AVGK	_AASFNIIPSSTGAAK(ac)AVGK_	64.346	..........KH.........	cytosol	biological_process;single-organism carbohydrate metabolic process;carbohydrate metabolic process;metabolic process;hexose metabolic process;organic substance metabolic process;monosaccharide metabolic process;primary metabolic process;glucose metabolic process;		nucleoside phosphate binding;molecular_function;coenzyme binding;cofactor binding;nucleotide binding;heterocyclic compound binding;binding;small molecule binding;organic cyclic compound binding;NAD binding;NADP binding;oxidoreductase activity, acting on the aldehyde or oxo group of = donors;oxidoreductase activity;catalytic activity;oxidoreductase activity, acting on the aldehyde or oxo group of …	K00134	GAPDH:glyceraldehyde 3-phosphate dehydrogenase [EC:1.2.1.12];GAPDH:glyceraldehyde 3-phosphate dehydrogenase [EC:1.2.1.12];GAPDH:glyceraldehyde 3-phosphate dehydrogenase [EC:1.2.1.12];GAPDH:glyceraldehyde 3-phosphate dehydrogenase [EC:1.2.1.12];GAPDH:glyceraldehyde 3-phosphate dehydrogenase [EC:1.2.1.12];GAPDH:glyceraldehyde 3-phosphate dehydrogenase [EC:1.2.1.12];GAPDH:glyceraldehyde 3-phosphate …	Metabolic pathways ;Biosynthesis of secondary metabolites ;Biosynthesis of antibiotics ;Microbial metabolism in diverse environments ;Biosynthesis of amino acids ;Carbon metabolism ;Alzheimer's disease ;Glycolysis / Gluconeogenesis ;Carbon fixation in photosynthetic organisms ;HIF-1 signaling pathway ;	NAD(P)-binding domain;Glyceraldehyde 3-phosphate dehydrogenase, NAD(P) binding domain;Glyceraldehyde 3-phosphate dehydrogenase, catalytic domain;Glyceraldehyde/Erythrose phosphate dehydrogenase family;Glyceraldehyde 3-phosphate dehydrogenase, active site;Glyceraldehyde-3-phosphate dehydrogenase, type I;	IPR016040;IPR020828;IPR020829;IPR020831;IPR020830;IPR006424;
Cluster 4	7.0303	17	W5DNV0	Uncharacterized protein	161	1	1.0373	2.12078e-09	FAQYEQK(1)YPEDAATLK	_FAQYEQK(ac)YPEDAATLK_	106.93	..........KF.........	cytosol							Transketolase, N-terminal;Transketolase-like, pyrimidine-binding domain;Transketolase, C-terminal;Thiamin diphosphate-binding fold;Transketolase, C-terminal/Pyruvate-ferredoxin oxidoreductase, domain II;	IPR005474;IPR005475;IPR005476;IPR029061;IPR009014;
Cluster 4	7.0303	12	W5F021	Triosephosphate isomerase	179	1	-0.36159	0.00478716	DWLK(1)TNVSADVASTVR	_DWLK(ac)TNVSADVASTVR_	66.022	.........FK..........	cytosol				K01803	TPI:triosephosphate isomerase (TIM) [EC:5.3.1.1];TPI:triosephosphate isomerase (TIM) [EC:5.3.1.1];TPI:triosephosphate isomerase (TIM) [EC:5.3.1.1];TPI:triosephosphate isomerase (TIM) [EC:5.3.1.1];TPI:triosephosphate isomerase (TIM) [EC:5.3.1.1];TPI:triosephosphate isomerase (TIM) [EC:5.3.1.1];TPI:triosephosphate isomerase (TIM) [EC:5.3.1.1];TPI:triosephosphate isomerase (TIM) [EC:5.3.1.1];TPI:tri…	Metabolic pathways ;Biosynthesis of secondary metabolites ;Biosynthesis of antibiotics ;Microbial metabolism in diverse environments ;Biosynthesis of amino acids ;Carbon metabolism ;Glycolysis / Gluconeogenesis ;Carbon fixation in photosynthetic organisms ;Inositol phosphate metabolism ;Fructose and mannose metabolism ;	Triosephosphate isomerase;Aldolase-type TIM barrel;Triosephosphate isomerase, bacterial/eukaryotic;Triosephosphate isomerase, active site;	IPR000652;IPR013785;IPR022896;IPR020861;
Cluster 4	7.0303	12	W5D3Z6	Triosephosphate isomerase	256	1	1.5884	0.0223366	DWLK(1)TNVSPEVAASTR	_DWLK(ac)TNVSPEVAASTR_	52.52	.........LK..........	chloroplast				K01803	TPI:triosephosphate isomerase (TIM) [EC:5.3.1.1];TPI:triosephosphate isomerase (TIM) [EC:5.3.1.1];TPI:triosephosphate isomerase (TIM) [EC:5.3.1.1];TPI:triosephosphate isomerase (TIM) [EC:5.3.1.1];TPI:triosephosphate isomerase (TIM) [EC:5.3.1.1];TPI:triosephosphate isomerase (TIM) [EC:5.3.1.1];TPI:triosephosphate isomerase (TIM) [EC:5.3.1.1];TPI:triosephosphate isomerase (TIM) [EC:5.3.1.1];TPI:tri…	Metabolic pathways ;Biosynthesis of secondary metabolites ;Biosynthesis of antibiotics ;Microbial metabolism in diverse environments ;Biosynthesis of amino acids ;Carbon metabolism ;Glycolysis / Gluconeogenesis ;Carbon fixation in photosynthetic organisms ;Inositol phosphate metabolism ;Fructose and mannose metabolism ;	Triosephosphate isomerase;Triosephosphate isomerase, bacterial/eukaryotic;Aldolase-type TIM barrel;Triosephosphate isomerase, active site;	IPR000652;IPR022896;IPR013785;IPR020861;
Cluster 5	2.66667	11	W5HEE6	Uncharacterized protein	44	1	2.0516	0.0116987	GLLDK(1)YGPDR	_GLLDK(ac)YGPDR_	71.03	..........KY.........	cytosol							Transketolase-like, pyrimidine-binding domain;Thiamin diphosphate-binding fold;	IPR005475;IPR029061;
Cluster 5	2.85714	9	W5G513	Uncharacterized protein	126	1	2.3292	0.00100421	QTGPQGK(1)VVGK	_QTGPQGK(ac)VVGK_	93.477	NULL	mitochondria							ATP-grasp fold, subdomain 1;ATP-grasp fold, subdomain 2;ATP-grasp fold, succinyl-CoA synthetase-type;	IPR013815;IPR013816;IPR013650;
Cluster 5	2.44444	21	B2ZGL4	Plastid acetyl-CoA carboxylase	1341	1	3.2039	0.00497913	GYNEVK(1)YTPSR	_GYNEVK(ac)YTPSR_	69.864	..........KY.........	chloroplast	lipid metabolic process;lipid biosynthetic process;organic substance biosynthetic process;biosynthetic process;cellular process;small molecule biosynthetic process;oxoacid metabolic process;organic acid metabolic process;small molecule metabolic process;biological_process;monocarboxylic acid metabolic process;organic acid biosynthetic process;monocarboxylic acid biosynthetic process;single-organi…		ligase activity, forming carbon-carbon bonds;molecular_function;ligase activity;catalytic activity;CoA carboxylase activity;acetyl-CoA carboxylase activity;purine ribonucleotide binding;anion binding;ribonucleotide binding;small molecule binding;ion binding;ribonucleoside binding;purine ribonucleoside triphosphate binding;carbohydrate derivative binding;adenyl ribonucleotide binding;nucleoside ph…	K11262	ACAC:acetyl-CoA carboxylase / biotin carboxylase [EC:6.4.1.2 6.3.4.14];ACAC:acetyl-CoA carboxylase / biotin carboxylase [EC:6.4.1.2 6.3.4.14];ACAC:acetyl-CoA carboxylase / biotin carboxylase [EC:6.4.1.2 6.3.4.14];ACAC:acetyl-CoA carboxylase / biotin carboxylase [EC:6.4.1.2 6.3.4.14];ACAC:acetyl-CoA carboxylase / biotin carboxylase [EC:6.4.1.2 6.3.4.14];ACAC:acetyl-CoA carboxylase / biotin carboxy…	Metabolic pathways ;Biosynthesis of secondary metabolites ;Fatty acid metabolism ;Pyruvate metabolism ;AMPK signaling pathway ;Insulin signaling pathway ;Glucagon signaling pathway ;Propanoate metabolism ;Fatty acid biosynthesis ;Aflatoxin biosynthesis ;	Rudiment single hybrid motif;Single hybrid motif;ATP-grasp fold;Acetyl-coenzyme A carboxyltransferase, C-terminal;Biotin carboxylation domain;Acetyl-CoA carboxylase, central domain;Biotin carboxylase, C-terminal;Carbamoyl-phosphate synthase, large subunit, N-terminal;Carbamoyl-phosphate synthetase large subunit-like, ATP-binding domain;ATP-grasp fold, subdomain 2;ATP-grasp fold, subdomain 1;ClpP/…	IPR011054;IPR011053;IPR011761;IPR011763;IPR011764;IPR013537;IPR005482;IPR005481;IPR005479;IPR013816;IPR013815;IPR029045;IPR000022;IPR000089;IPR016185;
Cluster 5	2.66667	11	W5F4S8	Uncharacterized protein	175	1	-0.63838	9.65917e-16	SDNPVVLFEHVLLYNLK(1)EK	_SDNPVVLFEHVLLYNLK(ac)EK_	119.38	.........LK..........	cytosol				K00162	PDHB:pyruvate dehydrogenase E1 component beta subunit [EC:1.2.4.1];PDHB:pyruvate dehydrogenase E1 component beta subunit [EC:1.2.4.1];PDHB:pyruvate dehydrogenase E1 component beta subunit [EC:1.2.4.1];PDHB:pyruvate dehydrogenase E1 component beta subunit [EC:1.2.4.1];PDHB:pyruvate dehydrogenase E1 component beta subunit [EC:1.2.4.1];PDHB:pyruvate dehydrogenase E1 component beta subunit [EC:1.2.4.…	Metabolic pathways ;Biosynthesis of secondary metabolites ;Biosynthesis of antibiotics ;Microbial metabolism in diverse environments ;Carbon metabolism ;Glycolysis / Gluconeogenesis ;Pyruvate metabolism ;Citrate cycle (TCA cycle) ;HIF-1 signaling pathway ;Glucagon signaling pathway ;Central carbon metabolism in cancer ;	Transketolase-like, pyrimidine-binding domain;Transketolase, C-terminal;Thiamin diphosphate-binding fold;Transketolase, C-terminal/Pyruvate-ferredoxin oxidoreductase, domain II;	IPR005475;IPR005476;IPR029061;IPR009014;
Cluster 5	2.48889	12	W5GBA3	Uncharacterized protein	66	1	-1.4349	0.000105653	IHNAILQTIAEGK(1)YR	_IHNAILQTIAEGK(ac)YR_	85.163	..........KY.........	nuclear							Isopropylmalate dehydrogenase-like domain;	IPR024084;
Cluster 5	3	8	W5CC40	Uncharacterized protein	36	1	3.5211	0.000477727	LVPGWTK(1)PICIGR	_LVPGWTK(ac)PICIGR_	85.672	..........KY.........	chloroplast							Isocitrate/isopropylmalate dehydrogenase, conserved site;Isocitrate dehydrogenase NADP-dependent;Isopropylmalate dehydrogenase-like domain;	IPR019818;IPR004790;IPR024084;
Cluster 5	2.48889	12	W5G7H2	Uncharacterized protein	19	1	0.80996	0.0134833	SVIAEGK(1)YR	_SVIAEGK(ac)YR_	72.607	..........KY.........	chloroplast							Isopropylmalate dehydrogenase-like domain;	IPR024084;
Cluster 5	3	5	W5E8A8	Uncharacterized protein	40	1	-0.63886	0.000603635	ITNHDVK(1)AVEYYLK	_ITNHDVK(ac)AVEYYLK_	75.67	NULL	nuclear							Fumarate lyase, N-terminal;L-Aspartase-like;Fumarase/histidase, N-terminal;	IPR022761;IPR008948;IPR024083;
Cluster 6	19.6838	35	W5HPZ2	Uncharacterized protein	142	1	-1.28	0.0350361	ILTK(1)TFTSEFPHVER	_ILTK(ac)TFTSEFPHVER_	41.482	NULL	cytosol							Glutathione S-transferase, N-terminal;Glutathione S-transferase, C-terminal;Translation elongation factor EF1B, gamma chain, conserved;Glutathione S-transferase, C-terminal-like;Thioredoxin-like fold;	IPR004045;IPR004046;IPR001662;IPR010987;IPR012336;
Cluster 6	22.6933	29	W5DUX2	Eukaryotic translation initiation	95	1	0.1946	0.0144308	FEAK(1)FFHK	_FEAK(ac)FFHK_	71.379	..........KF.........	nuclear							WD40 repeat;WD40-repeat-containing domain;WD40/YVTN repeat-like-containing domain;	IPR001680;IPR017986;IPR015943;
Cluster 6	18.819	26	W5AFN1	Uncharacterized protein	23	1	0.42236	0.000291541	ELDLSSNEVVTK(1)YK	_ELDLSSNEVVTK(ac)YK_	84.753	..........KY.........	cytosol							Winged helix-turn-helix DNA-binding domain;Peptidase M24, structural domain;Peptidase M24, methionine aminopeptidase;Proliferation-associated protein 1;	IPR011991;IPR000994;IPR001714;IPR004545;
Cluster 7	9.24242	23	W5C7V9	ATP synthase epsilon chain, chloroplastic	321	1	1.4493	6.59914e-05	DLVEAK(1)LALR	_DLVEAK(ac)LALR_	113.15	NULL	cytosol							ATPase, F1 complex, delta/epsilon subunit;P-loop containing nucleoside triphosphate hydrolase;ATPase, F1 complex beta subunit/V1 complex, C-terminal;ATPase, alpha/beta subunit, nucleotide-binding domain, active site;ATPase, F1 complex, delta/epsilon subunit, N-terminal;ATPase, F1 complex, delta/epsilon subunit, C-terminal domain;ATPase, F1/V1/A1 complex, alpha/beta subunit, C-terminal;ATPase, F1/…	IPR001469;IPR027417;IPR024034;IPR020003;IPR020546;IPR020547;IPR000793;IPR000194;
Cluster 7	9.24242	15	W5D544	ATP synthase subunit beta	495	1	0.048778	0.00177848	AITLEEENK(1)SQK	_AITLEEENK(ac)SQK_	79.492	NULL	chloroplast				K02112	ATPF1B:F-type H+-transporting ATPase subunit beta [EC:3.6.3.14];ATPF1B:F-type H+-transporting ATPase subunit beta [EC:3.6.3.14];ATPF1B:F-type H+-transporting ATPase subunit beta [EC:3.6.3.14];	Metabolic pathways ;Oxidative phosphorylation ;Photosynthesis ;	ATPase, F1/V1/A1 complex, alpha/beta subunit, nucleotide-binding domain;ATPase, F1/V1/A1 complex, alpha/beta subunit, C-terminal;ATPase, F1 complex beta subunit/V1 complex, C-terminal;P-loop containing nucleoside triphosphate hydrolase;AAA+ ATPase domain;ATPase, alpha/beta subunit, nucleotide-binding domain, active site;ATPase, F1 complex alpha/beta subunit, N-terminal domain;ATPase, F1 complex, …	IPR000194;IPR000793;IPR024034;IPR027417;IPR003593;IPR020003;IPR004100;IPR005722;
Cluster 7	10.2747	20	W5HNV3	Uncharacterized protein (Fragment)	134	1	0.66128	0.0140626	IYHLK(1)YSPPENEEIASR	_IYHLK(ac)YSPPENEEIASR_	54.004	..........KY.........	cytosol				K00939	adk:adenylate kinase [EC:2.7.4.3];adk:adenylate kinase [EC:2.7.4.3];adk:adenylate kinase [EC:2.7.4.3];adk:adenylate kinase [EC:2.7.4.3];	Metabolic pathways ;Biosynthesis of secondary metabolites ;Biosynthesis of antibiotics ;Purine metabolism ;	Adenylate kinase, active site lid domain;Adenylate kinase subfamily;Adenylate kinase/UMP-CMP kinase;P-loop containing nucleoside triphosphate hydrolase;	IPR007862;IPR006259;IPR000850;IPR027417;
Cluster 8	6.98182	23	P08823	Uncharacterized protein (Fragment)	12	1	-0.146	0.000200405	EIAFDQK(1)SR	_EIAFDQK(ac)SR_	121.73	NULL	cytosol	biological_process;cellular process;cellular macromolecule metabolic process;protein folding;metabolic process;organic substance metabolic process;cellular protein metabolic process;protein metabolic process;macromolecule metabolic process;cellular metabolic process;primary metabolic process;protein refolding;	intracellular;cytoplasmic part;plastid;cytoplasm;organelle;membrane-bounded organelle;cell part;cell;intracellular organelle;intracellular part;cellular_component;intracellular membrane-bounded organelle;chloroplast;	purine ribonucleotide binding;anion binding;ribonucleotide binding;small molecule binding;ion binding;ribonucleoside binding;purine ribonucleoside triphosphate binding;carbohydrate derivative binding;adenyl ribonucleotide binding;nucleoside phosphate binding;molecular_function;nucleotide binding;nucleoside binding;adenyl nucleotide binding;heterocyclic compound binding;binding;purine nucleoside b…				Chaperonin Cpn60;Chaperonin Cpn60, conserved site;GroEL-like equatorial domain;GroEL-like apical domain;Chaperonin Cpn60/TCP-1 family;	IPR001844;IPR018370;IPR027413;IPR027409;IPR002423;
Cluster 8	6.98182	11	W5AEY1	Uncharacterized protein (Fragment)	20	1	0.30402	0.00605353	SAVK(1)FER	_SAVK(ac)FER_	93.374	..........KF.........	chloroplast							Chaperonin Cpn10;GroES (chaperonin 10)-like;	IPR020818;IPR011032;
Cluster 8	6.98182	11	W5I9U0	Uncharacterized protein	90	1	1.1576	0.0106289	YAGTEVEYNNSK(1)HLIMK	_YAGTEVEYNNSK(ac)HLIMK_	58.246	..........KH.........	cytosol							Chaperonin Cpn10;Chaperonin Cpn10, conserved site;GroES (chaperonin 10)-like;	IPR020818;IPR018369;IPR011032;
Cluster 9	6.97436	12	W5B1X6	Uncharacterized protein	196	1	2.147	9.20718e-09	SPTEAEK(1)YYGETK	_SPTEAEK(ac)YYGETK_	118.24	.........LK..........	chloroplast							Photosystem II PsbQ, oxygen evolving complex;PsbQ-like domain;	IPR008797;IPR023222;
Cluster 9	8.67273	13	W5AY52	Uncharacterized protein (Fragment)	93	1	3.6329	8.80086e-26	DPAFLK(1)WYR	_DPAFLK(ac)WYR_	191.85	.........LK..........	chloroplast				K08917	LHCB6:light-harvesting complex II chlorophyll a/b binding protein 6;LHCB6:light-harvesting complex II chlorophyll a/b binding protein 6;	Metabolic pathways ;Photosynthesis - antenna proteins ;	Chlorophyll A-B binding protein;Chlorophyll a/b binding protein domain;	IPR022796;IPR023329;
Cluster 9	7.82222	13	W5B3D3	Uncharacterized protein (Fragment)	93	1	-0.034385	0.00153048	WVGVEFK(1)EPVWFK	_WVGVEFK(ac)EPVWFK_	72.891	.........FK..........	cytosol				K08914	LHCB3:light-harvesting complex II chlorophyll a/b binding protein 3;LHCB3:light-harvesting complex II chlorophyll a/b binding protein 3;	Metabolic pathways ;Photosynthesis - antenna proteins ;	Chlorophyll a/b binding protein domain;Chlorophyll A-B binding protein;	IPR023329;IPR022796;
Cluster 10	4	6	W5CYY6	Uncharacterized protein	80	1	-0.22846	5.17713e-06	VHGLAGTFAHGLK(1)K	_VHGLAGTFAHGLK(ac)K_	94.688	.........LK..........	mitochondria				K00281	GLDC:glycine dehydrogenase [EC:1.4.4.2];GLDC:glycine dehydrogenase [EC:1.4.4.2];GLDC:glycine dehydrogenase [EC:1.4.4.2];GLDC:glycine dehydrogenase [EC:1.4.4.2];GLDC:glycine dehydrogenase [EC:1.4.4.2];GLDC:glycine dehydrogenase [EC:1.4.4.2];	Metabolic pathways ;Biosynthesis of secondary metabolites ;Biosynthesis of antibiotics ;Carbon metabolism ;Glycine, serine and threonine metabolism ;Glyoxylate and dicarboxylate metabolism ;	Glycine cleavage system P-protein, N-terminal;Pyridoxal phosphate-dependent transferase;	IPR020580;IPR015424;
Cluster 10	4	7	W5ECJ8	Serine hydroxymethyltransferase (Fragment)	331	1	-1.621	0.000271055	EVK(1)YDFEDK	_EVK(ac)YDFEDK_	114.51	.........LK..........	nuclear				K00600	glyA:glycine hydroxymethyltransferase [EC:2.1.2.1];glyA:glycine hydroxymethyltransferase [EC:2.1.2.1];glyA:glycine hydroxymethyltransferase [EC:2.1.2.1];glyA:glycine hydroxymethyltransferase [EC:2.1.2.1];glyA:glycine hydroxymethyltransferase [EC:2.1.2.1];glyA:glycine hydroxymethyltransferase [EC:2.1.2.1];glyA:glycine hydroxymethyltransferase [EC:2.1.2.1];glyA:glycine hydroxymethyltransferase [EC:…	Metabolic pathways ;Biosynthesis of secondary metabolites ;Biosynthesis of antibiotics ;Microbial metabolism in diverse environments ;Biosynthesis of amino acids ;Carbon metabolism ;Glycine, serine and threonine metabolism ;Glyoxylate and dicarboxylate metabolism ;Methane metabolism ;One carbon pool by folate ;Cyanoamino acid metabolism ;	Pyridoxal phosphate-dependent transferase, major region, subdomain 2;Pyridoxal phosphate-dependent transferase, major region, subdomain 1;Pyridoxal phosphate-dependent transferase;Serine hydroxymethyltransferase;Serine hydroxymethyltransferase, pyridoxal phosphate binding site;	IPR015422;IPR015421;IPR015424;IPR001085;IPR019798;
Cluster 10	4	5	W5CAD8	Uncharacterized protein	148	1	3.015	1.03231e-05	K(1)HLAPFLPSHPVIPTGGFPLPEK	_K(ac)HLAPFLPSHPVIPTGGFPLPEK_	78.531	..........KH.........	cytosol							Pyridoxal phosphate-dependent transferase, major region, subdomain 1;Pyridoxal phosphate-dependent transferase;Glycine cleavage system P-protein, N-terminal;	IPR015421;IPR015424;IPR020580;
Cluster 11	3	5	P69555	Photosystem II reaction center protein H	24	1	-2.319	3.23405e-07	TGAGSLLK(1)PLNSEYGK	_TGAGSLLK(ac)PLNSEYGK_	109.48	.........LK..........	nuclear	biological_process;cellular process;metabolic process;cellular metabolic process;photosynthesis;regulation of gene expression;gene expression;biological regulation;regulation of metabolic process;regulation of biological quality;regulation of macromolecule metabolic process;posttranscriptional regulation of gene expression;regulation of protein stability;regulation of biological process;organic s…	plastid thylakoid;photosynthetic membrane;intracellular membrane-bounded organelle;intracellular;plastid;chloroplast part;cytoplasm;organelle;thylakoid part;plastid part;chloroplast thylakoid;membrane-bounded organelle;intracellular organelle;thylakoid;cell;thylakoid membrane;cellular_component;organelle subcompartment;cytoplasmic part;membrane;cell part;intracellular organelle part;intracellular…	molecular_function;anion binding;binding;ion binding;phosphate ion binding;	K02709	psbH:photosystem II PsbH protein;psbH:photosystem II PsbH protein;	Metabolic pathways ;Photosynthesis ;	Photosystem II PsbH, phosphoprotein;	IPR001056;
Cluster 11	3	6	W5EGR5	Uncharacterized protein (Fragment)	58	1	0.040449	2.10493e-20	DAHFLK(1)YPIYVGGNR	_DAHFLK(ac)YPIYVGGNR_	151.74	..........KY.........	nuclear							Cytochrome f;Rudiment single hybrid motif;Cytochrome f large domain;	IPR002325;IPR011054;IPR024094;
Cluster 11	3	5	P12119	Cytochrome b6-f complex subunit 4	5	0.998104	-0.16438	0.0446755	GVTK(0.998)K(0.002)PDLNDPVLR	_GVTK(ac)KPDLNDPVLR_	56.569	NULL	plasma membrane	biological_process;photosynthesis;single-organism metabolic process;cellular process;metabolic process;generation of precursor metabolites and energy;photosynthesis, light reaction;electron transport chain;cellular metabolic process;oxidation-reduction process;photosynthetic electron transport chain;cellular respiration;energy derivation by oxidation of organic compounds;respiratory electron tran…	plastid thylakoid;photosynthetic membrane;intracellular membrane-bounded organelle;intracellular;plastid;chloroplast part;cytoplasm;organelle;thylakoid part;plastid part;chloroplast thylakoid;membrane-bounded organelle;intracellular organelle;thylakoid;cell;thylakoid membrane;cellular_component;organelle subcompartment;cytoplasmic part;membrane;cell part;intracellular organelle part;intracellular…	molecular_function;electron carrier activity;electron transporter, transferring electrons within cytochrome = b6/f complex of photosystem II activity;electron transporter, transferring electrons within the cyclic = electron transport pathway of photosynthesis activity;catalytic activity;oxidoreductase activity;	K02637	petD:cytochrome b6-f complex subunit 4;petD:cytochrome b6-f complex subunit 4;	Metabolic pathways ;Photosynthesis ;	Cytochrome b6/f complex, subunit IV;Cytochrome b/b6, C-terminal;	IPR005870;IPR005798;
	13.4167	23	P12112	ATP synthase subunit alpha, chloroplastic	456	1	0.60409	2.35623e-83	GYLDSLEIEQVNK(1)FLDELRK	_GYLDSLEIEQVNK(ac)FLDELRK_	212.92	..........KF.........	cytosol	energy coupled proton transmembrane transport, against = electrochemical gradient;single-organism transport;cellular process;single-organism process;single-organism cellular process;transmembrane transport;establishment of localization;monovalent inorganic cation transport;biological_process;ion transmembrane transport;hydrogen transport;transport;cation transport;proton transport;localization;io…	plastid thylakoid;photosynthetic membrane;intracellular membrane-bounded organelle;intracellular;plastid;chloroplast part;cytoplasm;organelle;thylakoid part;plastid part;chloroplast thylakoid;membrane-bounded organelle;intracellular organelle;thylakoid;cell;thylakoid membrane;cellular_component;organelle subcompartment;cytoplasmic part;membrane;cell part;intracellular organelle part;intracellular…	purine ribonucleotide binding;anion binding;ribonucleotide binding;small molecule binding;ion binding;ribonucleoside binding;purine ribonucleoside triphosphate binding;carbohydrate derivative binding;adenyl ribonucleotide binding;nucleoside phosphate binding;molecular_function;nucleotide binding;nucleoside binding;adenyl nucleotide binding;heterocyclic compound binding;binding;purine nucleoside b…	K02111	ATPF1A:F-type H+-transporting ATPase subunit alpha [EC:3.6.3.14];ATPF1A:F-type H+-transporting ATPase subunit alpha [EC:3.6.3.14];ATPF1A:F-type H+-transporting ATPase subunit alpha [EC:3.6.3.14];	Metabolic pathways ;Oxidative phosphorylation ;Photosynthesis ;	ATPase, F1/V1/A1 complex, alpha/beta subunit, nucleotide-binding domain;ATPase, F1/V1/A1 complex, alpha/beta subunit, C-terminal;P-loop containing nucleoside triphosphate hydrolase;ATPase, alpha/beta subunit, nucleotide-binding domain, active site;ATPase, F1 complex alpha/beta subunit, N-terminal domain;ATP synthase subunit alpha-like domain;ATPase, F1 complex, alpha subunit;	IPR000194;IPR000793;IPR027417;IPR020003;IPR004100;IPR023366;IPR005294;
	2	2	W5DCR8	Uncharacterized protein	72	1	-0.97663	0.005245	NVLPVLSDK(1)YR	_NVLPVLSDK(ac)YR_	72.531	..........KY.........	cytosol							Alpha/Beta hydrolase fold;Alpha/beta hydrolase fold-1;	IPR029058;IPR000073;
	19.4805	41	W5GUK3	Uncharacterized protein	13	1	-0.80063	0.000226131	K(1)YDEIDAAPEER	_K(ac)YDEIDAAPEER_	98.942	..........KY.........	cytosol							Translation elongation factor EFTu/EF1A, domain 2;Translation elongation factor EFTu/EF1A, C-terminal;Translation elongation factor EFTu/EF1A, bacterial/organelle;P-loop containing nucleoside triphosphate hydrolase;Elongation factor, GTP-binding domain;Translation elongation factor EF1A/initiation factor IF2gamma, C-terminal;Translation protein, beta-barrel domain;	IPR004161;IPR004160;IPR004541;IPR027417;IPR000795;IPR009001;IPR009000;
	8.83636	15	W5G2J5	Uncharacterized protein	148	1	1.7636	0.0365409	SIPTVLMFK(1)DGEK	_SIPTVLMFK(ac)DGEK_	47.037	.........FK..........	chloroplast							Thioredoxin-like fold;Thioredoxin domain;Thioredoxin;Thioredoxin, conserved site;	IPR012336;IPR013766;IPR005746;IPR017937;
	14.6691	18	W5DXY4	Uncharacterized protein	101	1	-0.72811	0.009562	SCEDK(1)YNK	_SCEDK(ac)YNK_	77.318	..........KY.........	cytosol							Ribosomal protein S1, RNA-binding domain;RNA-binding domain, S1;Translation initiation factor 2, alpha subunit;Translation initiation factor 2, alpha subunit, middle domain;Nucleic acid-binding, OB-fold;	IPR003029;IPR022967;IPR011488;IPR024054;IPR012340;
	3	4	W5HGR2	Ribulose bisphosphate carboxylase large chain	447	1	-1.0768	1.13372e-09	AACK(1)WSPELAAACEVWK	_AACK(ac)WSPELAAACEVWK_	105.9	..........KF.........	cytosol				K01601	rbcL:ribulose-bisphosphate carboxylase large chain [EC:4.1.1.39];rbcL:ribulose-bisphosphate carboxylase large chain [EC:4.1.1.39];rbcL:ribulose-bisphosphate carboxylase large chain [EC:4.1.1.39];rbcL:ribulose-bisphosphate carboxylase large chain [EC:4.1.1.39];rbcL:ribulose-bisphosphate carboxylase large chain [EC:4.1.1.39];	Metabolic pathways ;Microbial metabolism in diverse environments ;Carbon metabolism ;Glyoxylate and dicarboxylate metabolism ;Carbon fixation in photosynthetic organisms ;	Ribulose bisphosphate carboxylase, large chain, active site;Ribulose bisphosphate carboxylase, large subunit;Ribulose bisphosphate carboxylase, large subunit, ferrodoxin-like N-terminal;Ribulose bisphosphate carboxylase, large subunit, N-terminal;Ribulose bisphosphate carboxylase, large subunit, C-terminal;	IPR020878;IPR020888;IPR017443;IPR017444;IPR000685;
	5.5	9	W5ESZ3	Uncharacterized protein	115	1	1.4289	5.47003e-130	KPEDFAK(1)YQAFELIHAR	_KPEDFAK(ac)YQAFELIHAR_	266.23	..........KY.........	chloroplast				K08916	LHCB5:light-harvesting complex II chlorophyll a/b binding protein 5;LHCB5:light-harvesting complex II chlorophyll a/b binding protein 5;	Metabolic pathways ;Photosynthesis - antenna proteins ;	Chlorophyll a/b binding protein domain;Chlorophyll A-B binding protein;	IPR023329;IPR022796;
	6.80556	11	Q00434	Uncharacterized protein	216	1	-2.9267	7.78166e-84	TADGDEGGK(1)HQLITATVADGK	_TADGDEGGK(ac)HQLITATVADGK_	214.86	..........KH.........	chloroplast	biological_process;cellular process;metabolic process;cellular metabolic process;photosynthesis;	plastid thylakoid;photosynthetic membrane;intracellular membrane-bounded organelle;intracellular;plastid;chloroplast part;cytoplasm;organelle;thylakoid part;plastid part;chloroplast thylakoid;membrane-bounded organelle;intracellular organelle;thylakoid;cell;thylakoid membrane;cellular_component;organelle subcompartment;cytoplasmic part;membrane;cell part;intracellular organelle part;intracellular…	molecular_function;binding;cation binding;ion binding;metal ion binding;calcium ion binding;	K02717	psbP:photosystem II oxygen-evolving enhancer protein 2;psbP:photosystem II oxygen-evolving enhancer protein 2;	Metabolic pathways ;Photosynthesis ;	Mog1/PsbP, alpha/beta/alpha sandwich;Photosystem II PsbP, oxygen evolving complex;	IPR016123;IPR002683;
	6.80556	8	W5B4V1	Eukaryotic translation initiation	130	1	-1.6342	0.0322831	EYFK(1)FLNK	_EYFK(ac)FLNK_	51.346	..........KF.........	cytosol							Proteasome component (PCI) domain;Winged helix-turn-helix DNA-binding domain;	IPR000717;IPR011991;
	6.10909	10	W5D5L4	Fructose-bisphosphate aldolase (Fragment)	132	1	-0.44355	4.54478e-05	CAK(1)YYEAGAR	_CAK(ac)YYEAGAR_	115.23	..........KY.........	cytosol				K01623	ALDO:fructose-bisphosphate aldolase, class I [EC:4.1.2.13];ALDO:fructose-bisphosphate aldolase, class I [EC:4.1.2.13];ALDO:fructose-bisphosphate aldolase, class I [EC:4.1.2.13];ALDO:fructose-bisphosphate aldolase, class I [EC:4.1.2.13];ALDO:fructose-bisphosphate aldolase, class I [EC:4.1.2.13];ALDO:fructose-bisphosphate aldolase, class I [EC:4.1.2.13];ALDO:fructose-bisphosphate aldolase, class I …	Metabolic pathways ;Biosynthesis of secondary metabolites ;Biosynthesis of antibiotics ;Microbial metabolism in diverse environments ;Biosynthesis of amino acids ;Carbon metabolism ;Glycolysis / Gluconeogenesis ;Carbon fixation in photosynthetic organisms ;Methane metabolism ;Fructose and mannose metabolism ;Pentose phosphate pathway ;	Fructose-bisphosphate aldolase class-I active site;Fructose-bisphosphate aldolase, class-I;Aldolase-type TIM barrel;	IPR029768;IPR000741;IPR013785;
	21.7609	24	W5DPE9	Uncharacterized protein (Fragment)	218	1	-1.6571	0.00659655	LEGDDLDAFK(1)K	_LEGDDLDAFK(ac)K_	92.247	.........FK..........	chloroplast							Mss4-like;Mss4/translationally controlled tumour-associated TCTP;Translationally controlled tumour protein;Translationally controlled tumour protein, conserved site;	IPR011057;IPR011323;IPR018105;IPR018103;
	5.57143	12	W5B3P3	NADP-dependent glyceraldehyde-3-phosphate dehydrogenase	92	1	-0.55224	0.0217453	NK(1)YCLSSK	_NK(ac)YCLSSK_	64.485	..........KY.........	cytosol				K18978	gapN:glyceraldehyde-3-phosphate dehydrogenase [NAD(P)+] [EC:1.2.1.90];gapN:glyceraldehyde-3-phosphate dehydrogenase [NAD(P)+] [EC:1.2.1.90];gapN:glyceraldehyde-3-phosphate dehydrogenase [NAD(P)+] [EC:1.2.1.90];gapN:glyceraldehyde-3-phosphate dehydrogenase [NAD(P)+] [EC:1.2.1.90];gapN:glyceraldehyde-3-phosphate dehydrogenase [NAD(P)+] [EC:1.2.1.90];	Metabolic pathways ;Microbial metabolism in diverse environments ;Carbon metabolism ;Glycolysis / Gluconeogenesis ;Pentose phosphate pathway ;	Aldehyde dehydrogenase, glutamic acid active site;Aldehyde dehydrogenase, C-terminal;Aldehyde/histidinol dehydrogenase;Aldehyde dehydrogenase N-terminal domain;Aldehyde dehydrogenase, cysteine active site;Aldehyde dehydrogenase domain;	IPR029510;IPR016163;IPR016161;IPR016162;IPR016160;IPR015590;
	1.66667	5	W5BWH9	Uncharacterized protein	23	1	-0.38902	0.0317291	VK(1)YELDK	_VK(ac)YELDK_	51.193	..........KY.........	cytosol							Inorganic pyrophosphatase;	IPR008162;
	9	11	W5EYS2	Lysine--tRNA ligase	323	1	0.85593	4.94827e-19	IK(1)YHANGVDNPPIEIDFTPPFR	_IK(ac)YHANGVDNPPIEIDFTPPFR_	123.19	..........KY.........	cytosol							Aminoacyl-tRNA synthetase, class II (D/K/N);OB-fold nucleic acid binding domain, AA-tRNA synthetase-type;Nucleic acid-binding, OB-fold;Aminoacyl-tRNA synthetase, class II;Lysyl-tRNA synthetase, class II, C-terminal;	IPR004364;IPR004365;IPR012340;IPR006195;IPR018149;
	5	5	W5GSX0	Uncharacterized protein	248	1	1.6272	2.8384e-09	EADVISLHPVLDK(1)TTYHLINPER	_EADVISLHPVLDK(ac)TTYHLINPER_	98.376	..........KY.........	chloroplast				K15893	HPR1:hydroxypyruvate reductase 1;HPR1:hydroxypyruvate reductase 1;HPR1:hydroxypyruvate reductase 1;HPR1:hydroxypyruvate reductase 1;HPR1:hydroxypyruvate reductase 1;HPR1:hydroxypyruvate reductase 1;	Metabolic pathways ;Biosynthesis of secondary metabolites ;Biosynthesis of antibiotics ;Carbon metabolism ;Glycine, serine and threonine metabolism ;Glyoxylate and dicarboxylate metabolism ;	D-isomer specific 2-hydroxyacid dehydrogenase, NAD-binding domain conserved site 1;D-isomer specific 2-hydroxyacid dehydrogenase, catalytic domain;D-isomer specific 2-hydroxyacid dehydrogenase, NAD-binding domain;NAD(P)-binding domain;	IPR029752;IPR006139;IPR006140;IPR016040;
	13.4167	24	P12862	Uncharacterized protein (Fragment)	486	1	0.34905	4.34975e-09	SFLEK(1)GGLTNER	_SFLEK(ac)GGLTNER_	130.1	NULL	cytosol	energy coupled proton transmembrane transport, against = electrochemical gradient;single-organism transport;cellular process;single-organism process;single-organism cellular process;transmembrane transport;establishment of localization;monovalent inorganic cation transport;biological_process;ion transmembrane transport;hydrogen transport;transport;cation transport;proton transport;localization;io…	organelle envelope;mitochondrial membrane;cell;mitochondrial envelope;cellular_component;intracellular membrane-bounded organelle;envelope;mitochondrion;intracellular;cytoplasmic part;cytoplasm;membrane;organelle;organelle inner membrane;organelle membrane;mitochondrial part;membrane-bounded organelle;intracellular organelle part;cell part;intracellular organelle;intracellular part;organelle part…	purine ribonucleotide binding;anion binding;ribonucleotide binding;small molecule binding;ion binding;ribonucleoside binding;purine ribonucleoside triphosphate binding;carbohydrate derivative binding;adenyl ribonucleotide binding;nucleoside phosphate binding;molecular_function;nucleotide binding;nucleoside binding;adenyl nucleotide binding;heterocyclic compound binding;binding;purine nucleoside b…	K02132	ATPeF1A:F-type H+-transporting ATPase subunit alpha;ATPeF1A:F-type H+-transporting ATPase subunit alpha;ATPeF1A:F-type H+-transporting ATPase subunit alpha;ATPeF1A:F-type H+-transporting ATPase subunit alpha;ATPeF1A:F-type H+-transporting ATPase subunit alpha;	Metabolic pathways ;Oxidative phosphorylation ;Huntington's disease ;Alzheimer's disease ;Parkinson's disease ;	ATP synthase subunit alpha-like domain;ATPase, F1 complex alpha/beta subunit, N-terminal domain;ATPase, F1 complex, alpha subunit;ATPase, alpha/beta subunit, nucleotide-binding domain, active site;ATPase, F1/V1/A1 complex, alpha/beta subunit, C-terminal;ATPase, F1/V1/A1 complex, alpha/beta subunit, nucleotide-binding domain;P-loop containing nucleoside triphosphate hydrolase;	IPR023366;IPR004100;IPR005294;IPR020003;IPR000793;IPR000194;IPR027417;
	2	3	W5CSF5	Uncharacterized protein	283	1	2.1983	0.0338048	AQPQFLNDWK(1)AK	_AQPQFLNDWK(ac)AK_	44.367	NULL	chloroplast				K04035	E1.14.13.81:magnesium-protoporphyrin IX monomethyl ester (oxidative) cyclase [EC:1.14.13.81];E1.14.13.81:magnesium-protoporphyrin IX monomethyl ester (oxidative) cyclase [EC:1.14.13.81];E1.14.13.81:magnesium-protoporphyrin IX monomethyl ester (oxidative) cyclase [EC:1.14.13.81];	Metabolic pathways ;Biosynthesis of secondary metabolites ;Porphyrin and chlorophyll metabolism ;	Magnesium-protoporphyrin IX monomethyl ester aerobic oxidative cyclase;Ferritin-like superfamily;Rubrerythrin;	IPR008434;IPR009078;IPR003251;
	19.4805	28	W5B8G5	Uncharacterized protein	59	1	-1.6402	0.0131241	GITITSAATTAVWDK(1)HR	_GITITSAATTAVWDK(ac)HR_	58.712	..........KH.........	cytosol							Ribosomal protein S5 domain 2-type fold, subgroup;Small GTP-binding protein domain;Translation elongation factor EFG/EF2, domain IV;Ribosomal protein S5 domain 2-type fold;Translation elongation factor EFTu/EF1A, domain 2;Translation elongation factor EFG/EF2;P-loop containing nucleoside triphosphate hydrolase;Elongation factor G, III-V domain;Translation protein, beta-barrel domain;Elongation fa…	IPR014721;IPR005225;IPR005517;IPR020568;IPR004161;IPR004540;IPR027417;IPR009022;IPR009000;IPR000795;IPR000640;
	17.7158	21	W5DKH2	Eukaryotic translation initiation factor 3 su	35	1	0.54706	8.23335e-13	NHLANLNK(1)YR	_NHLANLNK(ac)YR_	163.16	..........KY.........	mitochondria							Proteasome component (PCI) domain;	IPR000717;
	2.03636	30	W5C780	Uncharacterized protein	818	1	0.30339	0.00060118	DLVELK(1)SER	_DLVELK(ac)SER_	107.79	.........LK..........	chloroplast				K00284	E1.4.7.1:glutamate synthase (ferredoxin) [EC:1.4.7.1];E1.4.7.1:glutamate synthase (ferredoxin) [EC:1.4.7.1];E1.4.7.1:glutamate synthase (ferredoxin) [EC:1.4.7.1];	Microbial metabolism in diverse environments ;Glyoxylate and dicarboxylate metabolism ;Nitrogen metabolism ;	Aldolase-type TIM barrel;Glutamate synthase, central-N;Class II glutamine amidotransferase domain;Glutamate synthase domain;Glutamate synthase, alpha subunit, C-terminal;Glutamine amidotransferase type 2 domain;Nucleophile aminohydrolases, N-terminal;	IPR013785;IPR006982;IPR000583;IPR002932;IPR002489;IPR017932;IPR029055;
	3	4	W5DCE4	Uncharacterized protein	253	1	0.16408	0.0203185	GVPK(1)FLR	_GVPK(ac)FLR_	68.485	..........KF.........	cytosol				K01595	ppc:phosphoenolpyruvate carboxylase [EC:4.1.1.31];ppc:phosphoenolpyruvate carboxylase [EC:4.1.1.31];ppc:phosphoenolpyruvate carboxylase [EC:4.1.1.31];ppc:phosphoenolpyruvate carboxylase [EC:4.1.1.31];ppc:phosphoenolpyruvate carboxylase [EC:4.1.1.31];ppc:phosphoenolpyruvate carboxylase [EC:4.1.1.31];ppc:phosphoenolpyruvate carboxylase [EC:4.1.1.31];	Metabolic pathways ;Microbial metabolism in diverse environments ;Carbon metabolism ;Pyruvate metabolism ;Carbon fixation in photosynthetic organisms ;Methane metabolism ;Carbon fixation pathways in prokaryotes ;	Pyruvate/Phosphoenolpyruvate kinase-like domain;Phosphoenolpyruvate carboxylase;Phosphoenolpyruvate carboxylase, bacterial/plant-type;Phosphoenolpyruvate carboxylase, active site;	IPR015813;IPR021135;IPR022805;IPR018129;
	0.666667	2	W5GZB8	Uncharacterized protein	288	1	-0.4554	0.0364828	VVLVDHADFLK(1)ELH	_VVLVDHADFLK(ac)ELH_	55.176	NULL	cytosol				K01759	GLO1:lactoylglutathione lyase [EC:4.4.1.5];GLO1:lactoylglutathione lyase [EC:4.4.1.5];	Pyruvate metabolism ;MAPK signaling pathway - yeast ;	Glyoxalase/fosfomycin resistance/dioxygenase domain;Glyoxalase I;Glyoxalase/Bleomycin resistance protein/Dihydroxybiphenyl dioxygenase;Glyoxalase I, conserved site;	IPR004360;IPR004361;IPR029068;IPR018146;
	2	3	W5I2M8	Uncharacterized protein	189	1	1.3409	0.0108898	EFHK(1)VIGK	_EFHK(ac)VIGK_	80.165	NULL	cytosol				K01696	trpB:tryptophan synthase beta chain [EC:4.2.1.20];trpB:tryptophan synthase beta chain [EC:4.2.1.20];trpB:tryptophan synthase beta chain [EC:4.2.1.20];trpB:tryptophan synthase beta chain [EC:4.2.1.20];trpB:tryptophan synthase beta chain [EC:4.2.1.20];	Metabolic pathways ;Biosynthesis of secondary metabolites ;Biosynthesis of amino acids ;Glycine, serine and threonine metabolism ;Phenylalanine, tyrosine and tryptophan biosynthesis ;	Tryptophan synthase beta chain/beta chain-like;Tryptophan synthase, beta chain;Tryptophan synthase, beta chain, conserved site;Tryptophan synthase beta subunit-like PLP-dependent enzyme;	IPR023026;IPR006654;IPR006653;IPR001926;
	1.2	5	W5AGK9	Nucleoside diphosphate kinase (Fragment)	35	1	-2.4438	0.0215728	GFYLK(1)GLK	_GFYLK(ac)GLK_	66.429	.........LK..........	cytosol				K00940	ndk:nucleoside-diphosphate kinase [EC:2.7.4.6];ndk:nucleoside-diphosphate kinase [EC:2.7.4.6];ndk:nucleoside-diphosphate kinase [EC:2.7.4.6];ndk:nucleoside-diphosphate kinase [EC:2.7.4.6];ndk:nucleoside-diphosphate kinase [EC:2.7.4.6];	Metabolic pathways ;Biosynthesis of secondary metabolites ;Biosynthesis of antibiotics ;Purine metabolism ;Pyrimidine metabolism ;	Nucleoside diphosphate kinase;Nucleoside diphosphate kinase, active site;	IPR001564;IPR023005;
	2	9	W5EJL3	Uncharacterized protein	127	1	0.59226	0.0037694	NLIDYIQK(1)HYTASR	_NLIDYIQK(ac)HYTASR_	66.246	..........KH.........	cytosol							Peptidase M16, N-terminal;Metalloenzyme, LuxS/M16 peptidase-like;Peptidase M16 domain;Peptidase M16, C-terminal domain;	IPR011765;IPR011249;IPR011237;IPR007863;
	1.66667	3	Q41630	Uncharacterized protein	273	1	-1.1554	0.000177273	MMMTSGEAVK(1)YK	_MMMTSGEAVK(ac)YK_	103.44	.........FK..........	chloroplast	biological_process;single-organism transport;cellular process;single-organism process;single-organism cellular process;transport;establishment of localization;localization;transmembrane transport;	membrane;intrinsic to membrane;cellular_component;membrane part;integral to membrane;organelle envelope;mitochondrial membrane;cell;mitochondrial envelope;intracellular membrane-bounded organelle;envelope;mitochondrion;intracellular;cytoplasmic part;cytoplasm;organelle;organelle inner membrane;organelle membrane;mitochondrial part;membrane-bounded organelle;intracellular organelle part;cell part;…	molecular_function;transporter activity;	K05863	SLC25A4S:solute carrier family 25 (mitochondrial adenine nucleotide translocator), member 4/5/6/31;SLC25A4S:solute carrier family 25 (mitochondrial adenine nucleotide translocator), member 4/5/6/31;SLC25A4S:solute carrier family 25 (mitochondrial adenine nucleotide translocator), member 4/5/6/31;SLC25A4S:solute carrier family 25 (mitochondrial adenine nucleotide translocator), member 4/5/6/31;SLC…	Huntington's disease ;Parkinson's disease ;HTLV-I infection ;cGMP-PKG signaling pathway ;Calcium signaling pathway ;	Mitochondrial substrate/solute carrier;Mitochondrial carrier protein;Adenine nucleotide translocator 1;Mitochondrial carrier domain;	IPR018108;IPR002067;IPR002113;IPR023395;
	3	5	W5CES6	Uncharacterized protein (Fragment)	17	1	0.69222	0.000834312	YTSIANK(1)YK	_YTSIANK(ac)YK_	103.55	..........KY.........	mitochondria							Thioredoxin domain;Thioredoxin-like fold;	IPR013766;IPR012336;
	2.4	7	W5D7Q4	Uncharacterized protein	67	1	-0.97051	0.02634	TYPDNK(1)HVK	_TYPDNK(ac)HVK_	57.55	..........KH.........	chloroplast							Thioredoxin-like fold;Redoxin;	IPR012336;IPR013740;
	8.67273	12	W5HIH7	Uncharacterized protein (Fragment)	418	1	3.3101	1.58821e-05	EVENSIEEFK(1)R	_EVENSIEEFK(ac)R_	110.08	.........FK..........	cytosol							Peptidyl-prolyl cis-trans isomerase, FKBP-type, domain;Trigger factor;Trigger factor/SurA domain;Trigger factor, ribosome-binding, bacterial;Trigger factor, C-terminal domain;	IPR001179;IPR005215;IPR027304;IPR008881;IPR008880;
	1.2	4	W5EXE3	Uncharacterized protein	116	1	-0.34125	0.0295917	GIPK(1)YYTDETHR	_GIPK(ac)YYTDETHR_	50.46	..........KY.........	cytosol							Cytochrome b/b6, C-terminal;	IPR005798;
	11.6044	13	W5BZ42	50S ribosomal protein L20	39	1	2.2177	0.00194621	VYK(1)VFDSYSK	_VYK(ac)VFDSYSK_	84.896	NULL	mitochondria							Ribosomal protein L20;	IPR005813;
	13.8833	21	W5BKA4	Elongation factor 1-alpha	84	1	-0.019188	9.14525e-06	FETTK(1)YSCTVIDAPGHR	_FETTK(ac)YSCTVIDAPGHR_	88.19	..........KY.........	cytosol				K03231	EEF1A:elongation factor 1-alpha;EEF1A:elongation factor 1-alpha;	RNA transport ;Legionellosis ;	Translation protein, beta-barrel domain;Elongation factor, GTP-binding domain;Translation elongation factor EFTu/EF1A, domain 2;Translation elongation factor EFTu/EF1A, C-terminal;P-loop containing nucleoside triphosphate hydrolase;Translation elongation factor EF1A, eukaryotic/archaeal;	IPR009000;IPR000795;IPR004161;IPR004160;IPR027417;IPR004539;
	0.666667	2	W5CLR7	Uncharacterized protein	69	1	1.5345	0.0213971	AIAK(1)YILR	_AIAK(ac)YILR_	66.073	..........KY.........	chloroplast							Thioredoxin-like fold;Glutathione S-transferase, N-terminal;Glutathione S-transferase, C-terminal;Glutathione S-transferase, C-terminal-like;	IPR012336;IPR004045;IPR004046;IPR010987;
	4	4	W5GVM3	Uncharacterized protein	179	1	1.0094	0.000827771	EFHSK(1)FYHPSNAR	_EFHSK(ac)FYHPSNAR_	77.192	.........FK..........	cytosol							Peptidase M16C associated;Peptidase M16, C-terminal domain;Metalloenzyme, LuxS/M16 peptidase-like;Peptidase M16 domain;Peptidase M16, N-terminal;	IPR013578;IPR007863;IPR011249;IPR011237;IPR011765;
	2.2	6	W5AM16	Uncharacterized protein	411	1	-0.49886	0.00142414	HFNVGK(1)YR	_HFNVGK(ac)YR_	108.46	..........KY.........	cytosol				K01103	PFKFB3:6-phosphofructo-2-kinase / fructose-2,6-biphosphatase 3 [EC:2.7.1.105 3.1.3.46];PFKFB3:6-phosphofructo-2-kinase / fructose-2,6-biphosphatase 3 [EC:2.7.1.105 3.1.3.46];PFKFB3:6-phosphofructo-2-kinase / fructose-2,6-biphosphatase 3 [EC:2.7.1.105 3.1.3.46];	AMPK signaling pathway ;Fructose and mannose metabolism ;HIF-1 signaling pathway ;	Histidine phosphatase superfamily;Fructose-2,6-bisphosphatase;P-loop containing nucleoside triphosphate hydrolase;Immunoglobulin-like fold;Carbohydrate-binding-like fold;Histidine phosphatase superfamily, clade-1;6-phosphofructo-2-kinase;Phosphoglycerate/bisphosphoglycerate mutase, active site;Carbohydrate binding module family 20;	IPR029033;IPR003094;IPR027417;IPR013783;IPR013784;IPR013078;IPR013079;IPR001345;IPR002044;
	1.09091	16	W5EHV3	Uncharacterized protein	221	1	2.1768	0.019125	SNDGLLSLK(1)TNK	_SNDGLLSLK(ac)TNK_	61.415	.........LK..........	cytosol							Pyridine nucleotide-disulphide oxidoreductase, class I, active site;Pyridine nucleotide-disulphide oxidoreductase, dimerisation domain;FAD-dependent pyridine nucleotide-disulphide oxidoreductase;FAD/NAD-linked reductase, dimerisation domain;Pyridine nucleotide-disulphide oxidoreductase, NAD-binding domain;Pyridine nucleotide-disulphide oxidoreductase, FAD/NAD(P)-binding domain;	IPR012999;IPR004099;IPR013027;IPR016156;IPR001327;IPR023753;
	2	2	W5IBM7	Uncharacterized protein	16	1	0.98768	0.0333962	YVFYSIHNCDK(1)HPEVPLMEIK	_YVFYSIHNCDK(ac)HPEVPLMEIK_	40.047	..........KH.........	cytosol							NmrA-like domain;NAD(P)-binding domain;	IPR008030;IPR016040;
	0.333333	5	W5EHG1	Catalase-1	401	1	0.87706	0.0196919	FDPAK(1)HAPR	_FDPAK(ac)HAPR_	67.897	..........KF.........	peroxisome				K03781	katE:catalase [EC:1.11.1.6];katE:catalase [EC:1.11.1.6];katE:catalase [EC:1.11.1.6];katE:catalase [EC:1.11.1.6];katE:catalase [EC:1.11.1.6];katE:catalase [EC:1.11.1.6];katE:catalase [EC:1.11.1.6];katE:catalase [EC:1.11.1.6];	Biosynthesis of secondary metabolites ;Biosynthesis of antibiotics ;Carbon metabolism ;Peroxisome ;Glyoxylate and dicarboxylate metabolism ;Tryptophan metabolism ;FoxO signaling pathway ;Amyotrophic lateral sclerosis (ALS) ;	Catalase-like domain;Catalase active site;Catalase core domain;Catalase haem-binding site;Catalase immune-responsive domain;Catalase, mono-functional, haem-containing;	IPR020835;IPR024708;IPR011614;IPR002226;IPR010582;IPR018028;
	4	5	W5EUU2	Uncharacterized protein	115	1	2.2834	0.00505954	GADK(1)YEDEQYLGK	_GADK(ac)YEDEQYLGK_	66.004	..........KY.........	mitochondria							Peroxisomal biogenesis factor 11;	IPR008733;
	0	1	W5C793	Uncharacterized protein	335	1	-3.1123	0.0190956	LSSFDK(1)YK	_LSSFDK(ac)YK_	67.507	..........KY.........	cytosol							ATPase, V1 complex, subunit H;Armadillo-like helical;ATPase, V1 complex, subunit H, C-terminal;Armadillo-type fold;	IPR004908;IPR011989;IPR011987;IPR016024;
	0.666667	2	W5HZG4	Uncharacterized protein	41	1	-3.21	0.00235114	GPK(1)YQEIVNIR	_GPK(ac)YQEIVNIR_	80.737	..........KY.........	cytoskeleton							ATPase, F1/V1/A1 complex, alpha/beta subunit, nucleotide-binding domain;ATPase, F1 complex alpha/beta subunit, N-terminal domain;P-loop containing nucleoside triphosphate hydrolase;	IPR000194;IPR004100;IPR027417;
	2	6	D8L9K9	Uncharacterized	228	1	3.4893	0.0284402	NWDTPTAK(1)YVEK	_NWDTPTAK(ac)YVEK_	49.298	..........KY.........	chloroplast	biological_process;metabolic process;organic substance metabolic process;primary metabolic process;carbohydrate metabolic process;		molecular_function;phosphoric ester hydrolase activity;phosphatase activity;hydrolase activity;hydrolase activity, acting on ester bonds;carbohydrate phosphatase activity;catalytic activity;sugar-phosphatase activity;fructose 1,6-bisphosphate 1-phosphatase activity;	K03841	FBP:fructose-1,6-bisphosphatase I [EC:3.1.3.11];FBP:fructose-1,6-bisphosphatase I [EC:3.1.3.11];FBP:fructose-1,6-bisphosphatase I [EC:3.1.3.11];FBP:fructose-1,6-bisphosphatase I [EC:3.1.3.11];FBP:fructose-1,6-bisphosphatase I [EC:3.1.3.11];FBP:fructose-1,6-bisphosphatase I [EC:3.1.3.11];FBP:fructose-1,6-bisphosphatase I [EC:3.1.3.11];FBP:fructose-1,6-bisphosphatase I [EC:3.1.3.11];FBP:fructose-1,…	Metabolic pathways ;Biosynthesis of secondary metabolites ;Biosynthesis of antibiotics ;Microbial metabolism in diverse environments ;Carbon metabolism ;Glycolysis / Gluconeogenesis ;AMPK signaling pathway ;Carbon fixation in photosynthetic organisms ;Methane metabolism ;Fructose and mannose metabolism ;Insulin signaling pathway ;Pentose phosphate pathway ;	Fructose-1,6-bisphosphatase class 1/Sedoheputulose-1,7-bisphosphatase;Fructose-1,6-bisphosphatase;	IPR000146;IPR028343;
	3	5	W5BV67	Uncharacterized protein	25	1	-0.53358	2.10478e-09	IDHDANPQIIEK(1)YK	_IDHDANPQIIEK(ac)YK_	114.21	..........KY.........	cytosol							Thioredoxin domain;Thioredoxin-like fold;	IPR013766;IPR012336;
	1.4	4	W5FYH5	Uncharacterized protein	248	1	-1.4693	0.0334819	IQCHVENK(1)FR	_IQCHVENK(ac)FR_	48.998	..........KF.........	chloroplast				K01876	DARS:aspartyl-tRNA synthetase [EC:6.1.1.12];	Aminoacyl-tRNA biosynthesis ;	OB-fold nucleic acid binding domain, AA-tRNA synthetase-type;Aminoacyl-tRNA synthetase, class II (D/K/N);Aspartyl-tRNA synthetases;Nucleic acid-binding, OB-fold;Aminoacyl-tRNA synthetase, class II;Aspartyl/Asparaginyl-tRNA synthetase, class IIb;	IPR004365;IPR004364;IPR004523;IPR012340;IPR006195;IPR002312;
	6	11	W5B7Y9	Uncharacterized protein	154	1	-0.38012	2.8889e-06	EDLSK(1)MYFSDFK	_EDLSK(ac)MYFSDFK_	110.98	NULL	cytosol				K00605	gcvT:aminomethyltransferase [EC:2.1.2.10];gcvT:aminomethyltransferase [EC:2.1.2.10];gcvT:aminomethyltransferase [EC:2.1.2.10];gcvT:aminomethyltransferase [EC:2.1.2.10];gcvT:aminomethyltransferase [EC:2.1.2.10];gcvT:aminomethyltransferase [EC:2.1.2.10];gcvT:aminomethyltransferase [EC:2.1.2.10];	Metabolic pathways ;Biosynthesis of secondary metabolites ;Biosynthesis of antibiotics ;Carbon metabolism ;Glycine, serine and threonine metabolism ;Glyoxylate and dicarboxylate metabolism ;One carbon pool by folate ;	Glycine cleavage T-protein, C-terminal barrel domain;Glycine cleavage T-protein/YgfZ, C-terminal domain;Glycine cleavage T-protein-like, N-terminal;Glycine cleavage system T protein;GTP-binding protein TrmE/Glycine cleavage system T protein, domain 1;	IPR013977;IPR029043;IPR006222;IPR006223;IPR027266;
	0.666667	2	W5BFP4	Uncharacterized protein	77	1	-1.8075	0.000124258	QACDK(1)FDPSFYPR	_QACDK(ac)FDPSFYPR_	93.348	..........KF.........	peroxisome							Coproporphyrinogen III oxidase, conserved site;Coproporphyrinogen III oxidase, aerobic;	IPR018375;IPR001260;
	3.04762	7	W5GK33	Uncharacterized protein	100	1	-1.1587	0.0319452	EMIQK(1)YK	_EMIQK(ac)YK_	49.358	NULL	cytosol							Thioredoxin-like fold;Thioredoxin domain;	IPR012336;IPR013766;
	2	2	W5C8P5	Chloroplast-localized Ptr ToxA-binding protein1	251	1	0.3199	0.0146264	ELLK(1)EYIER	_ELLK(ac)EYIER_	67.334	.........LK..........	chloroplast							Photosystem II Psp29, biogenesis;	IPR017499;
	5.78571	10	W5FZ51	Photosystem II reaction center P	87	1	0.71224	0.0138337	PAAVEAK(1)YVMR	_PAAVEAK(ac)YVMR_	66.267	..........KY.........	chloroplast				K08903	psb28:photosystem II 13kDa protein;psb28:photosystem II 13kDa protein;	Metabolic pathways ;Photosynthesis ;	Photosystem II Psb28, class 1;	IPR005610;
	3	3	W5FFB8	Uncharacterized protein	17	1	0.523	0.0345157	AEVMYDK(1)YSGR	_AEVMYDK(ac)YSGR_	46.358	..........KY.........	cytosol							Nucleotide-binding alpha-beta plait domain;RNA recognition motif domain;	IPR012677;IPR000504;
	1.2	5	W5FLB0	Cysteine synthase	307	1	2.7543	0.00133898	IDGLVSGIGTGGTITGTGK(1)YLK	_IDGLVSGIGTGGTITGTGK(ac)YLK_	77.221	..........KY.........	chloroplast				K01738	cysK:cysteine synthase A [EC:2.5.1.47];cysK:cysteine synthase A [EC:2.5.1.47];cysK:cysteine synthase A [EC:2.5.1.47];cysK:cysteine synthase A [EC:2.5.1.47];cysK:cysteine synthase A [EC:2.5.1.47];cysK:cysteine synthase A [EC:2.5.1.47];cysK:cysteine synthase A [EC:2.5.1.47];cysK:cysteine synthase A [EC:2.5.1.47];	Metabolic pathways ;Biosynthesis of secondary metabolites ;Biosynthesis of antibiotics ;Microbial metabolism in diverse environments ;Biosynthesis of amino acids ;Carbon metabolism ;Cysteine and methionine metabolism ;Sulfur metabolism ;	Tryptophan synthase beta subunit-like PLP-dependent enzyme;Cysteine synthase/cystathionine beta-synthase, pyridoxal-phosphate attachment site;Cysteine synthase A;Cysteine synthase K/M;	IPR001926;IPR001216;IPR005859;IPR005856;
	1.66667	4	W5E7A0	Uncharacterized protein	148	1	2.893	0.000170932	LAK(1)VLDVYER	_LAK(ac)VLDVYER_	107.06	NULL	chloroplast				K00799	GST:glutathione S-transferase [EC:2.5.1.18];GST:glutathione S-transferase [EC:2.5.1.18];GST:glutathione S-transferase [EC:2.5.1.18];GST:glutathione S-transferase [EC:2.5.1.18];	Glutathione metabolism ;Metabolism of xenobiotics by cytochrome P450 ;Chemical carcinogenesis ;Drug metabolism - cytochrome P450 ;	Thioredoxin-like fold;Glutathione S-transferase, C-terminal-like;Glutathione S-transferase, C-terminal;Glutathione S-transferase, N-terminal;	IPR012336;IPR010987;IPR004046;IPR004045;
	0	1	W5F2K9	Uncharacterized protein (Fragment)	273	1	2.9868	0.00102674	FFEK(1)AIGINVPR	_FFEK(ac)AIGINVPR_	83.137	..........KY.........	cytosol				K00963	UGP2:UTP--glucose-1-phosphate uridylyltransferase [EC:2.7.7.9];UGP2:UTP--glucose-1-phosphate uridylyltransferase [EC:2.7.7.9];UGP2:UTP--glucose-1-phosphate uridylyltransferase [EC:2.7.7.9];UGP2:UTP--glucose-1-phosphate uridylyltransferase [EC:2.7.7.9];UGP2:UTP--glucose-1-phosphate uridylyltransferase [EC:2.7.7.9];UGP2:UTP--glucose-1-phosphate uridylyltransferase [EC:2.7.7.9];	Metabolic pathways ;Biosynthesis of antibiotics ;Amino sugar and nucleotide sugar metabolism ;Starch and sucrose metabolism ;Galactose metabolism ;Pentose and glucuronate interconversions ;	Nucleotide-diphospho-sugar transferases;UTP--glucose-1-phosphate uridylyltransferase family;	IPR029044;IPR002618;
	2	3	W5CTW2	Alpha	88	1	-0.20905	0.000743171	LHAEWAAAK(1)LASK	_LHAEWAAAK(ac)LASK_	82.529	NULL	cytosol							Glycosyl transferase, family 35;	IPR000811;
	2	2	W5F4R0	Uncharacterized protein	28	1	-0.26426	1.07289e-08	ELK(1)FALESFWDGK	_ELK(ac)FALESFWDGK_	115.12	..........KF.........	cytosol							Cobalamin-independent methionine synthase MetE, C-terminal/archaeal;Cobalamin-independent methionine synthase MetE, N-terminal;Cobalamin-independent methionine synthase;	IPR002629;IPR013215;IPR006276;
	2	3	P58311	Photosystem I P700 chlorophyll a apoprotein A1	320	1	-1.5286	2.62876e-14	TNWGIGHGLK(1)DILEAHK	_TNWGIGHGLK(ac)DILEAHK_	119.47	.........LK..........	plasma membrane	biological_process;single-organism metabolic process;cellular process;metabolic process;generation of precursor metabolites and energy;cellular metabolic process;oxidation-reduction process;electron transport chain;photosynthesis;cellular macromolecule metabolic process;macromolecule modification;organic substance metabolic process;cellular protein metabolic process;protein modification process;p…	plastid thylakoid;photosynthetic membrane;intracellular membrane-bounded organelle;intracellular;plastid;chloroplast part;cytoplasm;organelle;thylakoid part;plastid part;chloroplast thylakoid;membrane-bounded organelle;intracellular organelle;thylakoid;cell;thylakoid membrane;cellular_component;organelle subcompartment;cytoplasmic part;membrane;cell part;intracellular organelle part;intracellular…	molecular_function;iron-sulfur cluster binding;binding;metal cluster binding;4 iron, 4 sulfur cluster binding;heterocyclic compound binding;organic cyclic compound binding;tetrapyrrole binding;chlorophyll binding;electron carrier activity;cation binding;ion binding;metal ion binding;magnesium ion binding;catalytic activity;oxidoreductase activity;	K02689	psaA:photosystem I P700 chlorophyll a apoprotein A1;psaA:photosystem I P700 chlorophyll a apoprotein A1;	Metabolic pathways ;Photosynthesis ;	Photosystem I PsaA/PsaB;Photosystem I PsaA/PsaB, conserved site;Photosystem I PsaA;	IPR001280;IPR020586;IPR006243;
	1.66667	4	P58386	Photosystem I P700 chlorophyll a apoprotein A2	302	1	4.1459	0.0146118	TNFGIGHSIK(1)DLLEAHTPPGGR	_TNFGIGHSIK(ac)DLLEAHTPPGGR_	59.539	.........FK..........	plasma membrane	biological_process;single-organism metabolic process;cellular process;metabolic process;generation of precursor metabolites and energy;cellular metabolic process;oxidation-reduction process;electron transport chain;photosynthesis;cellular macromolecule metabolic process;macromolecule modification;organic substance metabolic process;cellular protein metabolic process;protein modification process;p…	plastid thylakoid;photosynthetic membrane;intracellular membrane-bounded organelle;intracellular;plastid;chloroplast part;cytoplasm;organelle;thylakoid part;plastid part;chloroplast thylakoid;membrane-bounded organelle;intracellular organelle;thylakoid;cell;thylakoid membrane;cellular_component;organelle subcompartment;cytoplasmic part;membrane;cell part;intracellular organelle part;intracellular…	molecular_function;iron-sulfur cluster binding;binding;metal cluster binding;4 iron, 4 sulfur cluster binding;heterocyclic compound binding;organic cyclic compound binding;tetrapyrrole binding;chlorophyll binding;electron carrier activity;cation binding;ion binding;metal ion binding;magnesium ion binding;catalytic activity;oxidoreductase activity;	K02690	psaB:photosystem I P700 chlorophyll a apoprotein A2;psaB:photosystem I P700 chlorophyll a apoprotein A2;	Metabolic pathways ;Photosynthesis ;	Photosystem I PsaA/PsaB;Photosystem I PsaB;Photosystem I PsaA/PsaB, conserved site;	IPR001280;IPR006244;IPR020586;
	1.4	5	W5B644	Uncharacterized protein	214	1	2.1259	0.0172373	EVSSK(1)YLR	_EVSSK(ac)YLR_	69.825	..........KY.........	cytosol							Exoribonuclease, phosphorolytic domain 2;Polyribonucleotide nucleotidyltransferase, RNA-binding domain;PNPase/RNase PH domain;	IPR015847;IPR015848;IPR027408;
	2	2	W5B7Z6	Uncharacterized protein (Fragment)	446	1	0.61092	0.0242006	HLDEK(1)VAALHLGK	_HLDEK(ac)VAALHLGK_	57.106	..........KF.........	cytosol				K01251	E3.3.1.1:adenosylhomocysteinase [EC:3.3.1.1];E3.3.1.1:adenosylhomocysteinase [EC:3.3.1.1];	Metabolic pathways ;Cysteine and methionine metabolism ;	Adenosylhomocysteinase;S-adenosyl-L-homocysteine hydrolase, conserved site;S-adenosyl-L-homocysteine hydrolase, NAD binding domain;NAD(P)-binding domain;	IPR000043;IPR020082;IPR015878;IPR016040;
	0.5	3	W5DCW8	Carbonic anhydrase	40	1	1.0328	1.71595e-07	NK(1)YAGVGSAIEYAVCALK	_NK(ac)YAGVGSAIEYAVCALK_	97.095	..........KY.........	extracellular							Carbonic anhydrase;Carbonic anhydrase, prokaryotic-like, conserved site;	IPR001765;IPR015892;
	2	2	W5C1C7	Uncharacterized protein (Fragment)	37	1	-1.9672	0.0182487	MTLTK(1)YQK	_MTLTK(ac)YQK_	67.897	..........KY.........	chloroplast							HotDog domain;Beta-hydroxydecanoyl thiol ester dehydrase, FabA/FabZ;	IPR029069;IPR013114;
	1.66667	3	W5GWJ4	Uncharacterized protein	75	1	1.039	0.0122909	YLAGVIEK(1)YGK	_YLAGVIEK(ac)YGK_	67.385	..........KY.........	cytosol				K00366	nirA:ferredoxin-nitrite reductase [EC:1.7.7.1];nirA:ferredoxin-nitrite reductase [EC:1.7.7.1];	Microbial metabolism in diverse environments ;Nitrogen metabolism ;	Nitrite/sulphite reductase 4Fe-4S domain;Nitrite/sulphite reductase iron-sulphur/sirohaem-binding site;Nitrite/Sulfite reductase ferredoxin-like domain;	IPR006067;IPR006066;IPR005117;
	3	3	W5H7C9	Uncharacterized protein	49	1	2.2795	0.0244448	LLIVTDGEK(1)GCR	_LLIVTDGEK(ac)GCR_	55.261	NULL	chloroplast							Carbohydrate kinase PfkB;Ribokinase-like;	IPR011611;IPR029056;
	2.66667	9	P06528	ATP synthase subunit b, chloroplastic (Fragment)	133	1	-0.92919	9.18049e-05	NETLYFEK(1)QR	_NETLYFEK(ac)QR_	106.62	NULL	chloroplast	nitrogen compound metabolic process;purine nucleoside triphosphate biosynthetic process;purine ribonucleoside biosynthetic process;ribonucleoside triphosphate biosynthetic process;purine nucleoside triphosphate metabolic process;nucleoside triphosphate biosynthetic process;phosphate-containing compound metabolic process;purine ribonucleoside triphosphate biosynthetic process;nucleoside triphospha…	plastid thylakoid;photosynthetic membrane;intracellular membrane-bounded organelle;intracellular;plastid;chloroplast part;cytoplasm;organelle;thylakoid part;plastid part;chloroplast thylakoid;membrane-bounded organelle;intracellular organelle;thylakoid;cell;thylakoid membrane;cellular_component;organelle subcompartment;cytoplasmic part;membrane;cell part;intracellular organelle part;intracellular…	purine ribonucleotide binding;anion binding;ribonucleotide binding;small molecule binding;ion binding;ribonucleoside binding;purine ribonucleoside triphosphate binding;carbohydrate derivative binding;adenyl ribonucleotide binding;nucleoside phosphate binding;molecular_function;nucleotide binding;nucleoside binding;adenyl nucleotide binding;heterocyclic compound binding;binding;purine nucleoside b…	K02109	ATPF0B:F-type H+-transporting ATPase subunit b;ATPF0B:F-type H+-transporting ATPase subunit b;ATPF0B:F-type H+-transporting ATPase subunit b;	Metabolic pathways ;Oxidative phosphorylation ;Photosynthesis ;	ATPase, F0 complex, subunit B/B', bacterial/chloroplast;	IPR002146;
	0	1	W4ZMD0	Uncharacterized protein	79	1	-0.12137	0.015326	HIADK(1)YK	_HIADK(ac)YK_	73.248	..........KY.........	nuclear							Glutathione S-transferase, C-terminal;Glutathione S-transferase, N-terminal;Thioredoxin-like fold;Glutathione S-transferase, C-terminal-like;	IPR004046;IPR004045;IPR012336;IPR010987;
	1.2	4	W5FIV0	Nucleoside diphosphate kinase (Fragment)	21	1	0.049084	0.00283744	HYHDLK(1)ER	_HYHDLK(ac)ER_	97.635	.........LK..........	cytosol							Nucleoside diphosphate kinase;	IPR001564;
	0	1	W5GIL5	Uncharacterized protein	356	1	-0.35083	3.74194e-07	VPLEYVK(1)YTDR	_VPLEYVK(ac)YTDR_	119.74	..........KY.........	cytosol							Trypsin-like cysteine/serine peptidase domain;PDZ-like domain;Peptidase S1C;PDZ domain;	IPR009003;IPR025926;IPR001940;IPR001478;
	1.66667	3	W5EP16	Uncharacterized protein	73	1	-0.75842	0.0325953	DCGYIYK(1)DK	_DCGYIYK(ac)DK_	47.894	NULL	chloroplast							Rubredoxin domain;Rubredoxin-like domain;Rubredoxin-type fold;	IPR024935;IPR024934;IPR004039;
	2	3	W5EJB7	Uroporphyrinogen decarboxylase	88	1	2.3351	0.0133079	SYQNLCEK(1)YPLFR	_SYQNLCEK(ac)YPLFR_	55.724	..........KY.........	chloroplast							Uroporphyrinogen decarboxylase (URO-D);	IPR000257;
	2	2	W5AFF4	Uncharacterized protein	128	1	0.58989	0.00137666	VFGFK(1)ALR	_VFGFK(ac)ALR_	111.01	.........FK..........	chloroplast							Ribulose bisphosphate carboxylase, large subunit, ferrodoxin-like N-terminal;Ribulose bisphosphate carboxylase, large subunit, N-terminal;	IPR017443;IPR017444;
	4	6	W5HJY5	Aspartate aminotransferase	140	1	-0.18135	0.030039	EISHQFK(1)VK	_EISHQFK(ac)VK_	53.493	.........FK..........	cytoskeleton							Aspartate/other aminotransferase;Pyridoxal phosphate-dependent transferase;Pyridoxal phosphate-dependent transferase, major region, subdomain 1;Aminotransferase, class I/classII;Aminotransferases, class-I, pyridoxal-phosphate-binding site;	IPR000796;IPR015424;IPR015421;IPR004839;IPR004838;
	0.333333	5	W5C275	Uncharacterized protein	58	1	-0.20589	0.0046967	LHHQK(1)HHATYVANYNK	_LHHQK(ac)HHATYVANYNK_	65.374	..........KH.........	mitochondria				K04564	SOD2:superoxide dismutase, Fe-Mn family [EC:1.15.1.1];SOD2:superoxide dismutase, Fe-Mn family [EC:1.15.1.1];SOD2:superoxide dismutase, Fe-Mn family [EC:1.15.1.1];	Huntington's disease ;Peroxisome ;FoxO signaling pathway ;	Manganese/iron superoxide dismutase, C-terminal;Manganese/iron superoxide dismutase, N-terminal;Manganese/iron superoxide dismutase, binding site;Manganese/iron superoxide dismutase;	IPR019832;IPR019831;IPR019833;IPR001189;
	3	3	W4ZWP2	Peptidyl-prolyl cis-trans isomerase	121	1	-1.3082	0.000171271	ALCTGEK(1)GFGYK	_ALCTGEK(ac)GFGYK_	98.156	NULL	chloroplast							Cyclophilin-like domain;Cyclophilin-type peptidyl-prolyl cis-trans isomerase domain;Cyclophilin-type peptidyl-prolyl cis-trans isomerase, conserved site;	IPR029000;IPR002130;IPR020892;
	0	1	W5D4G1	Uncharacterized protein	90	1	1.5442	0.0213179	VTLIK(1)DYR	_VTLIK(ac)DYR_	64.711	NULL	plasma membrane				K06630	YWHAE:14-3-3 protein epsilon;YWHAE:14-3-3 protein epsilon;YWHAE:14-3-3 protein epsilon;YWHAE:14-3-3 protein epsilon;YWHAE:14-3-3 protein epsilon;YWHAE:14-3-3 protein epsilon;YWHAE:14-3-3 protein epsilon;YWHAE:14-3-3 protein epsilon;	Epstein-Barr virus infection ;Cell cycle ;Viral carcinogenesis ;Oocyte meiosis ;PI3K-Akt signaling pathway ;Neurotrophin signaling pathway ;Hippo signaling pathway ;Hippo signaling pathway - fly ;	14-3-3 protein, conserved site;14-3-3 domain;14-3-3 protein;	IPR023409;IPR023410;IPR000308;
	4	6	W5EGU0	Uncharacterized protein	622	1	0.46841	0.0171693	IVNK(1)FLK	_IVNK(ac)FLK_	70.912	..........KF.........	cytosol				K01681	ACO:aconitate hydratase [EC:4.2.1.3];ACO:aconitate hydratase [EC:4.2.1.3];ACO:aconitate hydratase [EC:4.2.1.3];ACO:aconitate hydratase [EC:4.2.1.3];ACO:aconitate hydratase [EC:4.2.1.3];ACO:aconitate hydratase [EC:4.2.1.3];ACO:aconitate hydratase [EC:4.2.1.3];ACO:aconitate hydratase [EC:4.2.1.3];ACO:aconitate hydratase [EC:4.2.1.3];ACO:aconitate hydratase [EC:4.2.1.3];	Metabolic pathways ;Biosynthesis of secondary metabolites ;Biosynthesis of antibiotics ;Microbial metabolism in diverse environments ;Biosynthesis of amino acids ;Carbon metabolism ;2-Oxocarboxylic acid metabolism ;Glyoxylate and dicarboxylate metabolism ;Citrate cycle (TCA cycle) ;Carbon fixation pathways in prokaryotes ;	Aconitase/3-isopropylmalate dehydratase, swivel;Aconitase/3-isopropylmalate dehydratase large subunit, alpha/beta/alpha, subdomain 2;Aconitase/3-isopropylmalate dehydratase large subunit, alpha/beta/alpha, subdomain 1/3;Aconitase/3-isopropylmalate dehydratase large subunit, alpha/beta/alpha;Aconitase A/isopropylmalate dehydratase small subunit, swivel;Aconitate/iron regulatory protein 2;Aconitase…	IPR015928;IPR015932;IPR015931;IPR001030;IPR000573;IPR006249;IPR018136;
	0	1	Q9SP56	Glutathione S-transferase	73	1	0.24789	0.00829625	AICK(1)YACR	_AICK(ac)YACR_	80.229	..........KY.........	cytosol			molecular_function;catalytic activity;transferase activity;	K00799	GST:glutathione S-transferase [EC:2.5.1.18];GST:glutathione S-transferase [EC:2.5.1.18];GST:glutathione S-transferase [EC:2.5.1.18];GST:glutathione S-transferase [EC:2.5.1.18];	Glutathione metabolism ;Metabolism of xenobiotics by cytochrome P450 ;Chemical carcinogenesis ;Drug metabolism - cytochrome P450 ;	Thioredoxin-like fold;Glutathione S-transferase, N-terminal;Glutathione S-transferase, C-terminal;Glutathione S-transferase, C-terminal-like;	IPR012336;IPR004045;IPR004046;IPR010987;
	4	4	W5FEC0	Uncharacterized protein	144	1	3.3659	0.000168271	LVELFSEHGK(1)VVDAR	_LVELFSEHGK(ac)VVDAR_	84.508	NULL	nuclear							RNA recognition motif domain;Nucleotide-binding alpha-beta plait domain;	IPR000504;IPR012677;
	2	3	W4ZVZ8	Uncharacterized protein	174	1	0.2401	0.01791	YVAK(1)VLAR	_YVAK(ac)VLAR_	70.525	NULL	chloroplast							Peptidase S1C;PDZ domain;Peptidase S1;Trypsin-like cysteine/serine peptidase domain;	IPR001940;IPR001478;IPR001254;IPR009003;
	1.66667	3	W5HSK5	Uncharacterized protein	96	1	1.6825	0.00116339	SAYDLK(1)AHSEK	_SAYDLK(ac)AHSEK_	88.338	.........LK..........	cytosol							Anticodon-binding;Glycyl-tRNA synthetase;Aminoacyl-tRNA synthetase, class II (G/ H/ P/ S), conserved domain;	IPR004154;IPR002315;IPR002314;
	0.666667	2	W5E8I6	Uncharacterized protein (Fragment)	263	1	-4.1467	0.0181002	DRPNIQK(1)FIEEVNK	_DRPNIQK(ac)FIEEVNK_	70.26	..........KF.........	chloroplast				K00799	GST:glutathione S-transferase [EC:2.5.1.18];GST:glutathione S-transferase [EC:2.5.1.18];GST:glutathione S-transferase [EC:2.5.1.18];GST:glutathione S-transferase [EC:2.5.1.18];	Glutathione metabolism ;Metabolism of xenobiotics by cytochrome P450 ;Chemical carcinogenesis ;Drug metabolism - cytochrome P450 ;	Glutathione S-transferase, C-terminal-like;Thioredoxin-like fold;Glutathione S-transferase, N-terminal;	IPR010987;IPR012336;IPR004045;
	0.5	3	W5AH12	Uncharacterized protein	193	1	0.72957	2.7381e-21	DLTDSLMK(1)ILTER	_DLTDSLMK(ac)ILTER_	163.33	NULL	cytoskeleton				K05692	ACTB_G1:actin beta/gamma 1;ACTB_G1:actin beta/gamma 1;ACTB_G1:actin beta/gamma 1;ACTB_G1:actin beta/gamma 1;ACTB_G1:actin beta/gamma 1;ACTB_G1:actin beta/gamma 1;ACTB_G1:actin beta/gamma 1;ACTB_G1:actin beta/gamma 1;ACTB_G1:actin beta/gamma 1;ACTB_G1:actin beta/gamma 1;ACTB_G1:actin beta/gamma 1;ACTB_G1:actin beta/gamma 1;ACTB_G1:actin beta/gamma 1;ACTB_G1:actin beta/gamma 1;ACTB_G1:actin beta/ga…	Phagosome ;Influenza A ;Vibrio cholerae infection ;Thyroid hormone signaling pathway ;Regulation of actin cytoskeleton ;Proteoglycans in cancer ;Oxytocin signaling pathway ;Shigellosis ;Tight junction ;Salmonella infection ;Bacterial invasion of epithelial cells ;Pathogenic Escherichia coli infection ;Hippo signaling pathway ;Hippo signaling pathway - fly ;Focal adhesion ;Rap1 signaling pathway ;…	Actin, conserved site;Actin family;Actin/actin-like conserved site;	IPR004001;IPR004000;IPR020902;
	2	2	W5F7I7	Uncharacterized protein	132	1	-0.88503	0.0111568	GK(1)FDESR	_GK(ac)FDESR_	80.098	..........KF.........	chloroplast							NAD(P)-binding domain;	IPR016040;
	4	4	W5E1I8	Uncharacterized protein	66	1	1.5094	6.39681e-05	SPPAVEPPAPPLSK(1)FK	_SPPAVEPPAPPLSK(ac)FK_	86.497	..........KF.........	chloroplast				K13566	NIT2:omega-amidase [EC:3.5.1.3];	Alanine, aspartate and glutamate metabolism ;	Carbon-nitrogen hydrolase;	IPR003010;
	0	1	W5B6J6	Uncharacterized protein	130	1	-1.1512	4.7461e-10	GMSCTWDVTEAVDK(1)HYK	_GMSCTWDVTEAVDK(ac)HYK_	110.56	NULL	chloroplast							Domain of unknown function DUF861, cupin-3;RmlC-like jelly roll fold;RmlC-like cupin domain;	IPR008579;IPR014710;IPR011051;
	4	5	W5DKI0	Uncharacterized protein	60	1	0.68509	0.00704124	HYVFDAAMK(1)YK	_HYVFDAAMK(ac)YK_	68.515	..........KY.........	cytosol							Aconitase A/isopropylmalate dehydratase small subunit, swivel;Aconitase/3-isopropylmalate dehydratase, swivel;	IPR000573;IPR015928;
	2.7	5	W5GVS6	Uncharacterized protein (Fragment)	79	1	-0.011489	0.00347439	TYSDMAGPENAVK(1)YK	_TYSDMAGPENAVK(ac)YK_	68.044	..........KY.........	cytosol							Mitochondrial carrier domain;Mitochondrial substrate/solute carrier;	IPR023395;IPR018108;
	2	2	W5DYT0	Uncharacterized protein	87	1	-1.2619	0.0049681	AAHLLK(1)HPDAK	_AAHLLK(ac)HPDAK_	75.819	..........KH.........	chloroplast
			W5BPM3	Hist	6	1	-0.74336	2.06984e-16	GK(1)GGK(1)GLGK(1)GGAK(1)R	_GK(ac)GGK(ac)GLGK(ac)GGAK(ac)R_	179.5	.........LK..........	nuclear				K11254	H4:histone H4;H4:histone H4;H4:histone H4;	Viral carcinogenesis ;Alcoholism ;Systemic lupus erythematosus ;	Histone H4, conserved site;Histone H4;Histone-fold;Histone core;	IPR019809;IPR001951;IPR009072;IPR007125;
			W5H6C1	Histone H2B	78	1	1.2414	2.79816e-14	LVLPGELAK(1)HAVSEGTK	_LVLPGELAK(ac)HAVSEGTK_	122.14	..........KH.........	cytosol				K11252	H2B:histone H2B;H2B:histone H2B;H2B:histone H2B;	Viral carcinogenesis ;Alcoholism ;Systemic lupus erythematosus ;	Histone-fold;Histone H2B;Histone core;	IPR009072;IPR000558;IPR007125;
	0	1	W5F964	Proteasome subunit alpha type	30	1	3.4506	0.0137992	LYQVEYAFK(1)AVK	_LYQVEYAFK(ac)AVK_	61.235	.........FK..........	chloroplast							Nucleophile aminohydrolases, N-terminal;Proteasome alpha-subunit, N-terminal domain;	IPR029055;IPR000426;
	0	1	W5BU82	Uncharacterized protein	28	1	0.52517	0.0146386	TVVVK(1)YGGAAMK	_TVVVK(ac)YGGAAM(ox)K_	74.611	..........KY.........	nuclear							Aspartate/glutamate/uridylate kinase;	IPR001048;
	2	3	W5A7P1	Uncharacterized protein	133	1	1.9049	0.00012422	STVEGITGIISK(1)TISK	_STVEGITGIISK(ac)TISK_	86.005	NULL	chloroplast							Dehydrogenase, multihelical;Acetohydroxy acid isomeroreductase C-terminal;6-phosphogluconate dehydrogenase, C-terminal-like;	IPR013328;IPR000506;IPR008927;
	0	1	W5E8X3	Uncharacterized protein	25	1	0.99305	0.000833818	EMSNSWVAK(1)YR	_EMSNSWVAK(ac)YR_	94.363	..........KY.........	nuclear							Photosystem II Pbs27;	IPR025585;
	0	1	W4ZM66	Uncharacterized protein	227	1	-0.37032	7.17689e-05	GLGPISLAGDFDHDK(1)MVGDLK	_GLGPISLAGDFDHDK(ac)MVGDLK_	77.959	.........LK..........	chloroplast
	0	1	W5BMP9	Uncharacterized protein	9	1	-0.066098	0.00831343	APVSALAK(1)YK	_APVSALAK(ac)YK_	76.228	NULL	chloroplast							Small GTPase superfamily, Rho type;Small GTPase superfamily, Rab type;Small GTPase superfamily;P-loop containing nucleoside triphosphate hydrolase;Small GTP-binding protein domain;Small GTPase superfamily, Ras type;	IPR003578;IPR003579;IPR001806;IPR027417;IPR005225;IPR020849;
	0.666667	2	W5HKP9	Uncharacterized protein	17	1	-1.6036	0.00869191	VADK(1)QINK	_VADK(ac)QINK_	82.279	NULL	nuclear							Nuclear pore complex, NUP2/50/61;	IPR015007;
	0	1	W5GCK7	Uncharacterized protein	55	1	0.42307	0.0348064	EEYSGVWK(1)HEK	_EEYSGVWK(ac)HEK_	42.475	..........KH.........	chloroplast							Concanavalin A-like lectin/glucanase domain;Calreticulin/calnexin, conserved site;Calreticulin/calnexin;	IPR013320;IPR018124;IPR001580;
	0	1	W5FAL1	Uncharacterized protein	506	1	2.6388	0.0178442	AHWK(1)FLK	_AHWK(ac)FLK_	68.312	..........KF.........	cytosol				K14290	XPO1:exportin-1;XPO1:exportin-1;XPO1:exportin-1;XPO1:exportin-1;XPO1:exportin-1;	RNA transport ;Epstein-Barr virus infection ;Ribosome biogenesis in eukaryotes ;HTLV-I infection ;Influenza A ;	Armadillo-like helical;Armadillo-type fold;Exportin-1/Importin-beta-like;Importin-beta, N-terminal domain;CRM1 C-terminal domain;	IPR011989;IPR016024;IPR013598;IPR001494;IPR014877;
	0.666667	2	W5A8K8	Uncharacterized protein	73	1	-0.23031	0.00331129	AIAK(1)YVLR	_AIAK(ac)YVLR_	97.798	..........KY.........	chloroplast				K00799	GST:glutathione S-transferase [EC:2.5.1.18];GST:glutathione S-transferase [EC:2.5.1.18];GST:glutathione S-transferase [EC:2.5.1.18];GST:glutathione S-transferase [EC:2.5.1.18];	Glutathione metabolism ;Metabolism of xenobiotics by cytochrome P450 ;Chemical carcinogenesis ;Drug metabolism - cytochrome P450 ;	Thioredoxin-like fold;Glutathione S-transferase, C-terminal-like;Glutathione S-transferase, N-terminal;Glutathione S-transferase, C-terminal;	IPR012336;IPR010987;IPR004045;IPR004046;
	3	3	W5BYZ9	Uncharacterized protein	45	1	1.2621	1.02093e-06	LIADPDCRPWVEK(1)YQR	_LIADPDCRPWVEK(ac)YQR_	109.55	..........KY.........	cytosol
	0.666667	2	W5EQD5	Adenylosuccinate synthetase	412	1	-0.97733	2.85065e-06	VK(1)YEALPGWEEDISSVR	_VK(ac)YEALPGWEEDISSVR_	90.718	..........KY.........	chloroplast,mitochondria				K01939	purA:adenylosuccinate synthase [EC:6.3.4.4];purA:adenylosuccinate synthase [EC:6.3.4.4];purA:adenylosuccinate synthase [EC:6.3.4.4];	Metabolic pathways ;Purine metabolism ;Alanine, aspartate and glutamate metabolism ;	P-loop containing nucleoside triphosphate hydrolase;Adenylosuccinate synthetase;Adenylosuccinate synthase, active site;	IPR027417;IPR001114;IPR018220;
	0	1	W5C8X2	Uncharacterized protein (Fragment)	48	1	-2.753	0.0102783	SLGAAVIYNK(1)DK	_SLGAAVIYNK(ac)DK_	68.121	NULL	extracellular							Aquaporin-like;Major intrinsic protein;	IPR023271;IPR000425;
	0	1	W5B9K5	Uncharacterized protein	505	1	-1.6713	0.00105175	ADGFAGVFPEHK(1)YEIVK	_ADGFAGVFPEHK(ac)YEIVK_	68.845	..........KY.........	plasma membrane				K01535	E3.6.3.6:H+-transporting ATPase [EC:3.6.3.6];	Oxidative phosphorylation ;	P-type ATPase, phosphorylation site;HAD-like domain;P-type ATPase, transmembrane domain;P-type ATPase, cytoplasmic domain N;P-type ATPase, subfamily IIIA;P-type ATPase;P-type ATPase, A domain;	IPR018303;IPR023214;IPR023298;IPR023299;IPR006534;IPR001757;IPR008250;
	0	1	Q93W25	Uncharacterized protein	44	1	-1.3655	0.00477252	ALCTGEK(1)GVGK	_ALCTGEK(ac)GVGK_	78.342	..........KF.........	cytosol	biological_process;cellular process;cellular macromolecule metabolic process;metabolic process;organic substance metabolic process;cellular protein metabolic process;protein metabolic process;macromolecule metabolic process;cellular metabolic process;primary metabolic process;protein folding;peptidyl-proline modification;peptidyl-amino acid modification;macromolecule modification;protein modifica…		molecular_function;catalytic activity;isomerase activity;cis-trans isomerase activity;peptidyl-prolyl cis-trans isomerase activity;				Cyclophilin-type peptidyl-prolyl cis-trans isomerase, conserved site;Cyclophilin-like domain;Cyclophilin-type peptidyl-prolyl cis-trans isomerase domain;	IPR020892;IPR029000;IPR002130;
