# Supplementary material for: Comprehensive profiling of lysine acetylproteome analysis reveals diverse functions of lysine acetylation in common wheat
Source: Sci Rep. 2016 Feb 15;6:21069. doi: 10.1038/srep21069 (PMC4753473; doi:10.1038/srep21069)
Supplement: Supplementary Dataset S10 [file srep21069-s11.xls]

## Sheet: Sheet1
Table S10. Nodes information of protein interaction network
node1	node2	neighborhood	fusion	cooccurence	homology	coexpression	experimental	knowledge	textmining	combined_score
P12112	W5FRR9	0	0	0	0	0.694	0	0	0.089	0.709
W5B1X6	W5BAB9	0	0	0	0	0.859	0	0	0	0.859
W5DCR8	W5CTZ7	0	0	0	0	0.759	0	0	0	0.759
W5HPZ2	W5EV01	0	0	0	0	0	0.798	0	0.17	0.825
W5GUK3	W5C6H3	0.631	0	0	0	0.189	0.107	0	0.21	0.76
W5B4L1	W5G2J5	0	0	0	0	0.684	0.115	0	0.102	0.726
P08823	W5GYX5	0	0	0	0	0.1	0.193	0	0.738	0.793
W5B4L1	W5D4R0	0	0	0	0	0.893	0	0	0	0.893
P12112	W5FYX6	0.068	0	0	0	0.757	0	0	0.199	0.802
W5HEE6	W5G513	0	0	0	0	0.164	0	0.368	0.549	0.74
W5BL83	W5DXY4	0	0	0	0	0.178	0.064	0.718	0	0.764
W5HGR2	W5FC82	0.631	0	0.526	0	0.187	0.976	0.862	0.562	0.999
W5FDV8	W5C6H3	0.631	0	0	0	0.995	0.46	0.692	0.529	0.999
Q6V959	W5GUK3	0.631	0	0	0	0.368	0.56	0	0.508	0.942
W5H4I6	W5E0V4	0.078	0	0	0	0.427	0.728	0.327	0.143	0.902
W5BL83	W5FYX6	0	0	0	0	0.515	0.712	0.464	0.514	0.958
W5AY52	W5D4R0	0	0	0	0	0.734	0	0	0.678	0.911
W5EUI2	W5HFH5	0.075	0	0	0	0.915	0.514	0.718	0.067	0.988
W5ESZ3	Q00434	0	0	0	0	0.864	0	0.319	0.079	0.907
W5DUX2	W5B4V1	0	0	0	0	0.835	0.94	0	0.201	0.991
W5FTM6	W5A3R2	0	0	0	0	0.63	0.43	0.142	0.661	0.93
W5D5L4	W5GYX5	0.365	0	0	0	0.26	0.186	0.61	0.559	0.922
W5HZ47	W5D4R0	0	0	0	0	0.81	0	0	0	0.81
W5H4D7	W5BZZ2	0.631	0	0	0	0.99	0.765	0.531	0.529	0.999
W5C7V9	W5G513	0.074	0	0	0	0.163	0	0	0.678	0.728
W5DPE9	W5EKI5	0	0	0	0	0.92	0	0	0	0.92
W5B3P3	B2ZGL4	0	0	0	0	0	0.179	0.147	0.678	0.754
W5C7V9	W5EST5	0	0	0	0	0.767	0.106	0	0	0.782
P69667	W5E0V4	0.631	0	0	0	0.999	0.585	0.502	0.529	0.999
W5FRR9	W5FJP8	0.631	0	0	0	0.997	0.463	0.502	0.529	0.999
W5HAK3	W5EKI5	0	0	0	0	0.992	0.812	0.718	0.137	0.999
W5E8X2	W5DUX2	0	0	0	0	0.349	0	0.704	0	0.799
P12112	W5BWH9	0	0	0	0	0.314	0	0.9	0.273	0.945
W5HHW2	W5FDV8	0.631	0	0	0	0.97	0.441	0.525	0.529	0.998
W5ESZ3	W5BAB9	0	0	0	0	0.757	0	0	0	0.757
W5EST5	W5ETD4	0	0	0	0	0.959	0.868	0.718	0.287	0.998
W5BL83	W5EKI5	0	0	0	0	0.999	0.929	0.718	0.174	0.999
W5ETN6	W5HAK3	0.332	0	0	0	0.999	0.901	0.718	0.529	0.999
W5GUK3	W5B9L0	0	0	0	0	0.705	0	0	0.549	0.861
W5HAK3	W5H4D7	0.363	0	0	0	0.777	0.741	0.456	0.529	0.988
W5HAK3	W5AM53	0	0	0	0	0.999	0.204	0.718	0.08	0.999
W5HI59	W5D4R0	0	0	0	0	0.955	0	0	0	0.955
W5C3C4	W5C6H3	0	0	0	0	0.999	0.773	0.598	0.512	0.999
W5DWX2	W5C6H3	0.631	0	0	0	0.999	0.562	0.548	0.529	0.999
W5FTM6	W5CGA4	0	0	0	0	0.234	0.43	0.142	0.661	0.856
W5EYS2	W5AM53	0	0	0	0	0.806	0	0	0	0.806
W5CYY6	W5ECJ8	0.366	0	0	0	0.612	0	0.937	0.678	0.994
W5D544	W5C7V9	0	0	0.527	0.976	0.697	0.72	0.333	0.652	0.94
W5DPE9	W5HPZ2	0	0	0	0	0.699	0.915	0	0	0.973
W5HFH5	W5EKI5	0	0	0	0	0.988	0.798	0.718	0.185	0.999
W5DUX2	W5AFN1	0	0	0	0	0.786	0	0	0	0.786
W5GLX4	W5EV01	0.353	0	0	0	0.304	0.225	0	0.885	0.954
W5GJ80	W5GSX0	0	0	0	0	0.838	0	0	0	0.838
W5EKI5	W5BZZ2	0	0	0	0	0.999	0.154	0.718	0.549	0.999
W5HI59	W5CTZ7	0	0	0	0.736	0.712	0	0	0.549	0.753
P12862	W5D544	0.631	0	0.339	0.64	0.999	0.703	0.718	0.678	0.999
W5FLU4	W5AEY1	0.063	0	0	0	0.261	0	0	0.613	0.708
W5B3D3	W5CSF5	0	0	0	0	0.883	0	0	0	0.883
W5EUI2	W5B8G5	0.631	0	0	0	0.767	0.486	0.295	0.314	0.974
W5EUI2	W5EKI5	0	0	0	0	0.998	0.902	0.718	0.137	0.999
W5HHW2	W5FJP8	0.631	0	0	0	0.997	0.585	0.613	0.529	0.999
W5FX83	W5EKI5	0	0	0	0	0.996	0.799	0.718	0.076	0.999
W5DUX2	W5DKH2	0	0	0	0	0.65	0.94	0.718	0.678	0.997
W5B4L1	W5BAB9	0.072	0	0	0	0.979	0	0	0.205	0.983
W5AFN1	W5EYS2	0	0	0	0	0.978	0	0	0.079	0.979
W5HAK3	W5HMY4	0	0	0	0	0.916	0.916	0.51	0.08	0.996
W5FYX6	W5CIX0	0.631	0	0	0	0.999	0.486	0.706	0.529	0.999
W5HFH5	W5CIX0	0.081	0	0	0	0.991	0.876	0.718	0.506	0.999
W5HFH5	W5C3C4	0	0	0	0	0.934	0.902	0.681	0.529	0.998
W5CIX0	W5GUK3	0.631	0	0	0	0.328	0.75	0	0.243	0.946
W5C780	W5DCE4	0	0	0	0	0.781	0	0	0.678	0.926
W5IAG5	P46285	0.105	0	0	0	0	0	0.7	0.641	0.895
W5G048	W5EST5	0.631	0	0	0	0.902	0.792	0.609	0.529	0.998
W5EST5	W5HMY4	0	0	0	0	0.768	0.468	0.501	0.119	0.938
Q6V959	W5DWX2	0.631	0	0	0	0.98	0.752	0.496	0.529	0.999
P69667	W5FX83	0	0	0	0	0.947	0.728	0.612	0.085	0.994
W5G048	W5FYX6	0.631	0	0	0	0.914	0.67	0.32	0.312	0.994
Q95H62	W5B8G5	0.631	0	0	0	0.767	0.486	0.295	0.314	0.974
W5ETN6	W5ESN1	0	0	0	0	0.994	0.845	0.718	0.47	0.999
W5HAK3	W5C6H3	0.335	0	0	0	0.901	0.77	0.699	0.529	0.997
W5FX83	W5EST5	0	0	0	0	0.99	0.685	0.718	0.11	0.999
W5H4D7	W5C6H3	0.631	0	0	0	0.97	0.682	0.498	0.529	0.999
Q95H62	W5ESN1	0	0	0	0	0.725	0.765	0.557	0.184	0.973
W5DUX2	W5ETD4	0	0	0	0	0.675	0	0.533	0	0.842
W5B1X6	W5B9L0	0	0	0	0	0.937	0	0	0.545	0.97
W5ESZ3	W5EDL3	0	0	0	0	0.71	0	0	0	0.71
P69667	W5FJP8	0.631	0	0	0	0.975	0.37	0.509	0.529	0.998
W5GZB8	W5I2M8	0	0	0	0	0	0	0.8	0	0.8
W5ESN1	W5C6H3	0	0	0	0	0.999	0.283	0.689	0.512	0.999
W5E8X2	W5EUP3	0	0	0	0	0.994	0.948	0.68	0.629	0.999
W5EUI2	W5FX83	0	0	0	0	0.899	0	0.718	0.185	0.974
W5FRR9	W5G048	0.631	0	0	0	0.774	0.481	0.299	0.302	0.974
W5HFH5	W5AGK9	0.631	0	0	0	0.092	0	0	0.529	0.828
W5EJL3	Q41630	0	0	0	0	0.319	0.752	0	0	0.823
W5DPE9	W5AM53	0	0	0	0	0.752	0	0	0	0.752
W5D544	W5EST5	0	0	0	0	0.705	0.106	0	0	0.724
W5EDL3	P12782	0.537	0	0	0	0.702	0.107	0.369	0.613	0.964
W5FJP8	W5DKH2	0	0	0	0	0.424	0.107	0.718	0	0.842
W5D544	W5FJP8	0	0	0	0	0.705	0.106	0	0	0.724
W5HHW2	W5E0V4	0.631	0	0	0	0.999	0.526	0.609	0.529	0.999
B2ZGL4	W5G048	0	0	0	0	0.234	0	0	0.657	0.726
W5CES6	W5D7Q4	0	0	0	0	0	0.312	0.319	0.546	0.768
W5HPH2	W5HHW2	0.083	0	0	0	0.97	0.472	0.612	0.529	0.996
W5G493	W5C780	0.066	0	0	0	0.09	0	0	0.678	0.702
W5HPH2	W5DUX2	0	0	0	0	0.266	0	0.608	0.08	0.712
W5HFX6	W5BAB9	0	0	0	0	0.885	0	0.377	0.129	0.932
W5C780	W5G048	0.169	0	0	0	0.073	0	0	0.678	0.73
W5B4L1	W5EQK1	0	0	0	0	0.938	0	0	0.08	0.94
W5AY52	W5GJ80	0	0	0	0	0.798	0	0	0	0.798
W5B3P3	W5GYX5	0	0	0	0	0.081	0	0.9	0.212	0.921
P08823	B2ZGL4	0.083	0	0	0	0	0.932	0	0.636	0.975
W5ETN6	W5H4I6	0	0	0	0	0.953	0.929	0.718	0.179	0.999
W5HIH7	W5DWX2	0.066	0	0	0	0.55	0.445	0	0.156	0.777
W5HZ47	W5BAB9	0.365	0	0	0	0.963	0.16	0.959	0.559	0.999
W5EUI2	W5E8X2	0	0	0	0	0.999	0.94	0.68	0.657	0.999
Q6V959	W5HAK3	0.363	0	0	0	0.998	0.925	0.718	0.529	0.999
W5G493	C7C4X1	0.631	0	0	0	0.78	0.671	0	0.653	0.989
W5EDL3	W5G493	0	0	0	0	0.298	0	0.8	0.563	0.933
W5EXE3	P69555	0	0	0	0	0.096	0	0.179	0.67	0.733
W5EN32	W5GJ80	0.07	0	0	0	0.989	0.275	0	0.201	0.993
Q00434	W5EN32	0	0	0	0	0.85	0	0	0	0.85
W5DUX2	W5HPZ2	0	0	0	0	0.846	0	0	0	0.846
W5BZ42	W5FYX6	0	0	0	0	0.15	0.752	0	0.529	0.892
P12112	W5EJL3	0	0	0	0	0.768	0.192	0	0.557	0.909
W5BKA4	W5CLR7	0	0	0	0	0.101	0.273	0.28	0.549	0.759
P69667	W5G048	0.631	0	0	0	0.768	0.467	0.302	0.198	0.969
W5HPZ2	W5G048	0	0	0	0	0.847	0	0	0.545	0.927
P12862	W5C7V9	0.631	0	0.354	0	0.999	0.952	0.598	0.678	0.999
P12112	Q6V959	0	0	0	0	0.675	0	0.201	0.106	0.747
P08823	C7C4X1	0	0	0	0	0.1	0.193	0	0.738	0.793
W5EQK1	P46285	0	0	0	0	0.799	0	0	0.672	0.931
W5HHW2	W5DKH2	0	0	0	0	0.093	0.183	0.718	0.072	0.78
W5FC82	P12782	0.074	0	0	0	0.863	0	0.486	0.067	0.931
W5A3R2	W5EV01	0.353	0	0	0	0.72	0.225	0	0.877	0.98
W5DUX2	W5AM53	0	0	0	0	0.828	0	0.718	0	0.949
W5FJP8	W5ETD4	0	0	0	0	0.995	0.868	0.718	0.287	0.999
Q6V959	W5E0V4	0.631	0	0	0	0.999	0.752	0.487	0.529	0.999
W5G2J5	W5I9U4	0	0	0	0	0.565	0.148	0	0.536	0.813
W5E8X2	W5DKH2	0	0	0	0	0.358	0	0.711	0.12	0.822
W5HHW2	W5EST5	0.631	0	0	0	0.997	0.585	0.613	0.529	0.999
Q95H62	W5ETD4	0	0	0	0	0.754	0	0.555	0.129	0.896
W5FLU4	W5GLX4	0.353	0	0	0	0.304	0.225	0	0.885	0.954
W5BZ42	W5H4D7	0	0	0	0	0.232	0.752	0	0.529	0.902
P12862	W5CIX0	0	0	0	0	0.692	0.107	0	0.202	0.761
W5EN32	W5D4R0	0	0	0	0	0.97	0	0	0	0.97
W5AFN1	W5H4D7	0.631	0	0	0	0	0.249	0	0.072	0.72
Q95H62	W5FJP8	0.631	0	0	0	0.983	0.696	0.5	0.529	0.999
W5ETD4	W5ESN1	0	0	0	0	0.998	0.915	0.718	0.467	0.999
W5EST5	W5GUK3	0.631	0	0	0	0.772	0.787	0	0.451	0.988
W5F4S8	W5HZ47	0	0	0	0	0.09	0	0.8	0.08	0.817
W5AEY1	W5A3R2	0.167	0	0	0	0.568	0.744	0	0.578	0.955
Q6V959	P69667	0.631	0	0	0	0.99	0.696	0.498	0.529	0.999
W5B4V1	W5DKH2	0	0	0	0	0.388	0.952	0	0.545	0.985
W5ETN6	W5ETD4	0.081	0	0	0	0.996	0.929	0.718	0.463	0.999
W5HPZ2	W5BKA4	0	0	0	0	0.443	0.945	0.38	0.678	0.993
W5GVM3	W5G513	0	0	0	0	0	0.917	0	0	0.917
W5FLU4	W5A3R2	0.353	0	0	0	0.304	0.225	0	0.877	0.951
W5FDV8	W5BKA4	0.303	0	0	0	0.311	0.189	0.503	0	0.78
W5FRR9	W5FX83	0	0	0	0	0.768	0.741	0.632	0.065	0.976
W5FYX6	W5ESN1	0	0	0	0	0.962	0.243	0.692	0.529	0.995
W5AM16	W5GJ80	0.08	0	0	0	0.205	0	0	0.678	0.744
P12862	W5FJP8	0.069	0	0	0	0.682	0	0	0.17	0.732
P69667	W5FDV8	0.631	0	0	0	0.884	0.32	0.491	0.529	0.991
W5B4L1	W5B1X6	0	0	0	0	0.823	0	0	0	0.823
W5EHV3	W5CES6	0	0	0	0	0.154	0.295	0.289	0.561	0.788
W5HPH2	W5EKI5	0.15	0	0	0	0.76	0.723	0.599	0.188	0.978
W5IBM7	W5CTZ7	0	0	0	0	0.838	0	0	0	0.838
W5G048	W5ESN1	0	0	0	0	0.483	0.784	0.604	0.194	0.959
Q95H62	W5HHW2	0.631	0	0	0	0.988	0.49	0.61	0.529	0.999
W5BL83	W5ETD4	0	0	0	0	0.999	0.758	0.718	0.242	0.999
W5EUP3	W5EKI5	0	0	0	0	0.999	0.929	0.718	0.08	0.999
W5EHG1	W5EUU2	0	0	0	0	0.416	0.211	0	0.541	0.77
Q6V959	W5EST5	0.631	0	0	0	0.999	0.84	0.718	0.533	0.999
P12782	W5GUK3	0	0	0	0	0.886	0	0	0	0.886
W5F4S8	W5DNV0	0	0	0	0	0.095	0	0.891	0.187	0.913
W5FJP8	W5C6H3	0.631	0	0	0	0.999	0.444	0.699	0.529	0.999
P12782	W5BAB9	0.631	0	0.256	0	0.993	0.75	0.739	0.664	0.999
W5C793	W5HZG4	0	0	0	0	0.62	0.933	0.499	0.678	0.995
W5I9U4	P12782	0	0	0	0	0.97	0	0	0	0.97
D8L9K9	W5AM16	0	0	0	0	0.095	0	0.9	0.605	0.961
Q95H62	W5DWX2	0.631	0	0	0	0.99	0	0.499	0.529	0.999
W5C7V9	W5GBA3	0	0	0	0	0.285	0	0.179	0.552	0.714
W5FJP8	W5C7V9	0	0	0	0	0.767	0.106	0	0	0.782
W5IAG5	W5EN32	0.256	0	0	0	0.145	0	0	0.577	0.707
W5C780	W5B8G5	0.169	0	0	0	0.226	0	0	0.678	0.775
W5I9U4	W5FYX6	0	0	0	0	0.802	0	0	0	0.803
W5FRR9	W5C3C4	0	0	0	0	0.757	0.765	0.522	0.479	0.983
W5G048	W5H4D7	0.631	0	0	0	0.778	0.656	0.241	0.529	0.988
W5HIH7	W5GUK3	0.173	0	0	0	0.338	0	0	0.529	0.719
W5H4I6	W5FDV8	0	0	0	0	0.973	0.823	0.718	0.106	0.998
W5BZ42	W5B8G5	0	0	0	0	0.094	0.508	0	0.529	0.771
W5EDL3	W5EN32	0.365	0	0	0	0.99	0.16	0.959	0.559	0.999
W5HPH2	W5GUK3	0	0	0	0	0.271	0.743	0	0.219	0.84
W5G048	W5E0V4	0.631	0	0	0	0.778	0.559	0.29	0.529	0.985
W5DXY4	W5AM53	0	0	0	0	0.405	0	0.718	0	0.825
W5EUI2	W5HMY4	0	0	0	0	0.966	0	0.499	0.168	0.984
W5BV67	W5D7Q4	0	0	0	0	0.117	0.312	0.319	0.546	0.787
P69667	W5AM53	0.631	0	0	0	0.922	0.542	0.675	0	0.995
W5AFN1	W5FYH5	0	0	0	0	0.802	0	0	0	0.802
W5C780	W5HFX6	0.284	0	0	0	0.442	0	0	0.678	0.86
W5B3D3	Q00434	0	0	0	0	0.774	0	0	0	0.774
W5G493	W5DCE4	0	0	0	0	0	0	0.736	0.528	0.87
W5FM33	W5I9U4	0	0	0	0	0.931	0	0	0	0.931
W5EV01	W5CGA4	0.353	0	0	0	0.42	0.225	0	0.877	0.959
W5HAK3	W5B8G5	0.366	0	0	0	0.767	0.17	0.28	0.24	0.92
W5B7Y9	W5CTZ7	0	0	0	0	0.893	0	0	0	0.893
W5DXY4	W5DKH2	0	0	0	0	0.272	0.947	0.955	0.119	0.998
W5BL83	W5FX83	0	0	0	0	0.887	0.732	0.718	0.551	0.995
W5HFH5	W5AM53	0	0	0	0	0.99	0.786	0.713	0.148	0.999
W5CC40	W5GBA3	0	0	0	0	0	0.435	0.9	0.595	0.975
W5BFP4	W5FYX6	0	0	0	0	0.729	0	0	0	0.729
W5HMY4	W5BZZ2	0	0	0	0	0.836	0.932	0.517	0.586	0.997
W5HPH2	W5ETD4	0	0	0	0	0.683	0.194	0.532	0.275	0.901
W5EUU2	W5GJ80	0	0	0	0	0.937	0	0	0	0.937
Q6V959	W5ETN6	0.631	0	0	0	0.999	0.929	0.718	0.554	0.999
P12862	W5EST5	0.069	0	0	0	0.682	0	0	0.17	0.732
W5HPZ2	W5EST5	0	0	0	0	0.916	0	0	0.149	0.925
P08823	W5GUA0	0	0	0	0	0.42	0	0	0.621	0.77
W5GK33	W5CES6	0	0	0	0	0.136	0.102	0	0.749	0.788
W5F021	W5B3P3	0	0	0	0	0.072	0	0.93	0.187	0.943
W5G493	W5DNV0	0	0	0	0	0.301	0	0.8	0.217	0.88
W5ETN6	W5HPZ2	0	0	0	0	0.968	0	0	0	0.968
Q6V959	W5CIX0	0.631	0	0	0	0.999	0.926	0.718	0.55	0.999
W5FRR9	W5FDV8	0.631	0	0	0	0.912	0.295	0.495	0.529	0.993
W5C8P5	W5FZ51	0	0	0.456	0	0.404	0	0.36	0	0.774
W5BZZ2	W5C6H3	0.631	0	0	0	0.999	0.79	0.798	0.548	0.999
W5B8G5	W5EST5	0.631	0	0	0	0.929	0.562	0.296	0.529	0.995
W5HFX6	W5EN32	0	0	0	0	0.909	0	0.377	0.129	0.946
W5HPH2	W5C3C4	0	0	0	0	0.791	0.108	0.5	0.462	0.943
P12112	W5C7V9	0.631	0	0.402	0	0.999	0.952	0.598	0.678	0.999
W5B4L1	P12782	0.074	0	0	0	0.98	0	0.486	0.067	0.989
W5EUP3	W5BZZ2	0	0	0	0	0.993	0.107	0.718	0.678	0.999
W5B1X6	W5EN32	0	0	0	0	0.843	0	0	0	0.843
Q6V959	W5BKA4	0	0	0	0	0.755	0	0.545	0.208	0.904
W5C780	W5C6H3	0	0	0	0	0	0.952	0	0	0.952
W5DUX2	W5H4I6	0	0	0	0	0.465	0	0.573	0	0.761
W5B1X6	W5AY52	0	0	0	0	0.975	0	0	0.074	0.976
W5BL83	W5E0V4	0.122	0	0	0	0.29	0.678	0.32	0.135	0.86
W5HPH2	W5DKH2	0	0	0	0	0.144	0.281	0.675	0.117	0.799
W5AM53	W5C6H3	0.631	0	0	0	0.982	0.252	0.702	0	0.998
W5HPH2	W5DWX2	0.081	0	0	0	0.957	0.786	0.496	0.529	0.997
W5EN32	W5D3Z6	0.631	0.02	0	0	0.656	0.217	0.972	0.617	0.998
W5AFN1	W5BZZ2	0.631	0	0	0	0.662	0.946	0	0	0.992
W5BAB9	W5FZ51	0	0	0	0	0.95	0	0	0	0.95
W5DPE9	P69667	0	0	0	0	0.7	0	0	0	0.7
W5EUP3	W5ESN1	0	0	0	0	0.916	0.933	0.718	0.661	0.999
W5AFN1	W5C6H3	0.631	0	0	0	0.074	0.436	0	0	0.79
W5GYX5	W5D3Z6	0.631	0.051	0	0	0.656	0.217	0.972	0.617	0.998
Q6V959	W5AM53	0.631	0	0	0	0.999	0.792	0.718	0	0.999
Q95H62	W5HFH5	0.075	0	0	0	0.192	0.514	0.322	0.067	0.728
W5BAB9	W5AY52	0	0	0	0	0.937	0	0	0	0.937
W5CIX0	W5DKH2	0	0	0	0	0.249	0.251	0.718	0.081	0.834
W5CIX0	W5H4D7	0.631	0	0	0	0.997	0.483	0.578	0.529	0.999
W5E8X2	W5HPZ2	0	0	0	0	0.883	0	0	0.078	0.888
W5FFB8	W5FYX6	0	0	0	0	0.894	0	0	0	0.894
W5HFH5	W5FJP8	0	0	0	0	0.985	0.678	0.718	0.512	0.999
W5FLB0	W5HFX6	0.106	0	0	0	0.159	0	0.465	0.684	0.856
W5HPH2	W5EUP3	0	0	0	0	0.679	0.746	0.535	0	0.958
W5GZB8	B2ZGL4	0.632	0	0	0	0.084	0	0.664	0.6	0.948
W5EDL3	W5IAG5	0	0	0	0	0.162	0	0.948	0.562	0.979
W5BZ42	W5BZZ2	0	0	0	0	0.15	0.752	0	0.529	0.892
W5FRR9	W5GUK3	0.631	0	0	0	0.306	0.189	0	0.291	0.833
W5B4L1	W5EUU2	0	0	0	0	0.794	0	0	0	0.794
B2ZGL4	W5GVM3	0	0	0	0	0	0.867	0	0	0.867
W5F021	W5EN32	0.631	0.013	0	0	0.68	0.217	0.972	0.617	0.998
W5GLX4	W5FTM6	0	0	0	0	0.234	0.554	0.217	0.664	0.898
W5E8X2	W5BZZ2	0	0	0	0	0.973	0.192	0.694	0.562	0.996
W5FDV8	W5DXY4	0	0	0	0	0.395	0	0.718	0.078	0.829
W5EQK1	Q00434	0	0	0.405	0	0.757	0	0	0.135	0.864
W5G493	W5BAB9	0.631	0	0	0	0.755	0.671	0	0.653	0.988
W5FDV8	W5FJP8	0.631	0	0	0	0.977	0.831	0.712	0.55	0.999
W5G7H2	W5E8A8	0.08	0	0	0	0	0	0.8	0	0.808
W5EDL3	W5GJ80	0	0	0	0	0.98	0	0	0.632	0.992
W5HHW2	W5BL83	0.081	0	0	0	0.454	0.485	0.496	0.506	0.923
W5CYY6	W5EHV3	0.632	0	0	0	0.093	0	0.822	0.678	0.978
W5EUP3	W5CIX0	0	0	0	0	0.997	0.933	0.718	0.613	0.999
W5E0V4	W5E7A0	0	0	0	0	0.783	0	0	0	0.783
W5HPH2	W5G048	0.093	0	0	0	0.767	0.464	0.289	0.527	0.954
W5EUI2	W5ETD4	0	0	0	0	0.978	0	0.718	0.564	0.997
W5IAG5	P12782	0.069	0	0	0	0.444	0	0	0.654	0.805
W5HHW2	W5HFH5	0.081	0	0	0	0.454	0.485	0.496	0.506	0.923
W5FDV8	W5AM53	0	0	0	0	0.99	0.902	0.713	0.083	0.999
P08823	W5HIH7	0	0	0	0	0.667	0	0	0.529	0.836
W5E0V4	W5AM53	0.631	0	0	0	0.779	0.565	0.6	0	0.983
W5HHW2	W5B8G5	0.631	0	0	0	0.826	0.471	0.324	0.529	0.987
P12782	P46285	0.076	0	0	0	0.673	0	0	0.532	0.846
W5G048	W5FDV8	0.631	0	0	0	0.799	0.798	0.614	0.529	0.996
W5EN32	W5CTZ7	0	0	0	0	0.868	0	0	0	0.868
W5HFH5	W5DUX2	0	0	0	0	0.678	0	0.573	0	0.856
W5H4I6	W5EYS2	0	0	0	0	0.724	0	0	0.067	0.731
P12112	W5HHW2	0	0	0	0	0.692	0.094	0	0.202	0.757
W5EDL3	Q00434	0	0	0	0	0.775	0	0	0	0.775
W5F021	W5DNV0	0.077	0	0	0	0.314	0.104	0.9	0.238	0.948
W5ETD4	W5BZZ2	0	0	0	0	0.99	0.933	0.718	0.643	0.999
W5HPZ2	W5HMY4	0	0	0	0	0.892	0	0	0	0.892
W5F2K9	W5CTW2	0	0	0	0	0.256	0	0.9	0.547	0.963
W5B3D3	W5GJ80	0	0	0	0	0.771	0	0	0	0.771
W5FLB0	W5F4R0	0	0	0	0	0	0	0.824	0.556	0.918
W5FLU4	W5FTM6	0.131	0	0	0	0.431	0.116	0	0.825	0.913
W5ETN6	W5DKH2	0	0	0	0	0.449	0	0.554	0	0.744
W5BKA4	W5EKI5	0	0	0	0	0.583	0.107	0.542	0.549	0.912
W5FTM6	W5EHG1	0.068	0	0	0	0	0	0	0.767	0.773
P12112	W5DWX2	0.068	0	0	0	0.65	0	0	0.198	0.715
W5G2J5	W5EUU2	0	0	0	0	0.701	0	0	0	0.701
W5HPH2	W5FYX6	0.081	0	0	0	0.959	0.101	0.533	0.529	0.991
W5C8P5	W5HI59	0	0	0.498	0	0.496	0	0	0	0.736
W5EST5	W5EKI5	0	0	0	0	0.999	0.831	0.718	0.564	0.999
W5EGR5	P58311	0	0	0.512	0	0	0.471	0	0.624	0.894
W5ETN6	W5G048	0.631	0	0	0	0.839	0.486	0.608	0.513	0.993
W5BWH9	W5C7V9	0	0	0	0	0.16	0	0.9	0.187	0.925
W5FC82	W5I9U4	0	0	0	0	0.845	0	0	0	0.845
W5FM33	W5EDL3	0	0	0	0	0.947	0	0	0	0.947
W5IAG5	W5D5L4	0	0	0	0	0.371	0	0.51	0.562	0.853
W5HIU1	W5EN32	0	0	0	0	0.977	0	0	0.082	0.978
W5I9U4	W5D4R0	0	0	0	0	0.902	0	0	0.078	0.906
W5HFH5	W5H4D7	0.14	0	0	0	0.212	0.712	0.317	0.446	0.912
Q95H62	W5E8X2	0	0	0	0	0.659	0.796	0.496	0.188	0.967
W5FX83	W5E0V4	0	0	0	0	0.768	0.768	0.605	0.146	0.979
W5I9U4	W5B7Y9	0	0	0	0	0.721	0	0	0	0.721
P12862	W5G048	0	0	0	0	0.678	0	0	0.212	0.735
W5BKA4	W5BZZ2	0	0	0	0	0.7	0.107	0.574	0	0.875
W5EGR5	P58386	0	0	0.474	0	0.315	0	0	0.613	0.848
W5FJP8	W5HMY4	0	0	0	0	0.922	0.468	0.501	0.119	0.979
W5HFH5	W5AFN1	0.069	0	0	0	0.409	0.798	0	0	0.879
W5B8G5	W5E0V4	0.631	0	0	0	0.823	0.559	0.29	0.529	0.988
W5HNV3	W5FJP8	0.631	0	0	0	0.285	0	0	0	0.724
W5E0V4	W5ETD4	0	0	0	0	0.613	0.788	0.564	0.2	0.967
W5ETN6	W5DUX2	0	0	0	0	0.464	0	0.532	0	0.738
W5B644	W5E0V4	0.077	0	0	0	0.754	0	0	0	0.763
P08823	W5BAB9	0	0	0	0	0.171	0.193	0	0.738	0.809
W5FC82	W5EN32	0.072	0	0	0	0.902	0	0	0.205	0.921
W5EUI2	W5EUP3	0	0	0	0	0.968	0.929	0.718	0.623	0.999
W5I9U4	W5BV67	0	0	0	0	0.355	0.148	0	0.532	0.72
W5EUP3	W5C6H3	0	0	0	0	0.969	0.275	0.699	0.068	0.992
W5HFX6	W5GSX0	0	0	0	0	0.742	0	0	0	0.742
W5EST5	W5H4D7	0.631	0	0	0	0.999	0.565	0.496	0.529	0.999
W5EUI2	W5HPH2	0.082	0	0	0	0.772	0.486	0.497	0.513	0.968
W5B3P3	W5HZ47	0	0	0	0	0.152	0	0.9	0.08	0.915
W5FRR9	W5AM53	0.631	0	0	0	0.763	0.486	0.609	0	0.98
W5A3R2	W5GUA0	0.353	0	0	0	0.355	0.225	0	0.877	0.955
Q6V959	W5FYX6	0.631	0	0	0	0.99	0.765	0.531	0.529	0.999
W5C780	W5CYY6	0	0	0	0	0.533	0	0	0.678	0.843
Q95H62	W5BL83	0.075	0	0	0	0.192	0.514	0.322	0.067	0.728
W5E8X2	W5ESN1	0	0	0	0	0.863	0.948	0.644	0.643	0.998
W5ETN6	W5HPH2	0.104	0	0	0	0.933	0.107	0.497	0.529	0.984
W5FLB0	W5B7Z6	0	0	0	0	0.066	0	0.944	0.575	0.976
W5HPH2	W5E8X2	0	0	0	0	0.491	0.784	0.498	0.166	0.947
W5B4L1	W5DCW8	0	0	0	0	0.146	0.329	0	0.884	0.927
W5FRR9	W5BZZ2	0.631	0	0	0	0.997	0.725	0.599	0.529	0.999
W5FRR9	W5HAK3	0.351	0	0	0	0.855	0.622	0.496	0.529	0.99
P12112	W5E0V4	0	0	0	0	0.763	0	0	0.193	0.8
Q6V959	W5BL83	0.14	0	0	0	0.979	0.712	0.718	0.544	0.999
W5B8G5	W5BAB9	0	0	0	0	0.565	0.068	0	0.327	0.703
W5HI59	W5AY52	0	0	0	0	0.941	0	0	0	0.941
W5C1C7	B2ZGL4	0.632	0	0	0	0.091	0	0	0.678	0.882
W5B1X6	W5HIU1	0	0	0	0	0.949	0	0	0.072	0.95
W5B8G5	P69667	0.631	0	0	0	0.768	0.467	0.302	0.198	0.969
P12862	B2ZGL4	0	0	0	0	0.584	0	0	0.58	0.817
W5HHW2	W5ESN1	0	0	0	0	0.999	0.752	0.702	0.529	0.999
W5ETN6	W5BZ42	0	0	0	0	0.256	0.555	0	0.529	0.83
Q6V959	W5HPH2	0.105	0	0	0	0.821	0.107	0.448	0.529	0.956
W5C780	W5GWJ4	0	0	0	0	0.086	0	0.477	0.678	0.832
W5H7C9	D8L9K9	0	0	0	0	0	0	0.911	0.085	0.915
W5G493	W5D3Z6	0.631	0	0	0	0.961	0.204	0	0.621	0.995
P12112	P06528	0.631	0	0	0	0.971	0.711	0.698	0.541	0.999
W5EST5	W5BZZ2	0.631	0	0	0	0.999	0.108	0.718	0.551	0.999
W5AY52	W5B9L0	0	0	0	0	0.939	0	0	0.08	0.942
Q6V959	W5HFH5	0.14	0	0	0	0.957	0.929	0.706	0.548	0.999
P08823	W5I9U0	0.631	0	0.373	0	0.989	0.728	0.201	0.922	0.999
W5FM33	W5FZ51	0	0	0.236	0	0.812	0	0	0	0.85
W5HAK3	W5G048	0.366	0	0	0	0.824	0.433	0.619	0.551	0.987
Q95H62	W5CIX0	0.631	0	0	0	0.988	0.49	0.61	0.529	0.999
W5FDV8	W5DKH2	0	0	0	0	0.087	0.2	0.718	0	0.776
W5HFH5	W5FRR9	0.081	0	0	0	0.261	0.515	0.323	0.513	0.871
W5F021	W5HZ47	0	0	0	0	0.258	0	0.963	0.616	0.988
W5EQK1	W5HZ47	0	0	0	0	0.743	0	0	0	0.743
W5AFN1	W5C3C4	0	0	0	0	0.284	0.799	0	0	0.849
Q6V959	W5DKH2	0	0	0	0	0.54	0	0.574	0	0.795
W5I9U4	W5B8G5	0	0	0	0	0.716	0	0	0	0.716
W5ETN6	W5EST5	0.631	0	0	0	0.997	0.279	0.718	0.529	0.999
W5C3C4	W5G048	0	0	0	0	0.767	0.234	0.535	0.236	0.928
W5DPE9	W5BL83	0	0	0	0	0.956	0	0	0	0.956
W5EQK1	W5D4R0	0	0	0	0	0.844	0	0	0.081	0.85
W5EUI2	W5H4D7	0.631	0	0	0	0.887	0	0.494	0.529	0.988
W5AFN1	W5H4I6	0	0	0	0	0.829	0.745	0	0	0.954
W5AEY1	W5EV01	0.063	0	0	0	0.391	0	0	0.613	0.759
W5DUX2	W5HAK3	0	0	0	0	0.65	0	0.568	0.095	0.851
W4ZMD0	W5BKA4	0	0	0	0	0.101	0.273	0.28	0.549	0.759
W5D4R0	W5B9L0	0	0	0	0	0.749	0	0	0.107	0.766
W5HFH5	W5FIV0	0.631	0	0	0	0.083	0	0	0.529	0.826
W5FRR9	P69667	0.631	0	0	0	0.999	0.49	0.524	0.529	0.999
W5ETN6	W5HMY4	0	0	0	0	0.95	0.929	0.521	0.073	0.998
W5HFH5	W5FX83	0	0	0	0	0.994	0.902	0.718	0.107	0.999
W5DWX2	W5AM53	0.631	0	0	0	0.985	0.107	0.614	0.075	0.997
W5FTM6	W5HPZ2	0	0	0	0	0.142	0.457	0	0.549	0.771
W5HNV3	W5C7V9	0	0	0	0	0.142	0	0.739	0	0.766
P12862	W5E0V4	0	0	0	0	0.763	0	0	0.193	0.8
W5G493	P12782	0.631	0	0.238	0	0.927	0.741	0	0.678	0.997
W5EQK1	W5HI59	0	0	0.275	0	0.745	0	0	0	0.807
W5B1X6	P12782	0	0	0	0	0.754	0	0	0	0.754
P12862	W5BZZ2	0.068	0	0	0	0.757	0	0	0.199	0.802
W5B3D3	W5CTZ7	0	0	0	0	0.743	0	0	0	0.743
W5CYY6	W5DNV0	0	0	0	0	0.744	0	0	0	0.744
W5HMY4	W5AM53	0	0	0	0	0.991	0.246	0.571	0	0.996
W5EUJ7	W5A3R2	0	0	0	0	0.234	0.43	0.142	0.819	0.923
W5ECJ8	W5GJ80	0	0	0	0	0.67	0	0	0.148	0.707
W5HFH5	W5HMY4	0	0	0	0	0.74	0.928	0.514	0.08	0.99
P12112	W5HNV3	0	0	0	0	0.176	0	0.739	0	0.775
W5FRR9	W5ETD4	0	0	0	0	0.767	0.765	0.61	0.393	0.985
W5IAG5	W5D3Z6	0.139	0	0	0	0.755	0	0	0.664	0.922
Q00434	W5GIL5	0	0	0	0	0	0.728	0	0	0.728
P69667	W5DWX2	0.631	0	0	0	0.98	0.585	0.529	0.529	0.999
W5IAG5	D8L9K9	0.105	0	0	0	0.068	0	0.7	0.641	0.898
W5BKA4	W5AM53	0	0	0	0	0.454	0.101	0.536	0.072	0.76
W5HFH5	W5ETD4	0	0	0	0	0.768	0.929	0.71	0.242	0.995
W5EP16	W5FZ51	0	0	0	0	0.825	0	0	0	0.825
W5FJP8	W5GUK3	0.631	0	0	0	0.328	0.787	0	0.451	0.967
W5FRR9	W5E0V4	0.631	0	0	0	0.999	0.796	0.5	0.529	0.999
W5HEE6	W5HZ47	0	0	0	0	0.09	0	0.8	0.08	0.817
W5BV67	W5GK33	0	0	0	0	0.078	0.102	0	0.749	0.774
W5HI59	W5I9U4	0	0	0	0	0.914	0	0	0	0.914
W5DUX2	W5FDV8	0	0	0	0	0.382	0	0.718	0	0.818
W5I2M8	W5ECJ8	0	0	0	0	0	0	0.9	0.213	0.917
W5DNV0	P46285	0.276	0	0	0	0.069	0	0.947	0.547	0.981
W5C780	W5EJB7	0.632	0	0	0	0.163	0	0	0.678	0.892
W5EDL3	W5D3Z6	0	0	0	0	0.258	0	0.963	0.616	0.988
W5EGR5	P12119	0	0	0	0	0.082	0.558	0.32	0.651	0.89
W5G2J5	W5HI59	0	0	0	0	0.623	0	0	0.621	0.851
W5EUJ7	W5EV01	0.131	0	0	0	0.431	0.116	0	0.825	0.913
W5ETN6	W5C6H3	0.631	0	0	0	0.999	0.773	0.696	0.529	0.999
P46285	W5GJ80	0	0	0	0	0.927	0	0	0.678	0.975
W5DNV0	W5D3Z6	0.077	0	0	0	0	0.104	0.9	0.238	0.928
W5EHV3	W5GK33	0	0	0	0	0	0.563	0.202	0.642	0.864
W5FC82	W5AFF4	0.631	0	0.526	0	0	0.732	0.341	0.51	0.982
W5HI59	W5GJ80	0	0	0.337	0	0.986	0	0	0	0.99
W5H4I6	W5BZZ2	0.173	0	0	0	0.998	0.933	0.718	0.561	0.999
W5H4I6	W5B4V1	0	0	0	0	0.793	0	0	0	0.793
W5H4I6	W5H4D7	0.078	0	0	0	0.318	0.741	0.324	0.085	0.88
P08823	W5EN32	0	0	0	0	0.296	0.193	0	0.738	0.838
W5HJY5	W5CC40	0	0	0	0	0.174	0	0.8	0.552	0.919
W5HI59	W5B9L0	0	0	0.321	0	0.938	0	0	0	0.956
W5B4L1	W5HIU1	0	0	0	0	0.707	0	0	0	0.707
W5EST5	W5DKH2	0	0	0	0	0.1	0.107	0.718	0	0.753
W5G2J5	W5EHV3	0	0	0	0	0	0.295	0.289	0.561	0.76
W5EKI5	W5H4D7	0	0	0	0	0.693	0.727	0.552	0.172	0.964
W5C275	W5D7Q4	0	0	0	0	0.257	0	0.325	0.553	0.756
W5EUP3	W5HMY4	0	0	0	0	0.567	0.281	0.522	0.585	0.93
W5EUI2	W5HAK3	0.226	0	0	0	0.958	0.604	0.718	0.512	0.997
W5EGR5	W5B9L0	0	0	0	0	0	0	0.319	0.578	0.7
W5G7H2	W5C7V9	0	0	0	0	0.155	0	0.284	0.546	0.701
W5H4I6	W5FX83	0	0	0	0	0.999	0.929	0.718	0.189	0.999
W5ETN6	P69667	0.631	0	0	0	0.987	0.464	0.532	0.529	0.999
W5C3C4	W5ETD4	0	0	0	0	0.999	0.929	0.694	0.551	0.999
W5EQK1	W5B9L0	0	0	0	0	0.93	0	0	0	0.93
W4ZWP2	W5EST5	0	0	0	0	0.778	0	0	0	0.778
W5G493	W5F021	0.631	0	0	0	0.961	0.204	0	0.621	0.995
W5HAK3	W5C3C4	0	0	0	0	0.995	0.901	0.711	0.131	0.999
W5FM33	W5B7Y9	0	0	0	0	0.757	0	0	0	0.757
Q95H62	W5FYX6	0.631	0	0	0	0.999	0	0.554	0.529	0.999
W5FRR9	W5H4I6	0.103	0	0	0	0.448	0.62	0.333	0.08	0.863
W5HPZ2	W5EKI5	0	0	0	0	0.906	0	0	0	0.906
W5C780	W5CC40	0.066	0	0	0	0	0	0.822	0.563	0.921
W5EUJ7	W5HPZ2	0	0	0	0	0.217	0.457	0	0.549	0.791
W5B8G5	W5FJP8	0.631	0	0	0	0.902	0.562	0.296	0.529	0.993
W5H4I6	W5BKA4	0	0	0	0	0.472	0.107	0.554	0	0.771
W5E8A8	W5GBA3	0.08	0	0	0	0.07	0	0.8	0	0.813
W5HMY4	W5E0V4	0	0	0	0	0.564	0.787	0.354	0.187	0.944
W5H4I6	W5DWX2	0.161	0	0	0	0.68	0.728	0.368	0.139	0.953
W5G048	W5FJP8	0.631	0	0	0	0.921	0.792	0.609	0.529	0.998
Q6V959	W5HPZ2	0	0	0	0	0.947	0	0	0.07	0.948
W5E8X2	W5C6H3	0	0	0	0	0.999	0.705	0.562	0.122	0.999
W5FM33	W5EQK1	0	0	0	0	0.988	0	0	0	0.988
Q95H62	W5FX83	0	0	0	0	0.662	0	0.587	0.08	0.86
W5C3C4	W5FYX6	0	0	0	0	0.999	0.796	0.62	0.495	0.999
W5DWX2	W5CIX0	0.631	0	0	0	0.999	0.487	0.58	0.529	0.999
W5EDL3	W5DNV0	0.342	0	0	0	0	0	0.934	0.135	0.959
W5EUP3	W5G048	0	0	0	0	0.21	0.784	0.607	0	0.927
W5ESZ3	W5AY52	0	0	0	0.723	0.927	0	0	0.678	0.941
W5FJP8	W5AM53	0.631	0	0.241	0	0.999	0.831	0.718	0	0.999
W5BAB9	W5D4R0	0	0	0	0	0.99	0	0	0	0.99
W5HEE6	B2ZGL4	0.08	0	0	0	0.082	0.932	0.373	0.543	0.98
W5DUX2	W5EUP3	0	0	0	0	0.543	0	0.718	0	0.865
Q6V959	W5HHW2	0.631	0	0	0	0.997	0.483	0.578	0.529	0.999
P12862	W5HHW2	0	0	0	0	0.692	0.094	0	0.202	0.757
W5HPH2	W5AM53	0	0	0	0	0.772	0.723	0.53	0	0.967
W5C3C4	W5ESN1	0	0	0	0	0.97	0.433	0.691	0.503	0.997
W5HFH5	W5BL83	0	0	0	0	0.906	0.32	0.706	0.08	0.98
P69667	W5EKI5	0	0	0	0	0.885	0.695	0.612	0.08	0.985
W5HGR2	P12862	0	0	0	0	0.081	0	0	0.922	0.926
W5EUP3	W5H4D7	0	0	0	0	0.579	0.194	0.541	0.134	0.847
W5B4V1	W5CIX0	0	0	0	0	0.702	0	0	0	0.702
W5HAK3	W5ESN1	0	0	0	0	0.943	0.42	0.718	0.072	0.99
W5HHW2	W5DWX2	0.631	0	0	0	0.999	0.487	0.58	0.529	0.999
P69667	W5ESN1	0	0	0	0	0.771	0.279	0.61	0.085	0.933
W5EST5	W5ESN1	0	0	0	0	0.963	0.915	0.718	0.529	0.999
W5B3P3	W5DCE4	0	0	0	0	0	0	0.8	0.111	0.814
P12862	W5HNV3	0	0	0	0	0.176	0	0.739	0	0.775
W5B1X6	Q00434	0	0	0	0	0.74	0	0	0.562	0.881
W5G2J5	W5GJ80	0	0	0	0	0.892	0.072	0	0	0.896
W5C3C4	P69667	0	0	0	0	0.849	0.752	0.516	0.08	0.981
W5FZ51	W5CTZ7	0	0	0	0	0.97	0	0	0.145	0.974
W5EN32	W5GUK3	0	0	0	0	0.643	0	0	0.207	0.705
W5B4L1	W5FC82	0	0	0.527	0.989	0.988	0	0.8	0	0.997
W5HFX6	P46285	0	0	0	0	0.836	0	0	0.073	0.842
W5DWX2	W5EKI5	0	0	0	0	0.997	0.743	0.58	0.139	0.999
W5B4L1	W5GUK3	0	0	0	0	0.696	0	0	0.154	0.731
W5HMY4	W5ESN1	0	0	0	0	0.935	0.299	0.504	0.538	0.988
W5HAK3	W5DKH2	0	0	0	0	0.571	0	0.601	0	0.821
W5H4D7	W5AM53	0.631	0	0	0	0.757	0.507	0.544	0	0.977
W5ETN6	W5AM53	0	0	0	0	0.999	0.796	0.718	0.08	0.999
W5I9U0	W5CGA4	0.167	0	0	0	0.289	0.744	0	0.578	0.927
P46285	W5EN32	0.08	0	0	0	0.85	0	0	0.533	0.93
W5HPZ2	W5CIX0	0	0	0	0	0.991	0	0	0.529	0.996
W5HPZ2	W5FDV8	0	0	0	0	0.945	0	0	0	0.945
W5D544	W5HNV3	0	0	0	0	0.142	0	0.739	0	0.766
W5HPH2	P69667	0.104	0	0	0	0.925	0.19	0.502	0.529	0.984
W5HPH2	W5CIX0	0.083	0	0	0	0.97	0.472	0.612	0.529	0.996
Q95H62	W5H4D7	0.631	0	0	0	0.887	0	0.494	0.529	0.988
W5HFX6	P12782	0	0	0	0	0.934	0	0	0	0.934
P12782	W5GYX5	0.631	0	0	0	0.669	0.75	0.739	0.664	0.996
W5C275	W5GUK3	0	0	0	0	0.081	0	0	0.74	0.751
W5HMY4	W5ETD4	0	0	0	0	0.969	0.933	0.504	0.664	0.999
P12112	W5EST5	0.069	0	0	0	0.682	0	0	0.17	0.732
W5EUI2	W5DKH2	0	0	0	0	0.424	0	0.718	0	0.83
W5BAB9	W5GJ80	0.07	0	0	0	0.99	0.463	0	0.534	0.997
W5FRR9	W5HMY4	0	0	0	0	0.296	0.765	0.352	0.08	0.888
W5B8G5	W5FDV8	0.631	0	0	0	0.779	0.433	0.29	0.529	0.981
W5ETN6	W5FRR9	0.631	0	0	0	0.999	0.483	0.512	0.529	0.999
W5EUP3	W5FJP8	0	0	0	0	0.982	0.915	0.718	0.18	0.999
W5HPZ2	W5H4I6	0	0	0	0	0.958	0	0	0	0.958
W5CIX0	W5EST5	0.631	0	0	0	0.999	0.915	0.718	0.641	0.999
W5GLX4	W5AEY1	0.167	0	0	0	0.289	0.107	0	0.566	0.739
W5B4L1	W5GJ80	0.082	0	0	0	0.985	0	0.936	0.08	0.999
W5BL83	W5FJP8	0	0	0	0	0.995	0.915	0.718	0.512	0.999
W5G493	W5B644	0	0	0	0	0.081	0.739	0	0.201	0.791
W5EDL3	W5B1X6	0	0	0	0	0.824	0	0	0	0.824
W5E8X2	W5BL83	0.631	0	0	0	0.999	0.948	0.687	0.158	0.999
W5DUX2	W5C3C4	0	0	0	0	0.575	0	0.497	0.079	0.785
Q6V959	W5B8G5	0.631	0	0	0	0.778	0.656	0.241	0.529	0.988
W5HZ47	W5B9L0	0	0	0	0	0.92	0	0	0	0.92
W5H4I6	W5AM53	0.13	0	0	0	0.989	0.798	0.718	0.147	0.999
W5G2J5	W5D7Q4	0	0	0	0	0	0.312	0.319	0.546	0.768
W5HAK3	W5AFN1	0.081	0	0	0	0.689	0.935	0	0.08	0.98
W5HPZ2	W5AM53	0	0	0	0	0.989	0	0	0	0.989
W5EUI2	W5FYX6	0.631	0	0	0	0.999	0	0.554	0.529	0.999
Q6V959	W5FJP8	0.631	0	0	0	0.999	0.84	0.718	0.533	0.999
W5HAK3	W5BZZ2	0.211	0	0	0	0.999	0.926	0.718	0.565	0.999
C7C4X1	W5HZ47	0.365	0	0	0	0.199	0.186	0.959	0.559	0.991
W5I9U4	W5FZ51	0	0	0	0	0.772	0	0	0	0.772
W5HPH2	W5ESN1	0	0	0	0	0.714	0.746	0.517	0.529	0.981
P46285	W5CTZ7	0	0	0	0	0.768	0	0	0	0.768
W5DPE9	W5FYX6	0	0	0	0	0.969	0	0	0	0.969
W5C780	W5CES6	0	0	0	0	0.295	0.932	0	0.578	0.978
W5EDL3	W5HIU1	0	0	0	0	0.956	0	0	0.079	0.958
W5HFH5	W5FDV8	0.631	0	0	0	0.792	0.451	0.701	0.549	0.993
W5ETN6	W5HHW2	0.631	0	0	0	0.999	0.429	0.667	0.529	0.999
W5EDL3	W5B9L0	0	0	0	0	0.936	0	0	0	0.936
W5G493	W5AM16	0	0	0	0	0	0	0.738	0.195	0.78
W5EUI2	W5DWX2	0.631	0	0	0	0.99	0	0.499	0.529	0.999
W5FLU4	W5GKA6	0	0	0	0	0.329	0.232	0	0.781	0.877
W5I9U4	W5E0V4	0	0	0	0	0.858	0	0	0	0.858
W5B4L1	W5B9L0	0	0	0	0	0.936	0	0	0.119	0.941
W5HPZ2	W5C3C4	0	0	0	0	0.78	0	0	0	0.78
W5HNV3	W5C6H3	0.631	0	0	0	0.233	0	0	0	0.704
W5EUJ7	W5GUA0	0.131	0	0	0	0.431	0.116	0	0.825	0.913
Q6V959	W5H4I6	0.078	0	0	0	0.991	0.933	0.718	0.541	0.999
P12782	W5EN32	0.631	0	0.249	0	0.979	0.75	0.739	0.664	0.999
P12782	W5CTZ7	0	0	0	0	0.985	0	0	0	0.985
Q6V959	W5EUI2	0.631	0	0	0	0.929	0	0.718	0.529	0.996
W5EUI2	W5AM53	0.631	0	0	0	0.989	0.901	0.718	0.198	0.999
W5HPH2	W5FX83	0	0	0	0	0.78	0.218	0.563	0.073	0.92
W5FM33	W5FC82	0	0	0	0	0.94	0	0	0	0.94
W5CIX0	W5HMY4	0	0	0	0	0.787	0.548	0.509	0.55	0.975
W5ETN6	W5EKI5	0.065	0	0	0	0.999	0.799	0.718	0.071	0.999
W5BL83	W5G048	0.222	0	0	0	0.287	0.787	0.612	0.222	0.957
W5ETD4	W5H4D7	0	0	0	0	0.576	0.796	0.55	0.465	0.976
W5HIH7	B2ZGL4	0.082	0	0	0	0.686	0	0	0.089	0.714
W5G048	W5CIX0	0.631	0	0	0	0.826	0.858	0.619	0.529	0.998
P06528	W5HNV3	0	0	0	0	0.173	0	0.739	0	0.774
W5HIU1	W5B9L0	0	0	0	0	0.939	0	0	0.083	0.942
W5GJ80	W5GUK3	0	0	0	0	0.802	0	0	0.088	0.812
W5F021	W5D5L4	0	0	0	0	0.258	0	0.654	0.616	0.892
W5HGR2	W5B4L1	0.631	0	0.526	0	0	0.77	0.862	0.562	0.997
W5BAB9	W5GUK3	0	0	0	0	0.685	0	0	0.207	0.74
W5AY52	W5EN32	0	0	0	0	0.886	0	0	0	0.886
P46285	W5GSX0	0	0	0	0	0.793	0	0	0	0.793
W5C3C4	W5FJP8	0	0	0	0	0.996	0.514	0.704	0.537	0.999
W5C780	W5GK33	0	0	0	0	0.097	0.932	0	0.578	0.971
W5B8G5	W5DWX2	0.631	0	0	0	0.796	0.556	0.318	0.529	0.987
P12862	W5FRR9	0	0	0	0	0.694	0	0	0.089	0.709
W5DWX2	W5H4D7	0.631	0	0.204	0	0.989	0.752	0.496	0.529	0.999
Q6V959	W5G048	0.631	0	0	0	0.82	0.749	0.616	0.529	0.996
W5HEE6	W5B3P3	0	0	0	0	0	0	0.865	0.171	0.883
W5FYX6	W5C6H3	0.631	0	0	0	0.999	0.682	0.613	0.529	0.999
W5HJY5	W5G7H2	0	0	0	0	0	0	0.8	0.169	0.826
W5B8G5	W5H4D7	0.631	0	0	0	0.845	0.656	0.241	0.529	0.991
W5FZ51	W5B9L0	0	0	0.474	0	0.535	0	0	0.563	0.883
Q6V959	W5FRR9	0.631	0	0	0	0.99	0.725	0.497	0.529	0.999
W5HEE6	W5EJL3	0	0	0	0	0.761	0	0	0.073	0.768
W5FFB8	W5E0V4	0	0	0	0	0.749	0	0	0	0.749
W5ESZ3	P58311	0	0	0	0	0	0.746	0	0	0.746
P06528	W5H4D7	0	0	0	0	0.675	0	0.201	0	0.729
W5HAK3	W5EUP3	0	0	0	0	0.934	0.298	0.718	0.136	0.987
W5C3C4	W5EKI5	0.082	0	0	0	0.999	0.805	0.701	0.145	0.999
W5HIH7	W5FYX6	0.068	0	0	0	0.726	0	0	0.148	0.763
W5IAG5	W5CTW2	0.08	0	0	0	0.762	0	0	0.212	0.812
B2ZGL4	W5G7H2	0	0	0	0	0	0.757	0.355	0.549	0.923
W5FX83	W5ESN1	0	0	0	0	0.999	0.485	0.718	0.197	0.999
Q95H62	Q6V959	0.631	0	0	0	0.887	0	0.494	0.529	0.988
W5HPZ2	W5D4G1	0	0	0	0	0.1	0.792	0	0.119	0.82
W5HAK3	W5ETD4	0	0	0	0	0.94	0.928	0.718	0.08	0.998
W5FDV8	W5EKI5	0	0	0	0	0.993	0.902	0.716	0.189	0.999
W5HHW2	W5DXY4	0	0	0	0	0.092	0	0.718	0.08	0.743
W5EUI2	W5FRR9	0.631	0	0	0	0.969	0	0.501	0.529	0.996
W5DPE9	W5HAK3	0	0	0	0	0.779	0	0	0.194	0.814
P12119	W5B9L0	0	0	0.234	0	0	0	0.319	0.551	0.745
W5HHW2	W5FYX6	0.631	0	0	0	0.999	0.486	0.706	0.529	0.999
W5C780	W5EGU0	0	0	0	0	0.432	0	0	0.678	0.809
W5AM53	W5DKH2	0	0	0	0	0.557	0	0.718	0	0.869
Q00434	W5HI59	0	0	0.509	0	0.679	0	0	0	0.835
W5HPH2	W5FRR9	0.103	0	0	0	0.898	0.749	0.496	0.529	0.993
W5EHV3	W5D7Q4	0.082	0	0	0	0.141	0	0.318	0.605	0.759
W5FM33	W5CSF5	0	0	0	0	0.737	0	0	0	0.737
W5EST5	W5EN32	0.07	0	0	0	0.545	0	0	0.469	0.756
W5BKA4	Q9SP56	0	0	0	0	0.101	0.273	0.28	0.549	0.759
Q6V959	W5ESN1	0	0	0	0	0.862	0.562	0.718	0.529	0.99
P69667	W5H4D7	0.631	0	0	0	0.99	0.696	0.498	0.529	0.999
W5E8X2	W5ETD4	0	0	0	0	0.989	0.795	0.682	0.55	0.999
P08823	W5FEC0	0	0	0	0	0.704	0	0	0	0.704
P08823	W4ZVZ8	0	0	0	0	0.776	0	0	0.513	0.886
W5B4L1	W5EN32	0.072	0	0	0	0.97	0	0	0.205	0.975
W5BL83	W5EST5	0	0	0	0	0.994	0.915	0.718	0.512	0.999
W5DWX2	W5E0V4	0.631	0	0	0	0.995	0.739	0.499	0.529	0.999
P08823	W5FLU4	0	0	0	0	0.42	0	0	0.621	0.77
W5FLU4	W5CGA4	0.353	0	0	0	0.304	0.225	0	0.877	0.951
W5HFH5	W5EUP3	0	0	0	0	0.974	0.757	0.704	0.131	0.998
W5GLX4	W5EUJ7	0	0	0	0	0.68	0.554	0.217	0.823	0.977
W5FLB0	W5GWJ4	0.171	0	0	0	0.162	0	0.72	0.243	0.833
W5FYX6	W5FX83	0	0	0	0	0.982	0.781	0.703	0.187	0.998
W5EUP3	W5FX83	0	0	0	0	0.987	0	0.718	0.568	0.998
W5HSK5	W5FYH5	0	0	0	0	0.351	0.555	0	0.55	0.858
P69667	W5C6H3	0.631	0	0	0	0.988	0.472	0.516	0.529	0.999
W5EDL3	W5HEE6	0	0	0	0	0.09	0	0.8	0.08	0.817
W5HJY5	W5GBA3	0	0	0	0	0.081	0	0.8	0.183	0.836
W5AGK9	W5B644	0.063	0	0	0	0	0	0.928	0	0.93
W5BL83	W5DKH2	0	0	0	0	0.153	0	0.718	0	0.751
W5HZ47	P12782	0.537	0	0	0	0.901	0.107	0.369	0.613	0.988
W5EQK1	W5GJ80	0	0	0	0	0.992	0	0	0.678	0.997
W5HNV3	W5EST5	0.631	0	0	0	0.285	0	0	0	0.724
W5BL83	W5HMY4	0	0	0	0	0.534	0.753	0.519	0.085	0.942
W5G048	W5BKA4	0.366	0	0	0	0.548	0.244	0.463	0.67	0.954
Q6V959	W5DUX2	0	0	0	0	0.773	0	0.542	0	0.892
W5HIH7	W5E0V4	0	0	0	0	0.639	0.437	0	0.199	0.823
W5EUI2	W5C3C4	0	0	0	0	0.99	0	0.688	0.122	0.997
W5EUP3	P69667	0	0	0	0	0.767	0.243	0.635	0	0.929
W5EUI2	W5ESN1	0	0	0	0	0.977	0.929	0.717	0.637	0.999
P69555	W5B9L0	0	0	0	0	0	0.692	0.336	0.622	0.915
W5AGK9	W5E8I6	0	0	0	0	0	0	0	0.81	0.81
W5DPE9	W5E8X2	0	0	0	0	0.768	0	0	0	0.768
P08823	W5FYX6	0	0	0	0	0.755	0	0	0.08	0.765
Q6V959	W5C6H3	0.631	0	0	0	0.97	0.79	0.696	0.529	0.999
W5CIX0	W5BZZ2	0.631	0	0	0	0.999	0.906	0.718	0.663	0.999
W5B7Y9	W5CAD8	0.632	0	0.467	0	0.999	0	0.822	0.678	0.999
W5DPE9	W5C3C4	0	0	0	0	0.881	0	0	0	0.881
W5HPZ2	W5FX83	0	0	0	0	0.975	0	0	0	0.975
W5G493	W5HZ47	0	0	0	0	0.298	0	0.8	0.563	0.933
W5AH12	W5FTM6	0	0	0	0	0	0.066	0	0.781	0.787
W5D544	W5BZZ2	0	0	0	0	0.754	0	0	0.199	0.794
W5FJP8	W5BKA4	0	0	0	0	0.756	0.107	0.558	0.198	0.912
W5EKI5	W5DKH2	0	0	0	0	0.387	0.065	0.718	0	0.824
W5E8X2	W5HFH5	0.631	0	0	0	0.996	0.791	0.682	0.152	0.999
P12112	W5CIX0	0	0	0	0	0.692	0.107	0	0.202	0.761
W5F7I7	B2ZGL4	0.365	0	0	0	0.164	0	0	0.678	0.814
W5E8X2	W5FX83	0	0	0	0	0.959	0.789	0.692	0.136	0.997
W5I9U0	W5EV01	0.063	0	0	0	0.261	0	0	0.613	0.708
W5HPH2	W5C6H3	0.083	0	0	0	0.883	0.316	0.497	0.529	0.979
W5ETN6	W5GUK3	0.631	0	0	0	0.282	0	0	0.197	0.768
W5HMY4	W5H4D7	0	0	0	0	0.237	0.795	0.326	0.184	0.902
W5EUI2	W5DXY4	0	0	0	0	0.513	0	0.718	0	0.856
W5G2J5	W5EN32	0	0	0	0	0.688	0.266	0	0.111	0.779
Q6V959	W5E8X2	0	0	0	0	0.929	0	0.699	0.128	0.979
P69667	W5BZZ2	0.631	0	0	0	0.997	0.696	0.61	0.529	0.999
W5CGA4	W5GKA6	0	0	0	0	0.943	0.302	0	0.55	0.98
W5FYX6	W5DWX2	0.631	0	0.351	0	0.999	0.752	0.538	0.529	0.999
W5I9U0	W5A3R2	0.167	0	0	0	0.569	0.744	0	0.578	0.956
W5DPE9	W5FJP8	0	0	0	0	0.971	0	0	0.074	0.971
P08823	W5GLX4	0.27	0	0	0	0.448	0.209	0	0.581	0.848
W5EHV3	W5CLR7	0	0	0	0	0	0	0.9	0.172	0.913
W5HPH2	W5BL83	0.208	0	0	0	0.259	0.48	0.32	0.513	0.88
W5E1I8	W5GBA3	0	0	0	0	0	0	0.8	0	0.8
W5ETN6	W5FDV8	0.631	0	0	0	0.985	0.32	0.716	0.529	0.999
W5DXY4	W5ETD4	0	0	0	0	0.618	0	0.321	0	0.73
W5HHW2	W5DUX2	0	0	0	0	0.76	0	0.718	0	0.929
W5DPE9	W5ETN6	0	0	0	0	0.963	0	0	0.07	0.964
W5AEY1	W5EUJ7	0	0	0	0	0.766	0	0	0.617	0.906
W5B3D3	W5B9L0	0	0	0	0	0.933	0	0	0.08	0.936
W5I9U4	W5GUK3	0	0	0	0	0.826	0	0	0	0.826
P08823	W5CGA4	0.27	0	0	0	0.768	0.327	0.197	0.575	0.954
W5EDL3	W5F021	0	0	0	0	0.258	0	0.963	0.616	0.988
W5HHW2	W5G048	0.631	0	0	0	0.826	0.471	0.324	0.529	0.987
Q95H62	W5HPH2	0.082	0	0	0	0.772	0.761	0.497	0.513	0.985
W5BZZ2	W5DKH2	0	0	0	0	0.411	0	0.577	0	0.74
W5HZ47	W5DNV0	0.342	0	0	0	0.166	0	0.934	0.539	0.981
P58386	P69555	0	0	0.296	0	0.17	0	0	0.548	0.712
W5EUP3	W5DXY4	0	0	0	0	0.281	0	0.718	0	0.788
W5GUK3	W5H4D7	0.631	0	0	0	0.802	0.282	0	0.508	0.97
W5B6J6	W5CTZ7	0	0	0	0	0.776	0	0	0	0.776
W5EXE3	W5C7V9	0	0	0	0	0.138	0.107	0	0.668	0.722
W5ESZ3	W5B3D3	0	0	0	0.907	0.984	0	0	0.678	0.985
W5CIX0	W5ESN1	0	0	0	0	0.999	0.933	0.718	0.56	0.999
W5E8X2	W5FDV8	0	0	0	0	0.949	0.94	0.623	0.62	0.999
P12862	W5FYX6	0.068	0	0	0	0.757	0	0	0.199	0.802
W5FRR9	W5EKI5	0	0	0	0	0.765	0.558	0.616	0.141	0.961
W5DPE9	W5EST5	0	0	0	0	0.971	0	0	0.074	0.971
W5FLU4	W5HPZ2	0	0	0	0	0	0.798	0	0.17	0.825
W5GLX4	W5GUA0	0.353	0	0	0	0.304	0.225	0	0.885	0.954
W5H7C9	W5IAG5	0.072	0	0	0	0.148	0	0.93	0.185	0.949
W5HNV3	W5E8A8	0	0	0	0	0.1	0	0.972	0.173	0.977
W5FM33	W5EN32	0	0	0	0	0.983	0	0	0	0.983
W5EST5	W5DXY4	0	0	0	0	0.085	0.246	0.718	0	0.788
W5HFX6	W5DCR8	0	0	0	0	0.707	0	0	0	0.707
W5FYX6	W5HMY4	0	0	0	0	0.694	0.795	0.483	0.186	0.97
W5HPH2	W5FDV8	0.105	0	0	0	0.779	0.433	0.397	0.529	0.962
W5ETN6	W5DWX2	0.631	0	0	0	0.997	0.555	0.51	0.529	0.999
W5EDL3	W5GYX5	0.365	0	0	0	0.199	0.16	0.959	0.559	0.99
W5FC82	W5HI59	0	0	0	0	0.709	0	0	0	0.709
W5HPZ2	W5EYS2	0	0	0	0	0.967	0.44	0.22	0.098	0.985
W5HNV3	W5FYX6	0.631	0	0	0	0.435	0	0	0	0.782
P12782	W5AM16	0	0	0	0	0.202	0	0.738	0.548	0.897
W5FC82	W5EDL3	0	0	0	0	0.917	0	0	0.072	0.919
W5FDV8	W5FX83	0	0	0	0	0.98	0.712	0.718	0	0.998
W5C275	W5EHG1	0	0	0	0	0.069	0	0.785	0.806	0.957
W5HI59	W5HFX6	0	0	0	0	0.812	0	0	0.131	0.829
W5FM33	W5CTZ7	0	0	0	0	0.875	0	0	0	0.875
W5HAK3	W5H4I6	0	0	0	0	0.991	0.926	0.718	0.185	0.999
W5G7H2	W5CC40	0	0	0	0	0	0.494	0.9	0.614	0.978
W5HAK3	W5HPZ2	0	0	0	0	0.989	0.067	0	0.169	0.991
W5E8X2	W5DWX2	0	0	0	0	0.818	0.56	0.498	0	0.956
P12112	W5D544	0.631	0	0.394	0.642	0.999	0.703	0.718	0.678	0.999
W5AFN1	W5DWX2	0.631	0	0	0	0.091	0.183	0	0	0.702
W5E8X2	W5FJP8	0	0	0	0	0.997	0.933	0.692	0.552	0.999
W5C3C4	W5DWX2	0	0	0	0	0.999	0.788	0.501	0.454	0.999
W5C3C4	W5HMY4	0	0	0	0	0.768	0.929	0.517	0.166	0.992
W5CIX0	W5AM53	0.631	0	0	0	0.999	0.929	0.718	0.148	0.999
W5ETD4	W5AM53	0	0	0.411	0	0.998	0.269	0.718	0.08	0.999
W5EQK1	W5BAB9	0	0	0	0	0.989	0	0	0.134	0.99
W5E8I6	W5EHV3	0	0	0	0	0	0.064	0.9	0.531	0.952
W5B4V1	W5ETD4	0	0	0	0	0.878	0	0	0	0.878
W5FM33	W5GSX0	0	0	0	0	0.754	0	0	0	0.754
W5DKI0	W5G7H2	0.366	0	0	0	0.102	0	0.617	0.2	0.802
W5EUI2	W5H4I6	0.14	0	0	0	0.935	0.191	0.718	0.55	0.993
W5HFH5	W5EST5	0	0	0	0	0.972	0.678	0.718	0.512	0.998
Q95H62	W5FRR9	0.631	0	0	0	0.969	0	0.501	0.529	0.996
W5F021	C7C4X1	0.631	0.055	0	0	0.656	0.217	0.972	0.617	0.998
W5FYX6	W5AM53	0.631	0	0	0	0.999	0.624	0.708	0.077	0.999
Q95H62	W5BZZ2	0.631	0	0	0	0.999	0	0.554	0.529	0.999
W5E0V4	W5BZZ2	0.631	0	0	0	0.997	0.752	0.573	0.529	0.999
W5CYY6	W5B7Y9	0.632	0	0.467	0	0.999	0	0.981	0.678	0.999
W5HNV3	W5FIV0	0	0	0	0	0	0	0.911	0.159	0.922
W5C3C4	W5FX83	0	0	0	0	0.999	0.902	0.704	0.086	0.999
W5B4L1	W5HZ47	0	0	0	0	0.956	0	0	0.072	0.957
W5ECJ8	W5CAD8	0.366	0	0	0	0.728	0	0.397	0.678	0.962
W5GVS6	Q41630	0	0	0	0	0.356	0.175	0.197	0.568	0.791
Q95H62	W5FDV8	0.631	0	0	0	0.894	0.459	0.487	0.529	0.993
W5BL83	W5DWX2	0	0	0	0	0.423	0.678	0.325	0.469	0.924
W5F4S8	W5HEE6	0	0	0.527	0.902	0	0	0.9	0	0.904
W5I9U4	W5EST5	0	0	0	0	0.873	0	0	0	0.873
C7C4X1	P12782	0.631	0	0	0	0.669	0.75	0.739	0.664	0.996
W5EUI2	W5E0V4	0.631	0	0	0	0.897	0	0.498	0.529	0.989
W5E8X2	W5G048	0	0	0	0	0.357	0.834	0.514	0	0.943
W5H4I6	W5G048	0	0	0	0	0.654	0.546	0.619	0	0.934
W5HHW2	W5HNV3	0.631	0	0	0	0.425	0	0	0	0.778
W5E8X2	W5C3C4	0	0	0	0	0.96	0.771	0.688	0.073	0.996
W5HSK5	W5EYS2	0.065	0	0	0	0.677	0	0	0.57	0.859
W5BZ42	W5HAK3	0	0	0	0	0.234	0.728	0	0.529	0.893
W5HPZ2	W5ESN1	0	0	0	0	0.809	0	0	0.074	0.816
W5HFH5	W5BZZ2	0	0	0.26	0	0.99	0.929	0.712	0.61	0.999
W5EUI2	W5HHW2	0.631	0	0	0	0.988	0.49	0.61	0.529	0.999
W5ETN6	W5FX83	0	0	0	0	0.993	0.902	0.718	0.08	0.999
W5ETN6	W5EUP3	0	0	0	0	0.999	0.237	0.718	0.094	0.999
W5C7V9	W5CIX0	0	0	0	0	0.718	0	0	0.192	0.762
W5F021	P12782	0.631	0	0.241	0	0.976	0.252	0	0.678	0.998
W5G493	B2ZGL4	0.07	0	0	0	0.137	0	0	0.678	0.718
W5AEY1	W5GUA0	0.063	0	0	0	0.261	0	0	0.613	0.708
W5EV01	W5GKA6	0	0	0	0	0.381	0.232	0	0.781	0.886
W5FX83	W5H4D7	0	0	0	0	0.767	0.781	0.59	0.172	0.98
P69667	W5FYX6	0.631	0	0	0	0.997	0.696	0.61	0.529	0.999
W5BL83	P69667	0.122	0	0	0	0.442	0.485	0.326	0.08	0.815
W5ESN1	W5EKI5	0	0	0	0	0.985	0.929	0.718	0.559	0.999
W5G7H2	W5E1I8	0	0	0	0	0	0	0.8	0	0.8
C7C4X1	W5D5L4	0.365	0	0	0	0.199	0.186	0.61	0.559	0.915
B2ZGL4	W5ECJ8	0.208	0	0	0	0.129	0	0	0.678	0.758
W5C3C4	W5BKA4	0	0	0	0	0.59	0.107	0.542	0.08	0.825
P06528	W5E0V4	0	0	0	0	0.683	0	0	0.138	0.715
W5EUI2	W5C6H3	0.631	0	0	0	0.971	0.067	0.699	0.529	0.998
W5EUP3	W5FDV8	0	0	0	0	0.955	0.929	0.706	0.612	0.999
W5HFX6	W5B9L0	0	0	0	0	0.868	0	0	0	0.868
Q6V959	W5C3C4	0	0	0.391	0	0.999	0.929	0.699	0.447	0.999
W5C780	W5DYT0	0.299	0	0	0	0	0.065	0	0.678	0.77
P08823	W5A3R2	0.27	0	0	0	0.89	0.327	0.197	0.575	0.978
W5BPM3	W5H6C1	0	0	0	0	0.257	0.505	0	0.669	0.867
W5FRR9	W5BL83	0.081	0	0	0	0.261	0.515	0.323	0.513	0.871
P12112	W5GUK3	0	0	0	0	0.431	0	0	0.567	0.743
W5EN32	W5B9L0	0	0	0	0	0.94	0	0	0	0.94
W5ETN6	W5FYX6	0.631	0	0	0	0.999	0.622	0.611	0.529	0.999
W5H7C9	W5AM16	0	0	0	0	0	0	0.9	0.08	0.904
W5DNV0	W5EN32	0.631	0	0	0	0.143	0	0.972	0.224	0.992
W5BL83	W5EUP3	0	0	0	0	0.987	0.933	0.718	0.082	0.999
W5HPH2	W5E0V4	0.105	0	0	0	0.915	0.107	0.494	0.529	0.98
W5HPZ2	W5GUA0	0	0	0	0	0	0.798	0	0.17	0.825
W5FRR9	W5C6H3	0.631	0	0	0	0.997	0.486	0.519	0.529	0.999
W5EST5	W5AM53	0.631	0	0	0	0.996	0.831	0.718	0	0.999
P69667	W5CIX0	0.631	0	0	0	0.999	0.464	0.636	0.529	0.999
P12782	W5D3Z6	0.631	0	0.268	0	0.971	0.252	0	0.678	0.997
P12112	W5GVS6	0	0	0	0	0.613	0	0.248	0.074	0.706
W5FX83	W5HMY4	0	0	0	0	0.784	0.929	0.51	0.6	0.996
W5FLU4	W5I9U0	0.063	0	0	0	0.261	0	0	0.613	0.708
P12119	W5EJL3	0	0	0	0	0	0.781	0.318	0.152	0.862
W5GLX4	W5I9U0	0.167	0	0	0	0.289	0.107	0	0.566	0.739
W5G2J5	W5GK33	0	0	0	0	0.078	0.102	0	0.749	0.774
W5HI59	W5FZ51	0	0	0	0	0.719	0	0	0.187	0.762
W5HPH2	W5HIH7	0	0	0	0	0.574	0.312	0	0.192	0.742
Q95H62	P69667	0.631	0	0	0	0.971	0	0.502	0.529	0.997
W5ESZ3	W5HIU1	0	0	0	0.857	0.958	0	0	0.678	0.962
Q95H62	W5HMY4	0	0	0	0	0.661	0	0.325	0.08	0.771
W5G048	W5DWX2	0.631	0	0	0	0.779	0.556	0.318	0.529	0.986
W5G048	W5FX83	0	0	0	0	0.702	0.734	0.619	0	0.967
W5AFN1	W5DXY4	0	0	0	0	0.695	0	0	0.079	0.707
W5B8G5	W5FYX6	0.631	0	0	0	0.941	0.67	0.32	0.312	0.996
W5EUI2	W5EST5	0.631	0	0	0	0.983	0.831	0.718	0.529	0.999
Q6V959	P06528	0	0	0	0	0.675	0	0.201	0	0.729
W5ESN1	W5DKH2	0	0	0	0	0.21	0	0.718	0	0.767
W5CIX0	W5FX83	0	0	0	0	0.999	0.918	0.718	0.119	0.999
P46285	W5D4R0	0	0	0	0	0.838	0	0	0	0.838
P06528	P69667	0	0	0	0	0.675	0	0	0.182	0.722
P69667	W5HMY4	0	0	0	0	0.767	0.752	0.35	0	0.959
W5C275	W5EGU0	0	0	0	0	0.082	0	0	0.764	0.774
W5FRR9	W5EUP3	0	0	0	0	0.755	0.189	0.612	0.08	0.919
P12782	W5D4R0	0	0	0	0	0.94	0	0	0	0.94
W5HIU1	W5AY52	0	0	0	0.725	0.993	0	0	0.678	0.994
W5FC82	W5HZ47	0	0	0	0	0.891	0	0	0.072	0.894
W5B4L1	W5HI59	0	0	0	0	0.957	0	0	0	0.957
P12862	W5BWH9	0	0	0	0	0.314	0	0.9	0.273	0.945
W5HHW2	W5D544	0	0	0	0	0.718	0	0	0.185	0.76
W5EKI5	W5AM53	0	0	0.224	0	0.999	0.902	0.718	0.55	0.999
Q6V959	W5HMY4	0	0	0	0	0.869	0.933	0.515	0.653	0.998
W5HFH5	P69667	0.122	0	0	0	0.442	0.485	0.326	0.08	0.815
P69667	W5ETD4	0	0	0	0	0.768	0.752	0.612	0	0.975
W5EQK1	W5F964	0	0	0	0	0.457	0.869	0.595	0.186	0.973
W5FLB0	W5HJY5	0	0	0	0	0	0	0.9	0.104	0.906
W5C3C4	W5H4I6	0	0	0	0	0.99	0.929	0.704	0.555	0.999
W5A3R2	W5GUK3	0	0	0	0	0.577	0	0	0.529	0.792
W5HNV3	W5AGK9	0	0	0	0	0	0	0.911	0.159	0.922
W5EUJ7	W5I9U0	0	0	0	0	0.766	0	0	0.617	0.906
W5EST5	W5C6H3	0.631	0	0.34	0	0.999	0.444	0.699	0.529	0.999
W5GJ80	W5CTZ7	0	0	0	0	0.888	0	0	0	0.888
W5C3C4	W5CIX0	0	0	0	0	0.999	0.918	0.712	0.443	0.999
W5G2J5	W5HZ47	0	0	0	0	0.761	0.066	0	0	0.767
W5C3C4	W5H4D7	0	0	0	0	0.749	0.796	0.501	0.447	0.983
W5D544	P06528	0.631	0	0	0	0.779	0.418	0.697	0.45	0.99
P12862	W5H4D7	0	0	0	0	0.675	0	0.201	0.123	0.752
W5B8G5	W5CIX0	0.631	0	0	0	0.826	0.471	0.324	0.529	0.987
W5FM33	W5B4L1	0	0	0	0	0.988	0	0	0	0.988
W5G493	W5CTW2	0	0	0	0	0.763	0	0	0.192	0.8
W5DUX2	W5BZZ2	0	0	0	0	0.644	0	0.545	0.08	0.838
B2ZGL4	W5DYT0	0.087	0	0	0	0	0.776	0	0.182	0.818
Q6V959	W5DXY4	0	0	0	0	0.605	0	0.318	0	0.719
W5DWX2	W5HMY4	0	0	0	0	0.733	0.787	0.464	0.096	0.968
W5HFH5	W5BKA4	0	0	0	0	0.451	0.105	0.501	0	0.733
W5HFH5	W5HAK3	0.081	0	0	0	0.976	0.821	0.718	0.561	0.999
W5B7Y9	W5EHV3	0.364	0	0	0	0.155	0	0.622	0.199	0.815
W5FYX6	W5EST5	0.631	0	0.31	0	0.999	0.108	0.581	0.529	0.999
W5E1I8	W5CC40	0.069	0	0	0	0.072	0	0.8	0	0.812
W5E0V4	W5GUK3	0.631	0	0	0	0.661	0.17	0	0.213	0.907
W5FDV8	W5GUK3	0.631	0	0	0	0.257	0.723	0	0.528	0.959
P12112	W5G048	0	0	0	0	0.678	0	0	0.212	0.735
W5H4I6	W5EKI5	0	0	0	0	0.983	0.797	0.718	0.546	0.999
W5HFH5	W5E0V4	0.122	0	0	0	0.29	0.678	0.32	0.135	0.86
W5EDL3	P46285	0	0	0	0	0.599	0	0.941	0.181	0.979
W5HI59	W5BAB9	0	0	0	0	0.991	0	0	0	0.991
W5BFP4	W5EJB7	0.366	0	0	0	0.514	0	0.971	0.653	0.996
W5D4R0	W5CTZ7	0	0	0	0	0.731	0	0	0	0.731
W5BAB9	W5CTZ7	0	0	0	0	0.895	0	0	0	0.895
W5FC82	W5BAB9	0.072	0	0	0	0.93	0	0	0.205	0.943
W5HEE6	W5DNV0	0	0	0	0	0.095	0	0.891	0.187	0.913
W5EDL3	C7C4X1	0.365	0	0	0	0.199	0.16	0.959	0.559	0.99
W5HIU1	W5D4R0	0	0	0	0	0.668	0	0	0.631	0.872
W5EUI2	W5FDV8	0.631	0	0	0	0.976	0.902	0.704	0.583	0.999
W5HNV3	W5DWX2	0.631	0	0	0	0.285	0	0	0	0.724
W5B4L1	W5AFF4	0.631	0	0.526	0	0	0.732	0.341	0.51	0.982
W5FRR9	W5H4D7	0.631	0	0	0	0.99	0.725	0.497	0.529	0.999
W5BZ42	W5DWX2	0	0	0	0	0.163	0.739	0	0.529	0.888
Q6V959	W5ETD4	0	0	0	0	0.983	0.933	0.718	0.666	0.999
W5HIU1	W5GJ80	0	0	0	0	0.807	0	0	0	0.807
W5HZ47	D8L9K9	0	0	0	0	0.082	0	0.941	0.181	0.952
W5B4L1	W5HFX6	0	0	0	0	0.96	0	0	0.11	0.962
P12862	W5DWX2	0.068	0	0	0	0.65	0	0	0.198	0.715
W5EUI2	W5BL83	0.075	0	0	0	0.958	0.929	0.718	0.134	0.999
W5IBM7	W5FZ51	0	0	0.443	0	0.787	0	0	0	0.876
W5EDL3	W5HZ47	0	0	0.527	0.952	0.85	0	0.9	0.183	0.984
W5DWX2	W5ESN1	0	0	0	0	0.999	0.742	0.554	0.484	0.999
W5EUI2	W5CIX0	0.631	0	0	0	0.997	0.929	0.718	0.529	0.999
W5HMY4	W5C6H3	0	0	0	0	0.466	0.79	0.499	0.201	0.949
W5EYS2	W5FYH5	0	0	0	0.633	0.686	0.921	0.326	0.823	0.987
W5DPE9	W5H4I6	0	0	0	0	0.775	0	0	0	0.775
W5CIX0	W5EKI5	0	0	0	0	0.999	0.929	0.718	0.573	0.999
W5FX83	W5AM53	0	0	0	0	0.996	0.794	0.718	0	0.999
W5EYS2	W5HMY4	0	0	0	0	0.885	0	0	0	0.885
W5I9U4	W5H4D7	0	0	0	0	0.931	0	0	0	0.931
W5HZ47	W5HI59	0	0	0	0	0.777	0	0	0	0.777
P58386	W5D544	0	0	0	0	0.373	0	0	0.651	0.771
P12782	W5H4D7	0	0	0	0	0.691	0	0	0.08	0.703
W5HIH7	W5EST5	0.068	0	0	0	0.571	0.488	0	0.194	0.813
W5FJP8	W5E0V4	0.631	0	0	0	0.989	0.263	0.498	0.529	0.999
W5BZ42	W5E0V4	0	0	0	0	0.169	0.739	0	0.529	0.888
P08823	W5FTM6	0	0	0	0	0.791	0.107	0	0.617	0.922
Q95H62	W5AM53	0.631	0	0	0	0.719	0.741	0.613	0.08	0.988
W5DPE9	W5BZZ2	0	0	0	0	0.97	0	0	0.08	0.971
W5EJB7	W5CES6	0	0	0	0	0.802	0	0	0.3	0.856
W5C780	W5BU82	0.167	0	0	0	0.08	0	0	0.678	0.731
W5BZ42	W5C6H3	0	0	0	0	0.167	0.562	0	0.529	0.813
W5FEC0	W5E0V4	0	0	0	0	0.731	0	0	0	0.731
W5E8X2	W5E0V4	0	0	0	0	0.334	0.241	0.501	0	0.725
W5AFN1	W5FJP8	0.631	0	0	0	0.665	0	0	0.079	0.876
W5FEC0	W5H4D7	0	0	0	0	0.749	0	0	0	0.749
W5CIX0	W5BKA4	0	0	0	0	0.699	0.107	0.589	0.08	0.884
W5HAK3	W5FYX6	0.211	0	0	0	0.971	0.741	0.533	0.529	0.998
W5E8X2	W5DXY4	0	0	0	0	0.35	0	0.701	0	0.797
W5FM33	W5HI59	0	0	0	0	0.926	0	0	0	0.926
W5I2M8	W5C780	0.632	0	0	0	0	0	0	0.678	0.876
W5E8X2	W5HMY4	0	0	0	0	0.949	0	0.501	0.208	0.978
W5FRR9	W5FYX6	0.631	0	0	0	0.997	0.725	0.599	0.529	0.999
W5DWX2	W5BZZ2	0.631	0	0	0	0.999	0.752	0.538	0.529	0.999
W5CYY6	W5CAD8	0.632	0	0.527	0.989	0.877	0.952	0.326	0.678	0.998
W5BL83	W5BZZ2	0	0	0	0	0.999	0.712	0.718	0.514	0.999
W5ESN1	W5AM53	0	0	0	0	0.999	0.929	0.718	0.555	0.999
W5E8A8	W5CC40	0.133	0	0	0	0	0	0.8	0	0.819
W5EUI2	P69667	0.631	0	0	0	0.971	0	0.502	0.529	0.997
W5HFH5	W5FYX6	0	0	0	0	0.515	0.712	0.464	0.514	0.958
W5HHW2	W5AM53	0.631	0	0	0	0.999	0.728	0.718	0.08	0.999
W5FYX6	W5E0V4	0.631	0	0.301	0	0.999	0.752	0.573	0.529	0.999
Q95H62	W5ETN6	0.631	0	0	0	0.969	0	0.502	0.529	0.996
W5D544	W5EJL3	0	0	0	0	0.752	0.175	0.248	0.551	0.921
W5HIH7	W5FJP8	0.068	0	0	0	0.391	0.488	0	0.194	0.734
W5DUX2	W5EST5	0	0	0	0	0.69	0	0.718	0	0.908
W5AFN1	W5HMY4	0	0	0	0	0.788	0.732	0	0	0.94
W5FDV8	W5EST5	0.631	0	0	0	0.957	0.831	0.712	0.55	0.999
W5DUX2	W5FX83	0	0	0	0	0.698	0	0.573	0	0.865
W5FFB8	W5EST5	0	0	0	0	0.747	0	0	0	0.747
P12112	W5FJP8	0.069	0	0	0	0.682	0	0	0.17	0.732
W5A7P1	W5G7H2	0.631	0	0	0	0.081	0	0	0.529	0.826
W5EUP3	W5AM53	0	0	0	0	0.99	0.929	0.718	0.08	0.999
W5HZG4	W5BWH9	0	0	0	0	0.084	0	0.9	0.2	0.92
W5GUA0	W5CGA4	0.353	0	0	0	0.304	0.225	0	0.877	0.951
W5G2J5	W5B9L0	0	0	0	0	0.812	0	0	0	0.812
W5HPH2	W5H4D7	0.105	0	0	0	0.821	0.107	0.448	0.529	0.956
W5F4S8	W5EDL3	0	0	0	0	0.09	0	0.8	0.08	0.817
W5BAB9	W5B9L0	0	0	0	0	0.937	0	0	0	0.937
W5B3D3	W5EN32	0	0	0	0	0.84	0	0	0	0.84
W5HI59	P46285	0	0	0	0	0.844	0	0	0	0.844
W5HAK3	W5CIX0	0.344	0	0	0	0.999	0.915	0.718	0.56	0.999
W4ZWP2	W5FYX6	0	0	0	0	0.726	0	0	0	0.726
W5AH12	W5EUJ7	0	0	0	0	0	0.066	0	0.781	0.787
W5E0V4	W5H4D7	0.631	0	0.276	0	0.999	0.929	0.487	0.529	0.999
W5HEE6	W5GVM3	0	0	0	0	0.091	0.932	0	0.08	0.938
W5I9U4	W5B9L0	0	0	0	0	0.722	0	0	0	0.722
W5FRR9	W5C780	0	0	0	0	0	0.792	0	0	0.792
W5DNV0	W5D5L4	0.342	0	0	0	0	0	0.371	0.539	0.792
P12862	W5B8G5	0	0	0	0	0.678	0	0	0.212	0.735
W5E8X2	W5FRR9	0	0	0	0	0.463	0.32	0.502	0.158	0.826
P12119	W5C7V9	0	0	0	0	0.138	0.107	0	0.668	0.722
W5AFN1	W5E0V4	0.631	0	0	0	0.082	0.321	0	0	0.749
W5BL83	W5H4D7	0.14	0	0	0	0.212	0.712	0.317	0.446	0.912
W5G7H2	W5GBA3	0	0	0.527	0.951	0.567	0.947	0.5	0.657	0.988
W5AM53	W5BZZ2	0.631	0	0	0	0.999	0.787	0.718	0.102	0.999
W5D544	W5GUK3	0	0	0	0	0.569	0	0	0.429	0.743
W5EHV3	W5E7A0	0	0	0	0	0.121	0	0.9	0.172	0.92
W5FX83	W5C6H3	0	0	0	0	0.99	0.772	0.699	0.167	0.999
W5ETN6	W5C3C4	0	0	0	0	0.999	0.902	0.707	0.173	0.999
W5CIX0	W5E0V4	0.631	0	0	0	0.999	0.526	0.609	0.529	0.999
C7C4X1	W5IAG5	0.256	0	0	0	0.145	0	0	0.577	0.707
W5FM33	P46285	0	0	0	0	0.926	0	0	0	0.926
Q6V959	W5EUP3	0	0	0	0	0.971	0.281	0.718	0.556	0.997
W5DPE9	W5EUI2	0	0	0	0	0.768	0	0	0	0.768
W5EGU0	W5CC40	0.631	0	0	0	0.229	0	0.972	0.656	0.996
W5BL83	W5FDV8	0.631	0	0	0	0.979	0.929	0.711	0.514	0.999
W5AFN1	W5FYX6	0.631	0	0	0	0.09	0.315	0	0	0.749
W5G7H2	W5EGU0	0.366	0	0	0	0.407	0	0.96	0.603	0.993
W5C3C4	W5EST5	0	0	0	0	0.996	0.514	0.704	0.537	0.999
W5DXY4	W5FYH5	0	0	0	0	0.756	0.107	0	0	0.773
W5AFN1	W5FX83	0	0	0	0	0.464	0.746	0	0	0.858
W5HEE6	W5C7V9	0	0	0	0	0.687	0	0	0.642	0.883
W5HIU1	W5CSF5	0	0	0	0	0.752	0	0	0	0.752
Q95H62	W5EKI5	0	0	0	0	0.766	0.741	0.555	0.077	0.971
W5DUX2	W5DXY4	0	0	0	0	0.518	0.924	0.941	0.574	0.998
P12112	W5H4D7	0	0	0	0	0.675	0	0.201	0.123	0.752
P12782	W5B7Y9	0	0	0	0	0.849	0	0	0	0.849
W5FC82	W5HIU1	0	0	0	0	0.682	0	0	0.49	0.831
W5FM33	W5HFX6	0	0	0	0	0.929	0	0	0	0.929
W5F4S8	W5GVM3	0	0	0	0	0.091	0.932	0	0.08	0.938
W5F4S8	W5EHV3	0.631	0	0	0	0.144	0.296	0.605	0.518	0.949
W5BL83	W5ESN1	0	0	0	0	0.999	0.933	0.718	0.439	0.999
W5FC82	P46285	0.291	0	0	0	0.571	0	0	0.195	0.733
W5I9U0	W5GUA0	0.063	0	0	0	0.261	0	0	0.613	0.708
W5AY52	W5E8X3	0	0	0	0	0.737	0	0	0	0.737
Q95H62	W5EST5	0.631	0	0	0	0.983	0.696	0.5	0.529	0.999
W5HHW2	W5BZZ2	0.631	0	0	0	0.999	0.486	0.706	0.529	0.999
W5FYX6	W5FDV8	0.631	0	0	0	0.97	0.107	0.507	0.529	0.997
W5E8X2	W5EKI5	0	0	0	0	0.99	0.94	0.688	0.197	0.999
W5HJY5	W5E1I8	0	0	0	0	0	0	0.9	0.068	0.902
Q95H62	W5EUP3	0	0	0	0	0.611	0.765	0.56	0.183	0.962
W5C7V9	W5GVS6	0	0	0	0	0.78	0	0.248	0.548	0.918
W5HPH2	W5BZZ2	0.081	0	0	0	0.959	0.101	0.533	0.529	0.991
W5ETN6	W5BL83	0.082	0	0	0	0.999	0.473	0.718	0.539	0.999
W5HNV3	W5CIX0	0.631	0	0	0	0.425	0	0	0	0.778
W5EUI2	W5FJP8	0.631	0	0	0	0.995	0.831	0.718	0.529	0.999
W5F021	W5GYX5	0.631	0.053	0	0	0.656	0.217	0.972	0.617	0.998
W5AFN1	W5CIX0	0.631	0	0	0	0.655	0	0	0.079	0.872
W5FJP8	W5EKI5	0	0	0.203	0	0.999	0.831	0.718	0.564	0.999
W5HPZ2	W5BZZ2	0	0	0	0	0.949	0.197	0	0	0.958
W5E8X2	W5AM53	0	0	0	0	0.994	0.94	0.713	0.191	0.999
W4ZM66	W5GUA0	0	0	0	0	0	0.107	0	0.678	0.7
W5AGK9	W5BL83	0.631	0	0	0	0.201	0	0	0.529	0.849
W5I9U4	P46285	0	0	0	0	0.831	0	0	0.197	0.859
W5HEE6	W5EHV3	0.631	0	0	0	0.144	0.296	0.605	0.518	0.949
W5HFX6	W5GWJ4	0.631	0	0	0	0.767	0.609	0.428	0.534	0.989
W5ETN6	W5E0V4	0.631	0	0	0	0.997	0.555	0.499	0.529	0.999
W5G493	W5G048	0.104	0	0	0	0.346	0.101	0	0.533	0.721
Q95H62	W5GUK3	0.631	0	0	0	0.197	0.763	0	0.109	0.929
W5FRR9	W5HNV3	0.631	0	0	0	0.309	0	0	0	0.734
P08823	W5EST5	0	0	0	0	0.791	0	0	0.201	0.826
W5DPE9	W5C6H3	0	0	0	0	0.773	0	0	0	0.773
W4ZWP2	W5E0V4	0	0	0	0	0.75	0	0	0	0.75
W5FM33	W5G2J5	0	0	0	0	0.809	0	0	0	0.809
W5BMP9	W5HPZ2	0	0	0	0	0	0.773	0	0	0.773
W5EGU0	W5GBA3	0.366	0	0	0	0.243	0	0.96	0.2	0.982
Q95H62	W5G048	0.631	0	0	0	0.767	0.486	0.295	0.314	0.974
W5EDL3	D8L9K9	0	0	0	0	0.082	0	0.941	0.181	0.952
W5EUI2	W5G048	0.631	0	0	0	0.831	0.797	0.578	0.314	0.995
W5HFX6	W5GJ80	0	0	0	0	0.976	0	0	0	0.976
P12862	Q6V959	0	0	0	0	0.675	0	0.201	0.106	0.747
W5D5L4	W5BAB9	0.365	0	0	0	0.199	0.16	0.61	0.559	0.913
W5GK33	W5D7Q4	0	0	0	0	0.089	0.326	0.248	0.619	0.8
W5DUX2	W5FYX6	0	0	0	0	0.568	0	0.501	0	0.775
W5ESZ3	W5EN32	0	0	0	0	0.771	0	0	0	0.771
W5BL83	W5AM53	0	0	0	0	0.976	0.929	0.718	0.079	0.999
W5G048	W5GUK3	0.631	0	0	0	0.454	0.181	0	0.529	0.911
W5D544	W5CIX0	0	0	0	0	0.718	0	0	0.185	0.76
W5GJ80	W5B9L0	0	0	0	0	0.938	0	0	0	0.938
W5C780	W5ECJ8	0	0	0	0	0.682	0.799	0	0.547	0.968
W4ZVZ8	W5E0V4	0	0	0	0	0.704	0	0	0	0.704
W5E0V4	W5C6H3	0.631	0	0	0	0.986	0.562	0.5	0.529	0.999
W5ETN6	W5CIX0	0.631	0	0	0	0.999	0.919	0.718	0.529	0.999
Q95H62	W5H4I6	0.14	0	0	0	0.46	0.191	0.328	0.102	0.731
W5FM33	W5D4R0	0	0	0	0	0.976	0	0	0	0.976
W5HPH2	W5G493	0.631	0	0	0	0.318	0	0	0.24	0.792
W5G048	W5EKI5	0	0	0	0	0.761	0.796	0.614	0	0.979
W5I9U4	W5EN32	0	0	0	0	0.854	0	0	0	0.854
P12112	W5B8G5	0	0	0	0	0.678	0	0	0.212	0.735
W5G493	W5B3P3	0	0	0	0	0.091	0.107	0.8	0.217	0.855
W5HHW2	W5H4D7	0.631	0	0	0	0.997	0.483	0.578	0.529	0.999
W5FRR9	B2ZGL4	0	0	0	0	0.178	0.787	0	0.139	0.836
W5AFN1	W5HKP9	0	0	0	0	0.101	0.798	0	0	0.81
W5EN32	W5GSX0	0	0	0	0	0.759	0	0.416	0.08	0.859
W5G048	W5C6H3	0.631	0	0	0	0.773	0.487	0.534	0.529	0.988
W5FRR9	W5B8G5	0.631	0	0	0	0.774	0.481	0.299	0.302	0.974
P12862	W5ETN6	0	0	0	0	0.691	0	0	0.194	0.74
W5GUA0	W5GKA6	0	0	0	0	0.329	0.232	0	0.781	0.877
W5I9U4	W5BAB9	0	0	0	0	0.907	0	0	0	0.907
W5HIU1	W5HI59	0	0	0	0	0.888	0	0	0	0.888
W5HFX6	W5CTZ7	0	0	0	0	0.908	0	0	0.096	0.914
W5AEY1	W5I9U0	0	0	0	0.734	0.74	0	0	0.563	0.778
W5DPE9	W5EUP3	0	0	0	0	0.724	0	0	0	0.724
W5AEY1	W5GUK3	0	0	0	0	0.423	0	0	0.529	0.716
W5EGR5	W5EXE3	0	0	0	0	0.082	0.549	0.32	0.651	0.888
W5EUI2	W5BZZ2	0.631	0	0	0	0.999	0	0.718	0.58	0.999
Q6V959	W5BZ42	0	0	0	0	0.232	0.752	0	0.529	0.902
Q95H62	W5C6H3	0.631	0	0	0	0.971	0.096	0.502	0.529	0.997
W5G7H2	W5G513	0.063	0	0	0	0.229	0.478	0	0.633	0.843
W5HAK3	W5EST5	0.209	0	0	0	0.999	0.728	0.718	0.529	0.999
W5EUP3	W5ETD4	0	0	0	0	0.926	0.451	0.718	0.553	0.994
W5EDL3	W5AY52	0	0	0	0	0.767	0	0	0	0.767
W5HFH5	W5DWX2	0	0	0	0	0.423	0.678	0.325	0.469	0.924
W5DPE9	W5DWX2	0	0	0	0	0.855	0	0	0	0.855
W5EDL3	W5HI59	0	0	0	0	0.936	0	0	0	0.936
W5B3P3	W5C780	0	0	0	0	0.177	0	0	0.678	0.723
W5HHW2	W5C6H3	0.631	0	0	0	0.999	0.272	0.615	0.529	0.999
W5DCE4	W5DCW8	0.064	0	0	0	0	0	0.725	0.08	0.742
W5B8G5	W5EKI5	0	0	0	0	0.261	0.553	0.323	0	0.756
W5EUP3	W5E0V4	0	0	0	0	0.613	0.154	0.608	0.083	0.866
W5FM33	W5BAB9	0	0	0	0	0.989	0	0	0	0.989
W5H4I6	W5FYX6	0.173	0	0	0	0.696	0.741	0.495	0.132	0.966
W5GLX4	W5GCK7	0	0	0	0	0.16	0.699	0	0.576	0.883
W5E8X2	W5CIX0	0	0	0	0	0.994	0.948	0.7	0.558	0.999
W5FJP8	W5DXY4	0	0	0	0	0.295	0.246	0.718	0	0.837
W5C7V9	W5EJL3	0	0	0	0	0.943	0.787	0.248	0.678	0.996
W5EGU0	W5G513	0.123	0	0	0	0.127	0.07	0.373	0.612	0.795
W5B644	W5FIV0	0.063	0	0	0	0	0	0.928	0	0.93
W5G048	W5ETD4	0	0	0	0	0.432	0.54	0.604	0	0.887
W5EDL3	W5B3P3	0	0	0	0	0.19	0	0.9	0.08	0.919
W5G2J5	W5BAB9	0	0	0	0	0.716	0.266	0	0.111	0.798
W5B7Y9	W5BAB9	0	0	0	0	0.757	0	0	0	0.757
W5DPE9	W5FDV8	0	0	0	0	0.779	0	0	0	0.779
W5C780	W5DNV0	0	0	0	0	0.316	0	0	0.678	0.77
W5H4I6	W5CIX0	0.103	0	0	0	0.999	0.901	0.718	0.55	0.999
W5ETN6	W5E8X2	0	0	0	0	0.995	0.437	0.695	0	0.999
W5EUJ7	W5GKA6	0	0	0	0	0.788	0.484	0.202	0.927	0.992
W5BL83	W5H4I6	0	0	0	0	0.879	0.562	0.718	0.089	0.984
W5B3D3	W5D4R0	0	0	0	0	0.727	0	0	0.671	0.906
W5HAK3	W5EYS2	0	0	0	0	0.753	0	0	0.072	0.761
W5ETN6	W5FJP8	0.631	0	0	0	0.999	0.279	0.718	0.529	0.999
W5H4I6	W5ETD4	0	0	0	0	0.97	0.933	0.718	0.175	0.999
W5DUX2	W5C6H3	0	0	0	0	0.531	0	0.501	0	0.755
Q6V959	W5HIH7	0	0	0	0	0.623	0.455	0	0.194	0.819
Q00434	W5HIU1	0	0	0	0	0.924	0	0	0.066	0.926
W5FRR9	W5DWX2	0.631	0	0	0	0.996	0.696	0.513	0.529	0.999
W5F4S8	W5EJL3	0	0	0	0	0.761	0	0	0.073	0.768
P58386	P58311	0.365	0	0.526	0.923	0.092	0.741	0.201	0.678	0.876
W5DKI0	W5C780	0	0	0	0	0.432	0	0	0.678	0.809
W5HI59	W5EN32	0	0	0	0	0.984	0	0	0	0.984
W5EHV3	W5EHG1	0	0	0	0	0.066	0.689	0	0.67	0.895
W5DKI0	W5GBA3	0.366	0	0	0	0.102	0	0.617	0.2	0.802
W5FX83	W5BZZ2	0	0	0	0	0.995	0.929	0.718	0.607	0.999
W5F4S8	W5G513	0	0	0	0	0.164	0	0.368	0.549	0.74
W5BL83	W5CIX0	0.081	0	0	0	0.999	0.933	0.718	0.544	0.999
W5B1X6	W5GJ80	0	0	0	0	0.829	0	0	0	0.829
W5E8X2	W5EST5	0	0	0	0	0.765	0.933	0.692	0.552	0.997
W5HZ47	W5GUK3	0	0	0	0	0.774	0	0	0	0.774
W5DNV0	W5GYX5	0.631	0	0	0	0.072	0	0.972	0.224	0.991
W5F021	W5BAB9	0.631	0.017	0	0	0.656	0.217	0.972	0.617	0.998
W5EUI2	W5ETN6	0.631	0	0	0	0.994	0	0.718	0.529	0.999
W5ESN1	W5H4D7	0	0	0	0	0.536	0.258	0.526	0.529	0.912
W5HAK3	W5BL83	0.081	0	0	0	0.808	0.563	0.718	0.187	0.979
W5E8X2	W5FYX6	0	0	0	0	0.871	0.109	0.602	0.171	0.957
W5B3D3	W5BAB9	0	0	0	0	0.833	0	0	0	0.833
W5AFN1	W5AM53	0	0	0	0	0.901	0	0	0	0.901
W5C780	W5BV67	0	0	0	0	0.311	0.932	0	0.578	0.978
W5HKP9	W5FAL1	0	0	0	0	0.086	0.738	0.197	0.592	0.911
W5HMY4	W5EKI5	0	0	0	0	0.819	0.52	0.517	0	0.954
W5B8G5	W5GUK3	0.631	0	0	0	0.753	0.181	0	0.546	0.961
W5HZ47	P46285	0	0	0	0	0.694	0	0.941	0.181	0.984
Q95H62	W5HAK3	0.226	0	0	0	0.769	0.604	0.493	0.512	0.979
W5HHW2	W5HMY4	0	0	0	0	0.653	0.273	0.493	0.119	0.872
W5FYX6	W5ETD4	0	0	0	0	0.988	0.796	0.694	0.474	0.999
W5AFN1	W5ETD4	0	0	0	0	0.841	0.92	0	0	0.986
W5HHW2	W5GUK3	0.631	0	0	0	0.328	0.75	0	0.243	0.946
W5D5L4	W5D3Z6	0	0	0	0	0.258	0	0.654	0.616	0.892
W5HNV3	W5B644	0	0	0	0	0.082	0	0.9	0	0.904
W5EQK1	W5EDL3	0	0	0	0	0.993	0	0	0	0.993
W5B4L1	P46285	0.291	0	0	0	0.713	0	0	0.195	0.821
W5FX83	W5ETD4	0	0	0	0	0.97	0.929	0.718	0.609	0.999
W5FJP8	W5FX83	0	0	0	0	0.996	0.685	0.718	0.11	0.999
W5B4L1	W5I9U4	0	0	0	0	0.947	0	0	0	0.947
W5EHV3	W5A8K8	0	0	0	0	0	0	0.9	0.172	0.913
W5H4I6	P69667	0.079	0	0	0	0.666	0.555	0.383	0.097	0.909
W5HI59	W5BYZ9	0	0	0	0	0.744	0	0	0	0.744
W5H4I6	W5HMY4	0	0	0	0	0.746	0.933	0.51	0.192	0.992
W5FC82	W5EQK1	0	0	0	0	0.953	0	0	0.08	0.954
W5H4I6	W5C6H3	0.136	0	0	0	0.946	0.79	0.699	0.109	0.996
W5H4I6	W5FJP8	0.19	0	0	0	0.992	0.796	0.718	0.566	0.999
W5HHW2	W5FX83	0	0	0	0	0.999	0.705	0.716	0.079	0.999
W5BL83	W5C6H3	0.076	0	0	0	0.999	0.48	0.686	0.529	0.999
W5HFH5	W5C6H3	0.076	0	0	0	0.86	0.772	0.705	0.529	0.995
W5HGR2	W5GJ80	0.235	0	0	0	0.114	0	0.937	0.079	0.955
P12112	B2ZGL4	0	0	0	0	0.584	0	0	0.58	0.817
W5I9U4	W5GJ80	0	0	0	0	0.956	0	0	0.073	0.957
W5EP16	W5B8G5	0	0	0	0	0.73	0	0	0	0.731
W5FC82	W5B9L0	0	0	0	0	0.93	0	0	0.119	0.935
W5EST5	W5E7A0	0	0	0	0	0.704	0	0	0	0.704
W5AFN1	P69667	0.631	0	0	0	0.091	0.327	0	0.087	0.766
W5A7P1	W5GBA3	0.631	0	0	0	0.081	0	0	0.529	0.826
W5G493	W5GYX5	0.631	0	0	0	0.795	0.671	0	0.653	0.99
W5EGR5	P69555	0	0	0	0	0.101	0	0.319	0.666	0.777
W5DPE9	W5FX83	0	0	0	0	0.821	0	0	0	0.821
W5B7Y9	W5ECJ8	0.301	0	0	0	0.894	0.244	0.934	0.561	0.998
W5BZ42	P69667	0	0	0	0	0.156	0.584	0	0.529	0.82
P12862	W5GUK3	0	0	0	0	0.431	0	0	0.567	0.743
W5FDV8	W5DWX2	0.631	0	0	0	0.965	0.213	0.499	0.529	0.997
W5HAK3	W5DWX2	0.218	0	0	0	0.969	0.728	0.496	0.529	0.998
W5GLX4	W5G048	0.065	0	0	0	0.346	0.213	0	0.529	0.743
W5F4S8	B2ZGL4	0.08	0	0	0	0.178	0.932	0.373	0.543	0.982
W5HAK3	W5FJP8	0.209	0	0	0	0.999	0.728	0.718	0.529	0.999
W5HHW2	W5ETD4	0	0	0	0	0.999	0.733	0.706	0.487	0.999
W5HZ47	W5GJ80	0	0	0	0	0.977	0	0	0.179	0.98
W5DPE9	W5ETD4	0	0	0	0	0.775	0	0	0	0.775
W5FYX6	W5EKI5	0	0	0	0	0.999	0.107	0.7	0.135	0.999
W5E8X2	P69667	0	0	0	0	0.729	0.486	0.503	0	0.924
W5G493	W5IAG5	0.233	0	0	0	0.806	0	0	0.658	0.944
W5AH12	W5BKA4	0	0	0	0	0.133	0.196	0	0.614	0.707
W5BKA4	W5E7A0	0	0	0	0	0.101	0.273	0.28	0.549	0.759
W5H4I6	W5EST5	0.19	0	0	0	0.989	0.796	0.718	0.566	0.999
W5FLU4	W5EUJ7	0.131	0	0	0	0.431	0.116	0	0.825	0.913
W5FM33	W5B9L0	0	0	0.37	0	0.927	0	0	0	0.952
W5EQK1	W5HIU1	0	0	0	0	0.714	0	0	0	0.714
W5G048	W5AM53	0	0	0	0	0.776	0.771	0.642	0	0.98
W5B3D3	W5B1X6	0	0	0	0	0.78	0	0	0	0.78
W5B8G5	W5BZZ2	0.631	0	0	0	0.914	0.67	0.32	0.312	0.994
W5FTM6	W5EV01	0.131	0	0	0	0.569	0.116	0	0.825	0.934
W5FRR9	W5EST5	0.631	0	0	0	0.997	0.463	0.502	0.529	0.999
W5H4I6	W5DKH2	0	0	0	0	0.416	0	0.607	0	0.761
W5EUP3	W5DWX2	0	0	0	0	0.934	0.27	0.609	0.163	0.982
W5E0V4	W5ESN1	0	0	0	0	0.649	0.728	0.535	0.192	0.959
W5ETN6	W5HNV3	0.631	0	0	0	0.313	0	0	0	0.735
W5EST5	W5E0V4	0.631	0	0.216	0	0.999	0.263	0.498	0.529	0.999
W5ETN6	W5AFN1	0.631	0	0	0	0.69	0.786	0	0	0.973
W5FM33	W5HZ47	0	0	0	0	0.955	0	0	0	0.955
W5B4V1	W5BZZ2	0	0	0	0	0.76	0	0	0	0.76
W5EUJ7	W5CGA4	0	0	0	0	0.342	0.43	0.142	0.661	0.876
W5FTM6	W5GKA6	0	0	0	0	0.768	0.484	0.202	0.863	0.985
W5ETN6	W5BKA4	0	0	0	0	0.577	0.101	0.537	0	0.808
W5F021	W5IAG5	0.139	0	0	0	0.755	0	0	0.664	0.922
W5FC82	W5GJ80	0.082	0	0	0	0.924	0	0.936	0.08	0.995
W5HFX6	W5B7Y9	0	0	0	0	0.721	0	0	0.08	0.732
P69667	W5EST5	0.631	0	0	0	0.975	0.37	0.509	0.529	0.998
W5C780	W5GBA3	0.163	0	0	0	0.128	0	0.58	0.678	0.888
W5CIX0	W5C6H3	0.631	0	0	0	0.999	0.543	0.699	0.529	0.999
P12862	W5GVS6	0	0	0	0	0.613	0	0.248	0.074	0.706
W5DUX2	W5EKI5	0	0	0	0	0.759	0	0.718	0	0.929
W5DKI0	W5CC40	0.631	0	0	0	0.587	0	0.735	0.656	0.984
W5FDV8	W5BZZ2	0.631	0	0	0	0.975	0.277	0.714	0.545	0.998
W5HFX6	W5D4R0	0	0	0	0	0.849	0	0	0.08	0.855
W5HHW2	W5EKI5	0	0	0	0	0.999	0.728	0.712	0.182	0.999
W5FYX6	W5GUK3	0.631	0	0	0	0.49	0	0	0.219	0.84
W5F4R0	W5B7Z6	0	0	0	0	0.678	0	0.971	0.565	0.995
W5EQD5	W5E8A8	0.631	0	0	0	0.556	0	0.972	0.64	0.998
W5HAK3	W5FDV8	0.631	0	0	0	0.923	0.539	0.718	0.546	0.998
W5EUI2	W5DUX2	0	0	0	0	0.325	0	0.718	0	0.801
W5G513	W5GBA3	0.063	0	0	0	0.099	0.948	0	0.549	0.977
W5BAB9	W5D3Z6	0.631	0.015	0	0	0.656	0.217	0.972	0.617	0.998
W5EUI2	W5AFN1	0.631	0	0	0	0.497	0	0	0	0.806
W5FDV8	W5ESN1	0	0	0	0	0.999	0.929	0.706	0.546	0.999
W5BV67	W5EHV3	0	0	0	0	0	0.295	0.289	0.561	0.76
W5HPH2	W5FJP8	0.082	0	0	0	0.969	0.562	0.496	0.529	0.996
W5EP16	W5I9U4	0	0	0	0	0.774	0	0	0	0.775
W5HHW2	W5C3C4	0	0	0	0	0.999	0.739	0.679	0.443	0.999
W5FDV8	W5E0V4	0.631	0	0	0	0.9	0.19	0.448	0.529	0.99
W5B3D3	W5HIU1	0	0	0	0.837	0.992	0	0	0.676	0.993
W5DKI0	W5C275	0	0	0	0	0.275	0	0	0.764	0.821
P12782	W5GJ80	0.073	0	0	0	0.966	0	0	0.59	0.986
W5CIX0	W5DXY4	0	0	0	0	0.339	0	0.718	0.127	0.823
W5EYS2	W5ETD4	0	0	0	0	0.724	0.068	0	0	0.731
W5I9U0	W5GUK3	0	0	0	0	0.419	0	0	0.529	0.715
W5EUP3	W5H4I6	0	0	0	0	0.997	0.192	0.718	0.097	0.999
W5BAB9	W5EST5	0.07	0	0	0	0.45	0	0	0.469	0.705
W5A3R2	W5GKA6	0	0	0	0	0.362	0.302	0	0.761	0.884
Q6V959	W5EKI5	0	0	0	0	0.999	0.856	0.718	0.183	0.999
P12862	W5EJL3	0	0	0	0	0.768	0.192	0	0.557	0.909
W5B4L1	W5EDL3	0	0	0	0	0.946	0	0	0.072	0.947
W5I9U4	W5CTZ7	0	0	0	0	0.894	0	0	0	0.894
B2ZGL4	W5DCW8	0.073	0	0	0	0.183	0	0.669	0.179	0.766
W5HHW2	W5EUP3	0	0	0	0	0.979	0.752	0.702	0.195	0.998
Q95H62	W5E0V4	0.631	0	0	0	0.897	0	0.498	0.529	0.989
W5EUP3	W5FYX6	0	0	0	0	0.971	0.106	0.704	0.212	0.993
W5D544	W5GVS6	0	0	0	0	0.76	0	0.248	0.169	0.836
W5EDL3	W5D4R0	0	0	0	0	0.745	0	0	0	0.745
W5A3R2	W5H4D7	0.068	0	0	0	0.515	0	0	0.507	0.758
W5BL83	W5C3C4	0	0	0	0	0.999	0.758	0.701	0.529	0.999
P08823	W5EUJ7	0	0	0	0	0.665	0.107	0	0.617	0.875
W5DNV0	P12782	0.631	0	0	0	0.503	0	0	0.566	0.913
W5BAB9	W5EN32	0	0	0.527	0.973	0.991	0	0	0.558	0.992
W5DWX2	W5GUK3	0.631	0	0	0	0.411	0.107	0	0.286	0.843
W5EUI2	W5EYS2	0	0	0	0	0.713	0	0	0	0.713
W5FM33	W5GUK3	0	0	0	0	0.782	0	0	0	0.782
Q6V959	W5FDV8	0.631	0	0	0	0.969	0.486	0.708	0.529	0.999
W5HZ47	W5EN32	0.365	0	0	0	0.908	0.16	0.959	0.559	0.998
W5HIH7	P69667	0	0	0	0	0.454	0.787	0	0.167	0.894
W5AEY1	W5FTM6	0	0	0	0	0.766	0	0	0.617	0.906
W5G048	W5BZZ2	0.631	0	0	0	0.914	0.67	0.614	0.312	0.996
W5EUJ7	W5EHG1	0.068	0	0	0	0	0	0	0.767	0.773
W5HHW2	W5H4I6	0.103	0	0	0	0.725	0.39	0.5	0.151	0.924
W5FYX6	W5FJP8	0.631	0	0	0	0.999	0.108	0.581	0.529	0.999
W5E8X2	W5HAK3	0	0	0	0	0.973	0.19	0.699	0.15	0.993
W5FC82	W5D4R0	0	0	0	0	0.843	0	0	0.496	0.917
W5GJ80	W5D4R0	0	0	0	0	0.974	0	0	0.079	0.975
W5BL83	W5FIV0	0.631	0	0	0	0.128	0	0	0.529	0.835
W5G2J5	W5GUK3	0	0	0	0	0.613	0.248	0	0.08	0.709
P12782	W5B9L0	0	0	0	0	0.926	0	0	0	0.926
W5HNV3	W5BZZ2	0.631	0	0	0	0.435	0	0	0	0.782
Q6V959	W5AFN1	0.631	0	0	0	0.744	0.947	0	0.137	0.995
W5HAK3	W5GUK3	0.631	0	0	0	0.33	0	0	0.208	0.787
P12782	W5BYZ9	0	0	0	0	0.711	0	0	0	0.711
W5C780	W5C8X2	0	0	0	0	0.165	0.934	0	0.558	0.973
W5C780	B2ZGL4	0.082	0	0	0	0.696	0	0	0.678	0.902
W5ETN6	W5B8G5	0.631	0	0	0	0.772	0.454	0.299	0.513	0.981
W5EQK1	W5EN32	0	0	0	0	0.95	0	0	0.134	0.954
W5B3D3	W5HI59	0	0	0	0	0.788	0	0	0	0.788
W5ETN6	W5BZZ2	0.631	0	0	0	0.999	0.929	0.718	0.529	0.999
W5FJP8	W5BZZ2	0.631	0	0	0	0.999	0.108	0.718	0.551	0.999
W5HPH2	W5HFH5	0.208	0	0	0	0.259	0.48	0.32	0.513	0.88
W5DUX2	W5ESN1	0	0	0	0	0.458	0	0.718	0	0.84
W5HI59	P12782	0	0	0	0	0.92	0	0	0	0.92
W5DPE9	W5HHW2	0	0	0	0	0.994	0	0	0.079	0.994
W5ESZ3	W5D4R0	0	0	0	0	0.612	0	0	0.678	0.869
W5EDL3	W5BAB9	0.365	0	0	0	0.984	0.16	0.959	0.559	0.999
W5C7V9	W5GUK3	0	0	0	0	0.569	0	0	0.429	0.743
W5FRR9	W5CIX0	0.631	0	0	0	0.999	0.448	0.639	0.529	0.999
P12112	W5BZZ2	0.068	0	0	0	0.757	0	0	0.199	0.802
W5BZ42	W5FRR9	0	0	0	0	0.272	0.696	0	0.529	0.886
W5C780	W5G7H2	0.163	0	0	0	0.128	0	0.58	0.678	0.888
W5DWX2	W5EST5	0.631	0	0.271	0	0.999	0.194	0.499	0.529	0.999
W5HSK5	W5HPZ2	0	0	0	0	0.774	0	0	0.095	0.787
P06528	W5C7V9	0.631	0	0	0	0.779	0.418	0.37	0.546	0.983
W5BAB9	P46285	0.08	0	0	0	0.838	0	0	0.533	0.924
P12119	P69555	0	0	0	0	0.096	0	0.319	0.678	0.784
W5FJP8	W5ESN1	0	0	0	0	0.977	0.915	0.718	0.529	0.999
W5C3C4	W5E0V4	0	0	0	0	0.767	0.788	0.514	0.172	0.977
W5FJP8	W5DWX2	0.631	0	0	0	0.999	0.194	0.499	0.529	0.999
W5HAK3	W5A7P1	0	0	0	0	0.684	0	0	0.166	0.725
P12112	W5ETN6	0	0	0	0	0.691	0	0	0.194	0.74
Q00434	W5AY52	0	0	0	0	0.836	0	0	0.105	0.847
W5HPH2	W5HAK3	0	0	0	0	0.851	0.533	0.449	0.529	0.979
W5B1X6	W5HI59	0	0	0	0	0.954	0	0	0	0.954
W5DUX2	W5FJP8	0	0	0	0	0.729	0	0.718	0	0.92
W5BWH9	W5B9K5	0	0	0	0	0.065	0	0.9	0.08	0.906
W5G493	W5HPZ2	0	0	0	0	0.795	0	0	0.14	0.816
W5HIH7	W5H4D7	0	0	0	0	0.821	0.455	0	0.194	0.914
W5D544	W5FYX6	0	0	0	0	0.754	0	0	0.199	0.794
P12782	W5D5L4	0.537	0	0	0	0.142	0.107	0.369	0.613	0.897
W5E8X2	W5H4I6	0	0	0	0	0.951	0.301	0.692	0.171	0.99
W5C780	W5CAD8	0	0	0	0	0.776	0	0	0.678	0.925
W5FEC0	W5EST5	0	0	0	0	0.714	0	0	0	0.715
W5EQK1	P12782	0	0	0	0	0.716	0	0	0.544	0.865
W5C780	W5B7Y9	0.112	0	0	0	0.608	0	0	0.678	0.878
W5FRR9	W5ESN1	0	0	0	0	0.768	0.249	0.592	0.529	0.962
W5EUP3	W5DKH2	0	0	0	0	0.213	0	0.718	0.144	0.793
W5DXY4	W5EKI5	0	0	0	0	0.345	0	0.718	0	0.807
B2ZGL4	W5GBA3	0	0	0	0	0.12	0.757	0.355	0.549	0.929
W5FDV8	W5ETD4	0	0	0	0	0.998	0.742	0.709	0	0.999
W5HFH5	W5ESN1	0	0	0	0	0.909	0.758	0.695	0.439	0.995
W5HHW2	W5HAK3	0.344	0	0	0	0.97	0.555	0.566	0.529	0.997
W5E8X2	W5HHW2	0	0	0	0	0.97	0.788	0.629	0.163	0.997
W5FTM6	W5I9U0	0	0	0	0	0.814	0	0	0.617	0.925
W5ESN1	W5BZZ2	0	0	0	0	0.969	0.317	0.718	0.626	0.997
W5HPZ2	W5ETD4	0	0	0	0	0.846	0	0	0	0.846
W5FYX6	W5C7V9	0	0	0	0	0.754	0	0	0.199	0.794
W5CIX0	W5ETD4	0	0	0	0	0.999	0.932	0.718	0.487	0.999
C7C4X1	Q93W25	0	0	0	0	0.166	0	0	0.767	0.798
W5DWX2	W5ETD4	0	0	0	0	0.996	0.788	0.58	0.119	0.999
W5HHW2	W5FRR9	0.631	0	0	0	0.999	0.448	0.639	0.529	0.999
W5IAG5	W5AM16	0	0	0	0	0	0	0.9	0.63	0.961
W5HFH5	W5HPZ2	0	0	0	0	0.884	0	0	0	0.884
W5F7I7	W5C1C7	0.359	0	0	0	0.092	0	0.701	0.653	0.931
W5H4I6	W5ESN1	0	0	0	0	0.953	0.903	0.718	0.168	0.998
P12782	W5FZ51	0	0	0	0	0.879	0	0	0	0.879
W5FDV8	W5HMY4	0	0	0	0	0.735	0.477	0.517	0.546	0.965
Q6V959	W5FX83	0	0	0	0	0.997	0.929	0.718	0.602	0.999
W5DWX2	W5FX83	0	0	0	0	0.997	0.769	0.58	0	0.999
C7C4X1	W5D3Z6	0.631	0.052	0	0	0.656	0.217	0.972	0.617	0.998
W5C3C4	W5FDV8	0	0	0	0	0.999	0.723	0.68	0.512	0.999
W5HZ47	W5IAG5	0	0	0	0	0.162	0	0.948	0.562	0.979
W5F4S8	W5B3P3	0	0	0	0	0	0	0.865	0.171	0.883
W5I9U4	W5BYZ9	0	0	0	0	0.731	0	0	0.159	0.764
W5B4V1	W5FJP8	0	0	0	0	0.748	0	0	0	0.748
W5ETN6	W5HFH5	0.082	0	0	0	0.879	0.902	0.7	0.08	0.996
W5B8G5	W5C6H3	0.631	0	0	0	0.773	0.461	0.317	0.529	0.982
W4ZVZ8	W5GK33	0	0	0	0	0.68	0	0	0.2	0.733
P08823	W5GUK3	0	0	0	0	0.629	0.283	0	0.529	0.863
W5E0V4	W5EKI5	0	0	0	0	0.766	0.723	0.6	0.158	0.975
W5FJP8	W5H4D7	0.631	0	0	0	0.987	0.565	0.496	0.529	0.999
W5DPE9	W5CIX0	0	0	0	0	0.994	0	0	0.106	0.994
W5EUI2	W5GUK3	0.631	0	0	0	0.197	0.763	0	0.109	0.929
P08823	W5H4D7	0	0	0	0	0.955	0	0	0.209	0.963
W5FDV8	W5H4D7	0.631	0	0	0	0.887	0.157	0.353	0.529	0.987
W5C3C4	W5BZZ2	0	0	0.212	0	0.999	0.929	0.706	0.495	0.999
Q6V959	W5DPE9	0	0	0	0	0.778	0	0	0	0.778
W5HZ47	W5HFX6	0	0	0	0	0.888	0	0	0	0.888
W5BKA4	W5A8K8	0	0	0	0	0.101	0.273	0.28	0.549	0.759
B2ZGL4	W5G513	0.078	0	0	0	0.07	0	0.317	0.678	0.786
W5FM33	W5GJ80	0	0	0	0	0.993	0	0	0	0.993
W5I9U4	W5HFX6	0	0	0	0	0.932	0	0	0	0.932
W5FDV8	W5CIX0	0.631	0	0	0	0.998	0.929	0.718	0.537	0.999
W5DNV0	D8L9K9	0.276	0	0	0	0.069	0	0.947	0.547	0.981
C7C4X1	W5DNV0	0.631	0	0	0	0.072	0	0.972	0.224	0.991
W5ETN6	W5H4D7	0.631	0	0	0	0.989	0.622	0.499	0.529	0.999
W5IAG5	W5GYX5	0.256	0	0	0	0.237	0	0	0.577	0.739
Q00434	W5B9L0	0	0	0.415	0	0.163	0	0.319	0.678	0.878
Q6V959	W5BZZ2	0.631	0	0	0	0.999	0.933	0.718	0.654	0.999
W5HZ47	W5GYX5	0.365	0	0	0	0.199	0.186	0.959	0.559	0.991
W5G493	W5EN32	0.631	0	0	0	0.755	0.671	0	0.653	0.988
W5DNV0	W5BAB9	0.631	0	0	0	0.265	0	0.972	0.224	0.993
W5HPH2	W5B8G5	0.093	0	0	0	0.767	0.464	0.289	0.527	0.954
W5EHV3	W5CAD8	0.632	0	0	0	0.093	0	0.822	0.678	0.978
W5HAK3	P69667	0.362	0	0	0	0.893	0.555	0.499	0.529	0.991
W5G493	W5D7Q4	0	0	0	0	0.067	0	0	0.698	0.706
W5DUX2	W5BL83	0	0	0	0	0.229	0	0.718	0.094	0.785
Q95H62	W5C3C4	0	0	0	0	0.766	0	0.498	0.077	0.882
W5HHW2	W5C7V9	0	0	0	0	0.718	0	0	0.185	0.76
W5FYX6	W5H4D7	0.631	0	0.307	0	0.998	0.765	0.531	0.529	0.999
W5FM33	P12782	0	0	0	0	0.969	0	0	0	0.969
W5HPH2	W5EST5	0.082	0	0	0	0.969	0.562	0.496	0.529	0.996
Q6V959	W5B4V1	0	0	0	0	0.764	0	0	0	0.764
W5EUP3	W5C3C4	0	0	0	0	0.976	0.312	0.703	0.075	0.994
W5DUX2	W5CIX0	0	0	0	0	0.903	0	0.718	0.08	0.972
W5HAK3	W5E0V4	0.362	0	0	0	0.899	0.728	0.491	0.529	0.995
W5HPZ2	W5EUP3	0	0	0	0	0.757	0	0	0	0.757
W5IAG5	W5BAB9	0.256	0	0	0	0.145	0	0	0.577	0.707
W5C3C4	W5AM53	0	0	0.223	0	0.999	0.792	0.713	0.141	0.999
P08823	W5AEY1	0.631	0	0	0	0.988	0.728	0.201	0.922	0.999
W5B3D3	W5AY52	0	0	0	0.75	0.989	0	0	0.678	0.991
W5C7V9	W5BZZ2	0	0	0	0	0.754	0	0	0.199	0.794
W5HIU1	W5BAB9	0	0	0	0	0.876	0	0	0.073	0.88
W5EUI2	W5HPZ2	0	0	0	0	0.812	0	0	0	0.812
W5HFH5	W5H4I6	0	0	0	0	0.942	0.929	0.718	0.089	0.998
W5ETD4	W5EKI5	0.105	0	0	0	0.998	0.903	0.718	0.136	0.999
W5FTM6	W5GUA0	0.131	0	0	0	0.431	0.116	0	0.825	0.913
W5HAK3	W5BKA4	0	0	0	0	0.7	0.323	0.589	0.19	0.923
W5G493	W5D5L4	0	0	0	0	0.617	0	0	0.563	0.825
W5EST5	W5BKA4	0	0	0	0	0.756	0.107	0.558	0.198	0.912
W5C780	P46285	0	0	0	0	0.443	0	0	0.547	0.737
W5HAK3	W5FX83	0	0	0	0	0.993	0.901	0.718	0	0.999
W5HFH5	W5G048	0.222	0	0	0	0.677	0.477	0.556	0.222	0.946
W5HPZ2	W5FJP8	0	0	0	0	0.992	0	0	0.149	0.993
W5EHV3	W5G513	0.172	0	0	0	0.096	0	0.559	0.232	0.712
W5GLX4	W5GKA6	0	0	0	0	0.145	0.321	0	0.774	0.857
W5HZ47	W5EUU2	0	0	0	0	0.735	0	0	0	0.735
W5HZ47	W5D3Z6	0	0	0	0	0.258	0	0.963	0.616	0.988
W5F4S8	W5C7V9	0	0	0	0	0.687	0	0	0.642	0.883
P08823	W5E0V4	0	0	0	0	0.859	0	0	0.191	0.881
W5AEY1	W5CGA4	0.167	0	0	0	0.289	0.744	0	0.578	0.927
W5HHW2	P69667	0.631	0	0	0	0.999	0.464	0.636	0.529	0.999
W5BZ42	W5G048	0	0	0	0	0.094	0.508	0	0.529	0.771
W5HPZ2	W5AFN1	0	0	0	0	0.901	0	0	0	0.901
W5EUP3	W5EST5	0	0	0	0	0.913	0.915	0.718	0.18	0.998
P08823	W5EV01	0	0	0	0	0.468	0	0	0.621	0.789
W5FJP8	W5CIX0	0.631	0	0	0	0.999	0.915	0.718	0.641	0.999
W5C7V9	Q41630	0	0	0	0	0.62	0.071	0.207	0.546	0.855
W5HJY5	W5EQD5	0	0	0	0	0	0	0.9	0	0.9
W5D5L4	W5EN32	0.365	0	0	0	0.199	0.16	0.61	0.559	0.913
P12862	P06528	0.631	0	0	0	0.971	0.711	0.698	0.541	0.999
W5HNV3	W5E0V4	0.631	0	0	0	0.265	0	0	0	0.717
W5G2J5	W5C780	0	0	0	0	0.496	0.932	0	0.578	0.984
W5B3P3	C7C4X1	0	0	0	0	0.081	0	0.9	0.212	0.921
W5DXY4	W5ESN1	0	0	0	0	0.695	0	0.718	0	0.91
W5GUK3	W5BZZ2	0.631	0	0	0	0.267	0	0	0.219	0.77
Q6V959	W5EYS2	0	0	0	0	0.732	0	0	0.171	0.768
W5HZ47	W5I9U4	0	0	0	0	0.768	0	0	0	0.768
W5EKI5	W5C6H3	0	0	0	0	0.999	0.476	0.692	0.174	0.999
P69667	W5GUK3	0.631	0	0	0	0.168	0.107	0	0.142	0.733
W5B3P3	W5D3Z6	0	0	0	0	0.072	0	0.93	0.187	0.943
W5ETD4	W5C6H3	0	0	0	0	0.97	0.79	0.692	0.196	0.998
W5EXE3	W5EJL3	0	0	0	0	0	0.781	0.318	0.152	0.862
